# Supplementary material for: Gut metagenome profile of the Nunavik Inuit youth is distinct from industrial and non-industrial counterparts
Source: Commun Biol. 2022 Dec 24;5:1415. doi: 10.1038/s42003-022-04372-y (PMC9790006; doi:10.1038/s42003-022-04372-y)
Supplement: Supplementary file 3 — Supplementary Data 1 [file 42003_2022_4372_MOESM3_ESM.xlsx]

## Sheet: Top 20 species in 3 groups
Top 20 species in Nunavik (n= 279)	Relative abundance (mean % ± std)	# of samples Relative abundance > 0.01% (Nunavik n= 279)	Detected in samples (Nunavik)	Max relative abundance (%) (Nunavik)	Min relative abundance (%) (Nunavik)	Wilcoxon-Mann-Whitney p-value (Nunavik, Non-industrialized)	Relative abundance Non-industrialized (n= 73) (mean % ± std)	# of samples Relative abundance > 0.01% (Non-industrialized)	Detected in samples (Non-industrialized)	Max relative abundance (%) Non-industrialized)	Min relative abundance (%) (Non-industrialized)	Wilcoxon-Mann-Whitney p-value (Nunavik, Industrialized)	Relative abundance Industrialized (mean % ± std)	# of samples Relative abundance > 0.01% (Industrialized n= 104)	Detected in # samples (Industrialized)	Max relative abundance (%) (Industrialized)	Min relative abundance (%) (Industrialized)
Alistipes putredinis	2.95 ± 3.02	240 (86.02%)	255 (91.39%)	13.63	0	1.11e-29	0.01 ± 0.07	6 (8.21%)	22 (30.13%)	0.61	0	1.25e-05	1.58 ± 2.35	75 (72.11%)	82 (78.84%)	10.89	0
Bacteroides vulgatus	2.94 ± 3.83	262 (93.90%)	272 (97.49%)	27.95	0	4.07e-30	0.06 ± 0.17	29 (39.72%)	52 (71.23%)	1.11	0	0.08	2.95 ± 4.32	89 (85.57%)	91 (87.5%)	18.28	0
Faecalibacterium prausnitzii	2.61 ± 1.87	273 (97.84%)	276 (98.92%)	10.26	0	1.77e-16	0.74 ± 0.63	72 (98.63%)	73 (100%)	3.10	0.007	1.11e-06	1.59 ± 1.25	101 (97.11%)	102 (98.07%)	7.27	0
Bacteroides uniformis	2.10 ± 2.76	264 (94.62%)	273 (97.84%)	22.65	0	2.27e-33	0.02 ± 0.06	20 (27.39%)	41 (56.16%)	0.49	0	0.68	2.35 ± 3.26	96 (92.30%)	96 (92.30%)	18.30	0
Eubacterium rectale	1.73 ± 2.18	248 (88.88%)	264 (94.62%)	16.20	0	0.22	1.57 ± 2.71	71 (97.26%)	73 (100%)	17.56	0.001	0.009	1.41 ± 2.12	89 (85.57%)	95 (91.34%)	10.24	0
Bacteroides stercoris	1.68 ± 3.26	167 (59.85%)	211 (75.62%)	25.14	0	3.86e-16	0.006 ± 0.01	8 (10.95%)	23 (31.50%)	0.12	0	9.32e-05	0.91 ± 2.55	45 (43.26%)	51 (49.03%)	17.61	0
Anaerostipes hadrus	1.41 ± 1.92	255 (91.39%)	266 (95.34%)	14.82	0	5.50e-30	0.01 ± 0.03	23 (31.50%)	57 (78.08%)	0.20	0	4.38e-09	0.65 ± 1.06	80 (76.92%)	97 (93.26%)	5.28	0
Bifidobacterium longum	1.35 ± 3.26	249 (89.24%)	260 (93.18%)	27.96	0	3.58e-26	0.04 ± 0.14	16 (21.91%)	25 (34.24%)	0.96	0	0.0002	0.67 ± 1.22	75 (72.11%)	85 (81.73%)	7.92	0
Prevotella copri	1.24 ± 5.05	91 (32.61%)	135 (48.38%)	43.61	0	7.23e-25	3.17 ± 3.49	71 (97.26%)	71 (97.26%)	14.86	0	0.04	2.08 ± 7.55	25 (24.03%)	34 (32.69%)	58.40	0
Collinsella aerofaciens	1.21 ± 1.11	227 (81.36%)	259 (92.83%)	5.72	0	0.0001	0.52 ± 0.62	73 (100%)	73 (100%)	3.06	0.02	2.46e-05	0.70 ± 0.90	81 (77.88%)	87 (83.65%)	3.97	0
Ruminococcus bromii	1.19 ± 1.62	179 (64.15%)	220 (78.85%)	9.02	0	2.64e-06	0.13 ± 0.27	38 (52.05%)	57 (78.08%)	1.21	0	0.03	1.13 ± 2.02	57 (54.80%)	66 (63.46%)	10.70	0
Fusicatenibacter saccharivorans	1.11 ± 1.20	255 (91.39%)	268 (96.05%)	9.72	0	7.37e-27	0.03 ± 0.05	44 (60.27%)	64 (87.67%)	0.33	0	5.92e-06	0.70 ± 1.03	88 (84.61%)	95 (91.34%)	5.18	0
Ruminococcus torques	0.88 ± 1.03	247 (88.53%)	261 (93.54%)	7.59	0	5.53e-11	0.24 ± 0.40	70 (95.89%)	72 (98.63%)	2.34	0	6.35e-10	0.39 ± 0.68	84 (80.76%)	90 (86.53%)	4.08	0
Bifidobacterium bifidum	0.83 ± 1.58	149 (53.40%)	200 (71.68%)	13.88	0	1.37e-18	0.01 ± 0.07	6 (8.21%)	6 (8.21%)	0.39	0	7.47e-09	0.28 ± 0.69	29 (27.88%)	37 (35.57%)	3.76	0
Bacteroides ovatus	0.79 ± 1.80	233 (83.51%)	257 (92.11%)	13.70	0	7.36e-24	0.13 ± 1.04	12 (16.43%)	40 (54.79%)	8.95	0	0.04	0.72 ± 1.79	80 (76.92%)	88 (84.61%)	10.18	0
Bifidobacterium adolescentis	0.78 ± 1.66	149 (53.40%)	184 (65.94%)	11.42	0	0.007	0.16 ± 0.37	29 (39.72%)	45 (61.64%)	2.10	0	0.87	0.96 ± 2.09	51 (49.03%)	70 (67.30%)	15.15	0
Roseburia faecis	0.73 ± 1.04	218 (78.13%)	236 (84.58%)	5.69	0	0.04	0.35 ± 0.72	65 (89.04%)	71 (97.26%)	4.27	0	0.02	0.54 ± 0.88	74 (71.15%)	78 (75%)	4.30	0
Eubacterium hallii	0.72 ± 0.82	243 (87.09%)	250 (89.60%)	5.63	0	4.98e-21	0.03 ± 0.04	42 (57.53%)	70 (95.89%)	0.23	0	4.73e-06	0.39 ± 0.65	75 (72.11%)	93 (89.42%)	5.07	0
Dorea longicatena	0.69 ± 0.66	243 (87.09%)	249 (89.24%)	4.63	0	1.95e-15	0.12 ± 0.13	67 (91.78%)	73 (100%)	0.68	0.0002	2.53e-05	0.41 ± 0.50	82 (78.84%)	92 (88.46%)	1.87	0
Bacteroides caccae	0.64 ± 1.14	203 (72.75%)	234 (83.87%)	11.79	0	3.46e-19	0.01 ± 0.05	12 (16.43%)	34 (46.57%)	0.30	0	0.06	0.52 ± 1.42	74 (71.15%)	76 (73.07%)	13.41	0
Top 20 species in Non-industrialized controls (n= 73)	Relative abundance (mean % ± std)	# of samples Relative abundance > 0.01% (Non-industrialized))	Detected in (%) samples (Non-industrialized))	Max relative abundance (%) (Non-industrialized)	Min relative abundance (%) (Non-industrialized)	Wilcoxon-Mann-Whitney p-value (Nunavik, Non-industrialized)	Relative abundance Nunavik (mean % ± std)	# of samples Relative abundance > 0.01% (Nunavik)	Detected in (%) samples (Nunavik)	Max relative abundance (%) (Nunavik)	Min relative abundance (%) (Nunavik)	Wilcoxon-Mann-Whitney p-value (Non-industrialized, Industrialized)	Relative abundance Industrialized (mean % ± std)	# of samples Relative abundance > 0.01% (Industrialized)	Detected in # samples (Industrialized)	Max relative abundance (%) (Industrialized)	Min relative abundance (%) (Industrialized)
Prevotella copri	3.17 ± 5.0	71 (97.26%)	71 (97.26%)	14.86	0	7.23e-21	1.24 ± 5.05	91 (32.61%)	135 (48.38%)	43.61	0	6.50e-16	2.08 ± 7.55	25 (24.03%)	34 (32.69%)	58.40	0
Escherichia coli	2.13 ± 1.19	61 (83.56%)	72 (98.63%)	36.39	0	4.67e-10	0.27 ± 1.19	139 (49.8%)	200 (71.68%)	15.78	0	5.89e-14	0.06 ± 0.15	35 (33.65%)	56 (53.84%)	0.91	0
Eubacterium rectale	1.57 ± 2.18	71 (97.26%)	73 (100%)	17.56	0.0017	0.22	1.73 ± 2.18	248 (88.88%)	264 (94.62%)	16.20	0	0.25	1.41 ± 2.12	89 (85.57%)	95 (91.34%)	10.24	0
Faecalibacterium prausnitzii	0.74 ± 1.87	72 (98.63%)	73 (100%)	3.10	0.007	1.77e-16	2.61 ± 1.87	273 (97.84%)	276 (98.92%)	10.26	0	1.54e-06	1.59 ± 1.25	101 (97.11%)	102 (98.07%)	7.27	0
Collinsella aerofaciens	0.52 ± 1.11	73 (100%)	73 (100%)	3.06	0.02	0.0001	1.21 ± 1.11	227 (81.36%)	259 (92.83%)	5.72	0	0.55	0.70 ± 0.90	81 (77.88%)	87 (83.65%)	3.97	0
Klebsiella pneumoniae	0.46 ± 0.58	37 (50.68%)	49 (67.12%)	22.81	0	2.47e-25	0.06 ± 0.58	14 (5.01%)	31 (11.11%)	7.19	0	7.56e-17	0.003 ± 0.02	4 (3.84%)	8 (7.69%)	0.16	0
Roseburia faecis	0.35 ± 1.04	65 (89.04%)	71 (97.26%)	4.27	0	0.04	0.73 ± 1.04	218 (78.13%)	236 (84.58%)	5.69	0	0.65	0.54 ± 0.88	74 (71.15%)	78 (75%)	4.30	0
Roseburia inulinivorans	0.35 ± 0.66	63 (86.30%)	71 (97.26%)	4.53	0	0.10	0.47 ± 0.66	232 (%) 83.15	249 (89.24%)	3.96	0	0.07	0.23 ± 0.40	80 (76.92%)	95 (91.34%)	2.53	0
Prevotella sp AM42 24	0.32 ± 0.01	53 (72.60%)	65 (89.04%)	3.16	0	8.52e-61	0.001 ± 0.01	4 (1.43%)	6 (2.15%)	0.31	0	2.72e-27	0.04 ± 0.34	4 (3.84%)	4 (3.84%)	2.98	0
Prevotella sp CAG 5226	0.27 ± 0.09	39 (53.42%)	50 (68.49%)	1.92	0	6.22e-41	0.009 ± 0.09	6 (2.15%)	8 (2.86%)	1.11	0	1.28e-20	0.007 ± 0.06	2 (1.92%)	2 (1.92%)	0.59	0
Prevotella stercorea	0.25 ± 1.68	42 (57.53%)	64 (87.67%)	2.26	0	1.23e-25	0.26 ± 1.68	31 (11.11%)	53 (18.99%)	23.21	0	1.08e-24	0.04 ± 0.32	4 (3.84%)	6 (5.76%)	3.21	0
Ruminococcus torques	0.24 ± 1.03	70 (95.89%)	72 (98.63%)	2.34	0	5.53e-11	0.88 ± 1.03	247 (88.53%)	261 (93.54%)	7.59	0	0.83	0.39 ± 0.68	84 (80.76%)	90 (86.53%)	4.08	0
Eubacterium eligens	0.23 ± 0.11	57 (78.08%)	68 (93.15%)	1.79	0	3.84e-14	0.050 ± 0.11	120 (43.01%)	173 (62.00%)	1.02	0	0.06	0.17 ± 0.28	74 (71.15%)	81 (77.88%)	1.94	0
Butyrivibrio crossotus	0.21 ± 0.02	40 (54.79%)	57 (78.08%)	1.66	0	2.87e-51	0.001 ± 0.02	3 (1.07%)	6 (2.15%)	0.36	0	8.4e-19	0.11 ± 0.71	6 (5.76%)	8 (7.69%)	5.91	0
Phascolarctobacterium succinatutens	0.19 ± 0.27	45 (61.64%)	55 (75.34%)	1.24	0	7.11e-08	0.09 ± 0.27	86 (30.82%)	112 (40.14%)	2.95	0	3.12e-13	0.06 ± 0.23	15 (14.42%)	16 (15.38%)	1.50	0
Lactococcus garvieae	0.18 ± 0.01	3 (4.10%)	6 (8.21%)	13.67	0	0.0005	0.0009 ± 0.01	1 (0.35%)	3 (1.07%)	0.26	0	0.003	0 ± 0	0 (0%)	0 (0%)	0	0
Prevotella sp 885	0.17 ± 0.15	45 (61.64%)	58 (79.45%)	1.39	0	2.02e-48	0.017 ± 0.15	7 (2.50%)	8 (2.86%)	1.89	0	9.26e-26	0.007 ± 0.07	1 (0.96%)	1 (0.96%)	0.78	0
Bifidobacterium adolescentis	0.16 ± 1.66	29 (39.72%)	45 (61.64%)	2.10	0	0.007	0.78 ± 1.66	149 (53.40%)	184 (65.94%)	11.42	0	0.02	0.96 ± 2.09	51 (49.03%)	70 (67.30%)	15.15	0
Klebsiella variicola	0.15 ± 0.11	32 (43.83%)	48 (65.75%)	6.81	0	1.32e-29	0.01 ± 0.11	12 (4.30%)	19 (6.81%)	1.50	0	6.73e-17	0.001 ± 0.009	4 (3.84%)	6 (5.76%)	0.07	0
Ruminococcus bromii	0.13 ± 1.62	38 (52.05%)	57 (78.08%)	1.21	0	2.64e-06	1.19 ± 1.62	179 (64.15%)	220 (78.85%)	9.02	0	0.11	1.13 ± 2.02	57 (54.80%)	66 (63.46%)	10.70	0
Top 20 species in Industrialized controls (n= 104)	Relative abundance (mean % ± std)	# of samples Relative abundance > 0.01% (Industrialized)	Detected in (%) samples (Industrialized)	Max relative abundance (%) (Industrialized)	Min relative abundance (%) (Industrialized)	Wilcoxon-Mann-Whitney p-value (Nunavik, Industrialized)	Relative abundance Nunavik (mean % ± std)	# of samples Relative abundance > 0.01% (Nunavik)	Detected in (%) samples (Nunavik)	Max relative abundance (%) (Nunavik)	Min relative abundance (%) (Nunavik)	Wilcoxon-Mann-Whitney p-value (Industrialized, Non-industrialized)	Relative abundance Non-industrialized (mean % ± std)	# of samples Relative abundance > 0.01% (Non-industrialized)	Detected in # samples (Non-industrialized)	Max relative abundance (%) (Non-industrialized)	Min relative abundance (%) (Non-industrialized)
Bacteroides vulgatus	2.95 ± 4.32	89 (85,57%)	91 (87,5%)	18.28	0	0.08	2.94 ± 3.83	262 (93,90%)	272 (97,49%)	27.95	0	4.92e-16	0.06 ± 0.17	29 (39.72%)	52 (71.23%)	1.11	0
Bacteroides uniformis	2.35 ± 3.26	96 (92,30%)	96 (92,30%)	18.30	0	0.68	2.10 ± 2.76	264 (94,62%)	273 (97,84%)	22.65	0	1.76e-22	0.02 ± 0.06	20 (27.39%)	41 (56.16%)	0.49	0
Prevotella copri	2.08 ± 7.55	25 (24,03%)	34 (32,69%)	58.40	0	0.04	1.24 ± 5.05	91 (32,61%)	135 (48,38%)	43.61	0	6.50e-16	3.17 ± 3.49	71 (97.26%)	71 (97.26%)	14.86	0
Faecalibacterium prausnitzii	1.59 ± 1.25	101 (97,11%)	102 (98,07%)	7.27	0	1.11e-06	2.61 ± 1.87	273 (97,84%)	276 (98,92%)	10.26	0	1.54e-06	0.74 ± 0.63	72 (98.63%)	73 (100%)	3.10	0.007
Alistipes putredinis	1.58 ± 2.35	75 (72,11%)	82 (78,84%)	10.89	0	1.25e-05	2.95 ± 3.02	240 (86,02%)	255 (91,39%)	13.63	0	3.10e-16	0.011 ± 0.07	6 (8.21%)	22 (30.13%)	0.61	0
Eubacterium rectale	1.41± 2.12	89 (85,57%)	95 (91,34%)	10.24	0	0.009	1.73 ± 2.18	248 (88,88%)	264 (94,62%)	16.20	0	0.25	1.57 ± 2.71	71 (97.26%)	73 (100%)	17.56	0.001
Ruminococcus bromii	1.13 ± 2.02	57 (54,80%)	66 (63,46%)	10.70	0	0.03	1.19 ± 1.62	179 (64,15%)	220 (78,85%)	9.02	0	0.11	0.13 ± 0.27	38 (52.05%)	57 (78.08%)	1.21	0
Bifidobacterium adolescentis	0.96 ± 2.09	51 (49,03%)	70 (67,30%)	15.15	0	0.87	0.78 ± 1.66	149 (53,40%)	184 (65,94%)	11.42	0	0.02	0.16 ± 0.37	29 (39.72%)	45 (61.64%)	2.10	0
Bacteroides stercoris	0.91 ± 2.55	45 (43,26%)	51 (49,03%)	17.61	0	9.32e-05	1.68 ± 3.26	167 (59,85%)	211 (75,62%)	25.14	0	0.0001	0.006 ± 0.01	8 (10.95%)	23 (31.50%)	0.12	0
Bacteroides dorei	0.85 ± 2.91	52 (50%)	54 (51,92%)	22.50	0	0.0008	0.41 ± 1.48	65 (23,29%)	103 (36,91%)	12.51	0	1.179e-10	0.003 ± 0.018	3 (4.10%)	5 (6.84%)	0.14	0
Parabacteroides merdae	0.75 ± 1.73	73 (70,19%)	74 (71,15%)	14.53	0	0.81	0.41 ± 0.59	219 (78,49%)	244 (87,45%)	5.87	0	8.85e-12	0.008 ± 0.022	12 (16.43%)	27 (36.98%)	0.14	0
Bacteroides ovatus	0.72 ± 1.79	80 (76,92%)	88 (84,61%)	10.18	0	0.04	0.79 ± 1.80	233 (83,51%)	257 (92,11%)	13.70	0	1.09e-13	0.13 ± 1.04	12 (16.43%)	40 (54.79%)	8.95	0
Fusicatenibacter saccharivorans	0.70 ± 1.03	88 (84,61%)	95 (91,34%)	5.18	0	5.92e-06	1.11 ± 1.20	255 (91,39%)	268 (96,05%)	9.72	0	3.01e-11	0.03 ± 0.05	44 (60.27%)	64 (87.67%)	0.334	0
Collinsella aerofaciens	0.70 ± 0.90	81 (77,88%)	87 (83,65%)	3.97	0	2.46e-05	1.21 ± 1.11	227 (81,36%)	259 (92,83%)	5.72	0	0.55	0.52 ± 0.62	73 (100%)	73 (100%)	3.06	0.02
Bifidobacterium longum	0.67 ± 1.22	75 (72,11%)	85 (81,73%)	7.92	0	0.0002	1.35 ± 3.26	249 (89,24%)	260 (93,18%)	27.96	0	9.26e-13	0.04 ± 0.14	16 (21.91%)	25 (34.24%)	0.96	0
Anaerostipes hadrus	0.65 ± 1.06	80 (76,92%)	97 (93,26%)	5.28	0	4.38e-09	1.41 ± 1.92	255 (91,39%)	266 (95,34%)	14.82	0	8.35e-13	0.017 ± 0.03	23 (31.50%)	57 (78.08%)	0.20	0
Parabacteroides distasonis	0.55 ± 1.05	89 (85,57%)	92 (88,46%)	8.75	0	0.14	0.55 ± 0.76	254 (91,03%)	269 (96,41%)	5.82	0	8.18e-18	0.01 ± 0.02	24 (32.87%)	46 (63.01%)	0.12	0
Roseburia faecis	0.54 ± 0.88	74 (71,15%)	78 (75%)	4.30	0	0.02	0.73 ± 1.04	218 (78,13%)	236 (84,58%)	5.69	0	0.65	0.35 ± 0.72	65 (89.04%)	71 (97.26%)	4.27	0
Bacteroides caccae	0.52 ± 1.42	74 (71,15%)	76 (73,07%)	13.41	0	0.06	0.64 ± 1.14	203 (72,75%)	234 (83,87%)	11.79	0	4.99e-11	0.01 ± 0.05	12 (16.43%)	34 (46.57%)	0.30	0
Bacteroides eggerthii	0.52 ± 2.6	21 (20,19%)	22 (21,15%)	24.90	0	0.14	0.25 ± 1.27	24 (8,60%)	44 (15,77%)	13.36	0	0.03	0.0014 ± 0.007	3 (4.10%)	8 (10.95%)	0.06	0
Table: Top 20 species in Nunavik, non-industrial and industrial samples

## Sheet: Top 20 paths in 3 groups
Top 20 paths in Nunavik (n= 279)	Relative abundance (mean cpm ± std)	Detected in samples (Nunavik)	Max relative abundance (cpm) (Nunavik)	Min relative abundance (cpm) (Nunavik)	Wilcoxon-Mann-Whitney p-value (Nunavik, Non-industrialized)	Relative abundance Non-industrialized (n= 73) (mean cpm ± std)	Detected in samples (Non-industrialized)	Max relative abundance (cpm) Non-industrialized)	Min relative abundance (cpm) (Non-industrialized)	Wilcoxon-Mann-Whitney p-value (Nunavik, Industrialized)	Relative abundance Industrialized (mean cpm ± std)	Detected in # samples (Industrialized)	Max relative abundance (cpm) (Industrialized)	Min relative abundance (cpm) (Industrialized)
PWY-1042: glycolysis IV (plant cytosol)	617 ± 107	279	1086	367	0.11	579 ± 135	73	843	231	7.29e-06	674 ± 150	104	1028	179
PWY-6737: starch degradation V	596 ± 117	279	882	138	9.65e-08	506 ± 177	73	1142	157	0.03	612 ± 205	104	1065	118
DTDPRHAMSYN-PWY: dTDP-L-rhamnose biosynthesis I	578 ± 103	279	1096	146	0.02	657 ± 268	73	1333	89	3.753e-14	692 ± 156	104	1140	362
PWY-7111: pyruvate fermentation to isobutanol (engineered)	543 ± 90	279	866	278	4.05e-05	609 ± 177	73	1375	224	9.52e-12	638 ± 137	104	1073	294
ILEUSYN-PWY: L-isoleucine biosynthesis I (from threonine)	541 ± 90	279	871	278	0.0001	607 ± 178	73	1375	225	4.21e-12	639 ± 137	104	1073	294
VALSYN-PWY: L-valine biosynthesis	541 ± 90	279	871	278	0.0001	608 ± 178	73	1375	225	4.21e-12	640 ± 137	104	1073	294
PWY-5686: UMP biosynthesis	540 ± 82	279	874	287	0.001	598 ± 193	73	1151	232	5.82e-15	633 ± 113	104	1110	344
PWY-7221: guanosine ribonucleotides de novo biosynthesis	535 ± 71	279	815	297	0.002	577 ± 170	73	1012	220.598	3.11e-16	621 ± 98	104	1033	419
PWY-6386: UDP-N-acetylmuramoyl-pentapeptide biosynthesis II (lysine-containing)	527 ± 83	279	871	291	0.007	566 ± 169	73	1103	213.036	6.94e-11	602 ± 113	104	1073	351
PWY-6387: UDP-N-acetylmuramoyl-pentapeptide biosynthesis I (meso-diaminopimelate containing)	521 ± 81	279	925	291	0.001	571 ± 170	73	1158	216.564	2.53e-12	598 ± 111	104	1090	362
PWY-7219: adenosine ribonucleotides de novo biosynthesis	519 ± 81	279	829	305	1.59e-09	637 ± 177	73	1242	266.391	1.82e-20	634 ± 104	104	935	418
PEPTIDOGLYCANSYN-PWY: peptidoglycan biosynthesis I (meso-diaminopimelate containing)	514 ± 81	279	936	285	0.0007	568 ± 172	73	1170	211.477	1.50e-12	589 ± 106	104	1072	365
PWY-6609: adenine and adenosine salvage III	511 ± 88	279	881	185	0.71	514 ± 163	73	994	190.594	1.01e-12	594 ± 98	104	872	388
PWY-6163: chorismate biosynthesis from 3-dehydroquinate	511 ± 84	279	795	264	0.80	497 ± 158	73	1009	194.913	0.0003	552 ± 110	104	758	283
COA-PWY-1: coenzyme A biosynthesis II (mammalian)	506 ± 70	279	695	285	0.32	477 ± 154	73	1040	186.601	1.26e-08	558 ± 83	104	781	369
PWY-6385: peptidoglycan biosynthesis III (mycobacteria)	502 ± 74	279	879	291	0.0004	562 ± 166	73	1160	212.514	7.92e-14	578 ± 103	104	1072	371
TRNA-CHARGING-PWY: tRNA charging	495 ± 72	279	719	298	9.58e-08	590 ± 171	73	1225	239.435	4.69e-17	586 ± 94	104	812	369
ARO-PWY: chorismate biosynthesis I	485 ± 89	279	779	186	0.50	472 ± 142	73	1051	181.914	0.17	501 ± 141	104	729	186
PWY-6122: 5-aminoimidazole ribonucleotide biosynthesis II	468 ± 69	279	757	289	7.58e-06	541 ± 163	73	1234	193.259	4.96e-14	551 ± 110	104	1083	284
PWY-6277: superpathway of 5-aminoimidazole ribonucleotide biosynthesis	468 ± 69	279	757	289	7.58e-06	541 ± 163	73	1234	193.259	4.96e-14	551 ± 110	104	1083	284.052
Top 20 paths in Non-industrialized controls (n= 73)	Relative abundance (mean cpm ± std)	Detected in (cpm) samples (Non-industrialized))	Max relative abundance (cpm) (Non-industrialized)	Min relative abundance (cpm) (Non-industrialized)	Wilcoxon-Mann-Whitney p-value (Nunavik, Non-industrialized)	Relative abundance Nunavik (mean cpm ± std)	Detected in (cpm) samples (Nunavik)	Max relative abundance (cpm) (Nunavik)	Min relative abundance (cpm) (Nunavik)	Wilcoxon-Mann-Whitney p-value (Non-industrialized, Industrialized)	Relative abundance Industrialized (mean cpm ± std)	Detected in # samples (Industrialized)	Max relative abundance (cpm) (Industrialized)	Min relative abundance (cpm) (Industrialized)
DTDPRHAMSYN_PWY__dTDP_L_rhamnose_biosynthesis_I	657 ± 268	73	1333	89	0.02	578 ± 103	279	657	1096	0.22	692 ± 156	104	1140	362
PWY_7219__adenosine_ribonucleotides_de_novo_biosynthesis	637 ± 177	73	1242	266	1.59e-09	519 ± 81	279	637	829	0.64	634 ± 104	104	935	418
PWY_7111__pyruvate_fermentation_to_isobutanol__engineered	609 ± 177	73	1375	224	4.056e-05	543 ± 90	279	609	866	0.15	638 ± 137	104	1073	294
ILEUSYN_PWY__L_isoleucine_biosynthesis_I__from_threonine	607 ± 178	73	1375	225	0.0001	541 ± 90	279	607	871	0.12	638 ± 137	104	1073	294
VALSYN_PWY__L_valine_biosynthesis	607 ± 178	73	1375	225	0.0001	541 ± 90	279	607	871	0.12	638 ± 137	104	1073	294
PWY_5686__UMP_biosynthesis	598 ± 193	73	1151	232	0.001	540 ± 82	279	598	874	0.56	633 ± 113	104	1110	344
TRNA_CHARGING_PWY__tRNA_charging	590 ± 171	73	1225	239	9.587e-08	495 ± 72	279	590	719	0.80	586 ± 94	104	812	369
PWY_1042__glycolysis_IV__plant_cytosol	579 ± 135	73	843	231	0.11	617 ± 107	279	579	1086	2.071e-05	674 ± 150	104	1028	179
PWY_7221__guanosine_ribonucleotides_de_novo_biosynthesis	577 ± 170	73	1012	220	0.002	535 ± 71	279	577	815	0.34	621 ± 98	104	1033	419
PWY_6387__UDP_N_acetylmuramoyl_pentapeptide_biosynthesis_I__meso_diaminopimelate_containing	571 ± 170	73	1158	216	0.001	521 ± 81	279	571	925	0.65	598 ± 111	104	1090	362
PEPTIDOGLYCANSYN_PWY__peptidoglycan_biosynthesis_I__meso_diaminopimelate_containing	568 ± 172	73	1170	211	0.0007	514 ± 81	279	568	936	0.88	589 ± 106	104	1072	365
PWY_6386__UDP_N_acetylmuramoyl_pentapeptide_biosynthesis_II__lysine_containing	566 ± 169	73	1103	213	0.007	527 ± 83	279	566	871	0.40	602 ± 113	104	1073	351
PWY_6385__peptidoglycan_biosynthesis_III__mycobacteria	562 ± 166	73	1160	212	0.0004	502 ± 74	279	562	879	0.96	578 ± 103	104	1072	371
PWY_6122__5_aminoimidazole_ribonucleotide_biosynthesis_II	541 ± 163	73	1234	193	7.58e-06	468 ± 69	279	541	757	0.74	551 ± 110	104	1083	284
PWY_6277__superpathway_of_5_aminoimidazole_ribonucleotide_biosynthesis	541 ± 163	73	1234	193	7.58e-06	468 ± 69	279	541	757	0.74	551 ± 110	104	1083	284
PWY_6151__S_adenosyl_L_methionine_cycle_I	534 ± 180	73	1104	197	2.78e-06	431 ± 100	279	534	883	0.10	492 ± 156	104	974	81
BRANCHED_CHAIN_AA_SYN_PWY__superpathway_of_branched_amino_acid_biosynthesis	528 ± 162	73	1292	218	4.60e-05	460 ± 80	279	528	851	0.71	534 ± 119	104	924	238
PWY_5103__L_isoleucine_biosynthesis_III	515 ± 161	73	1259	217	1.32e-05	441 ± 84	279	515	849	0.76	508 ± 124	104	914	217
PWY_6609__adenine_and_adenosine_salvage_III	514 ± 163	73	994	190	0.71	511 ± 88	279	514	881	0.0002	594 ± 98	104	872	388
PWY_6737__starch_degradation_V	506 ± 177	73	1142	157	9.65e-08	596 ± 117	279	506	882	0.0001	612 ± 205	104	1065	118
Top 20 paths in Industrialized controls (n= 104)	Relative abundance (mean cpm ± std)	Detected in (cpm) samples (Industrialized)	Max relative abundance (cpm) (Industrialized)	Min relative abundance (cpm) (Industrialized)	Wilcoxon-Mann-Whitney p-value (Nunavik, Industrialized)	Relative abundance Nunavik (mean cpm ± std)	Detected in (cpm) samples (Nunavik)	Max relative abundance (cpm) (Nunavik)	Min relative abundance (cpm) (Nunavik)	Wilcoxon-Mann-Whitney p-value (Industrialized, Non-industrialized)	Relative abundance Non-industrialized (mean cpm ± std)	Detected in # samples (Non-industrialized)	Max relative abundance (cpm) (Non-industrialized)	Min relative abundance (cpm) (Non-industrialized)
DTDPRHAMSYN_PWY__dTDP_L_rhamnose_biosynthesis_I	692 ± 156	104	1140	362	3.75e-14	578 ± 103	279	657	1096	0.22	657 ± 268	73	1333	89
PWY_1042__glycolysis_IV__plant_cytosol	674 ± 150	104	1028	179	7.29e-06	617 ± 107	279	579	1086	2.07e-05	579 ± 135	73	843	231
PWY_7111__pyruvate_fermentation_to_isobutanol__engineered	638 ± 137	104	1073	294	9.52e-12	543 ± 90	279	609	866	0.15	609 ± 177	73	1375	224
ILEUSYN_PWY__L_isoleucine_biosynthesis_I__from_threonine	638 ± 137	104	1073	294	4.21e-12	541 ± 90	279	607	871	0.12	607 ± 178	73	1375	225
VALSYN_PWY__L_valine_biosynthesis	638 ± 137	104	1073	294	4.21e-12	541 ± 90	279	607	871	0.12	607 ± 178	73	1375	225
PWY_7219__adenosine_ribonucleotides_de_novo_biosynthesis	634 ± 104	104	935	418	1.82e-20	519 ± 81	279	637	8293	0.64	637 ± 177	73	1242	266
PWY_5686__UMP_biosynthesis	633 ± 113	104	1110	344	5.82e-15	540 ± 82	279	598	874	0.56	598 ± 193	73	1151	232
PWY_7221__guanosine_ribonucleotides_de_novo_biosynthesis	621 ± 98	104	1033	419	3.11e-16	535 ± 71	279	577	815	0.34	577 ± 170	73	1012	220
PWY_6737__starch_degradation_V	612 ± 205	104	1065	118	0.03	596 ± 117	279	506	882	0.0001	506 ± 177	73	1142	157
PWY_6386__UDP_N_acetylmuramoyl_pentapeptide_biosynthesis_II__lysine_containing	602 ± 113	104	1073	351	6.94e-11	527 ± 83	279	566	871	0.40	566 ± 169	73	1103	213
PWY_6387__UDP_N_acetylmuramoyl_pentapeptide_biosynthesis_I__meso_diaminopimelate_containing	598 ± 111	104	1090	362	2.53e-12	521 ± 81	279	571	925	0.65	571 ± 170	73	1158	216
PWY_6609__adenine_and_adenosine_salvage_III	594 ± 98	104	872	388	1.01e-12	511 ± 88	279	514	881	0.0002	514 ± 163	73	994	190
PEPTIDOGLYCANSYN_PWY__peptidoglycan_biosynthesis_I__meso_diaminopimelate_containing	589 ± 106	104	1072	365	1.502e-12	514 ± 81	279	568	936	0.88	568 ± 172	73	1170	211
TRNA_CHARGING_PWY__tRNA_charging	586 ± 94	104	812	369	4.69e-17	495 ± 72	279	590	719	0.80	590 ± 171	73	1225	239
PWY_6385__peptidoglycan_biosynthesis_III__mycobacteria	578 ± 103	104	1072	371	7.92e-14	502 ± 74	279	562	879	0.96	562 ± 166	73	1160	212
COA_PWY_1__coenzyme_A_biosynthesis_II__mammalian	558 ± 83	104	781	369	1.26e-08	506 ± 70	279	477	695	7.91e-05	477 ± 154	73	1040	186
PWY_6163__chorismate_biosynthesis_from_3_dehydroquinate	552 ± 110	104	758	283	0.0003	511 ± 84	279	497	795	0.01	497 ± 158	73	1009	194
PWY_6122__5_aminoimidazole_ribonucleotide_biosynthesis_II	551 ± 110	104	1083	284	4.96e-14	468 ± 69	279	541	757	0.74	541 ± 163	73	1234	193
PWY_6277__superpathway_of_5_aminoimidazole_ribonucleotide_biosynthesis	551 ± 110	104	1083	284	4.96e-14	468 ± 69	279	541	757	0.74	541 ± 163	73	1234	193
PWY_3841__folate_transformations_II	538 ± 76	104	783	372	1.50e-18	459 ± 62	279	486	671	0.02	486 ± 175	73	1232	168
Table: Top 20 pathways in Nunavik, non-industrial and industrial samples
