# Supplementary material for: Gut metagenome profile of the Nunavik Inuit youth is distinct from industrial and non-industrial counterparts
Source: Commun Biol. 2022 Dec 24;5:1415. doi: 10.1038/s42003-022-04372-y (PMC9790006; doi:10.1038/s42003-022-04372-y)
Supplement: Supplementary file 4 — Supplementary Data 2 [file 42003_2022_4372_MOESM4_ESM.xlsx]

## Sheet: All detected species Nunavik
Species (MetaPhlAn3.0)	mean relative abundance % (Nunavik)	Standard deviation (Nunavik)	mean relative abundance % (Non-industrialized)	Standard deviation (Non-industrialized)	Wilcoxon-Mann-Whitney p-value (Nunavik, Non-industrialized)	mean relative abundance % (Industrialized)	Standard deviation (Industrialized)	Wilcoxon-Mann-Whitney p-value (Nunavik, Industrialized)	Wilcoxon-Mann-Whitney p-value (Non-industrialized, Industrialized)
s__Alistipes_putredinis	2.95990135714263	3.027773512226	0.0119565069307482	0.0726371089963106	1.11828720982023e-29	1.58972856108822	2.35153366473803	1.25884949936609e-05	3.10726566651383e-16
s__Bacteroides_vulgatus	2.94024420765493	3.83148825026906	0.0637910499310882	0.173014452556912	4.07542177501149e-30	2.95718905923228	4.32548933592986	0.0819562382510334	4.92777535181748e-16
s__Faecalibacterium_prausnitzii	2.61029928693523	1.87687145929356	0.742547228546269	0.635534671817842	1.77959324506108e-16	1.59761265470952	1.25705391079448	1.11712151853162e-06	1.5467374862592e-06
s__Bacteroides_uniformis	2.10450566079806	2.76732249556406	0.0200535541550224	0.0645318845314763	2.27752110993943e-33	2.35509447933985	3.26653338318027	0.687573347287428	1.76427138821136e-22
s__Eubacterium_rectale	1.73040293768446	2.18801457529525	1.57477922967954	2.71515717030898	0.229040078513539	1.41224614869522	2.12814738223686	0.00912782256347864	0.253093383958233
s__Bacteroides_stercoris	1.68976853513724	3.26734802023343	0.00614441253849324	0.0198150152789809	3.86054451242448e-16	0.914038662810016	2.55023776915877	9.32174002345126e-05	0.000125073094097422
s__Anaerostipes_hadrus	1.41470305720801	1.92403764693847	0.0172455716891351	0.0393692001261142	5.50320643839176e-30	0.657441033270599	1.06210856855597	4.38231920904738e-09	8.35856033156175e-13
s__Bifidobacterium_longum	1.35459871917445	3.26464313843545	0.0459386884339205	0.146791430280522	3.5890958829994e-26	0.671397304897003	1.22529245369493	0.000290498379158025	9.2661929115932e-13
s__Prevotella_copri	1.24936318842325	5.05520732338469	3.17162947205394	3.49360520922494	7.23085979303393e-25	2.08337492607119	7.55191726912082	0.0463143349263469	6.5039176069947e-16
s__Collinsella_aerofaciens	1.2175393279427	1.11567869113419	0.527876747538147	0.621816215869272	0.000116729713546572	0.704503678438668	0.902314356933116	2.46598122874294e-05	0.550016742792668
s__Ruminococcus_bromii	1.19223390862377	1.62803988479247	0.138892698847241	0.270058559708279	2.6403777350647e-06	1.13604402592639	2.02691359691902	0.0315826006188528	0.119851474523288
s__Fusicatenibacter_saccharivorans	1.11876032605636	1.20423186875036	0.0304642679410481	0.0501981308422796	7.3729291669707e-27	0.708714095644683	1.03163601843564	5.92064750830503e-06	3.01790132006023e-11
s__Ruminococcus_torques	0.884708808764815	1.03180228427042	0.241746707055529	0.401942020933945	5.53524079908877e-11	0.392476784028835	0.68979032303424	6.35857175115824e-10	0.833552919585519
s__Bifidobacterium_bifidum	0.834196725485106	1.58023549829262	0.0195966376843786	0.0727507250589849	1.37626717677126e-18	0.281023768483934	0.699203470964951	7.47564673322536e-09	3.87185913346983e-05
s__Bacteroides_ovatus	0.790409698475862	1.80809592015957	0.13454177717954	1.04736614229128	7.36577088421061e-24	0.729430421731733	1.79834004064369	0.0438168946451196	1.09307252874195e-13
s__Bifidobacterium_adolescentis	0.782412655992791	1.66911371566877	0.162335403558723	0.372519443665173	0.00701209158372114	0.966880678891372	2.09088024974016	0.874299123150437	0.0288482867615804
s__Roseburia_faecis	0.736319099073909	1.048174934044	0.358290217569882	0.729425805908575	0.0454237216119793	0.547359939071166	0.888350702163987	0.025611131921448	0.657481202710012
s__Eubacterium_hallii	0.723474740595022	0.820656220739954	0.0322832004433988	0.0451961668009085	4.98764949088542e-21	0.396374830533017	0.651420062900896	4.73697068923857e-06	4.2689809181861e-05
s__Dorea_longicatena	0.69293602172589	0.66279092977385	0.129790871877673	0.136286027525604	1.95820281880193e-15	0.413039734399602	0.504334246766398	2.53678110287074e-05	0.0990180046415583
s__Bacteroides_caccae	0.641774477311334	1.14964860760255	0.014824269803371	0.05142105840155	3.4671491470924e-19	0.529672781015044	1.42493876641058	0.0610758650527766	4.995903194469e-11
s__Parabacteroides_distasonis	0.552274941182257	0.76020182306561	0.013271319931753	0.0232730395407434	2.44969708127403e-29	0.558632956657531	1.05183881273637	0.144065758491698	8.18868632805672e-18
s__Bacteroides_sp_CAG_443	0.51152513729003	1.51899617814644	0	0	5.76398930089675e-10	0.00767752036936289	0.0686645729664485	2.46001785921613e-11	0.146302664112975
s__Roseburia_inulinivorans	0.475390461753927	0.664550435336981	0.352873707755622	0.713207814107544	0.108738309903841	0.237430319796221	0.405907404950286	9.72420332824814e-05	0.0730326399845809
s__Blautia_wexlerae	0.464805592376233	1.35151237064151	0.0162455975176182	0.0301994528634507	1.50412908559153e-28	0.348594486869253	1.250773909537	6.21242831935866e-06	2.17984576334401e-12
s__Bifidobacterium_pseudocatenulatum	0.456656944959405	1.87083806558622	0.114852367942952	0.551651111387566	4.58798954446597e-10	0.0932806051647501	0.367122960106631	3.15540803206867e-13	0.722420772005073
s__Barnesiella_intestinihominis	0.453443312135618	0.854404007161659	0.0111135458054378	0.0334047177367105	7.10202351836031e-08	0.39761054911017	0.718079127597868	0.581074417064808	8.85260455637639e-09
s__Bacteroides_fragilis	0.423892915043929	1.23539629731286	0.00220976457918492	0.00560677743550515	1.51371916858902e-16	0.299363939189221	1.26185140790576	2.28266616012072e-05	0.000272107908239868
s__Bacteroides_dorei	0.417115218031527	1.48642029785507	0.00307478661710938	0.0181553426389957	8.65670418876199e-07	0.859917173531128	2.91427697242352	0.000852973980319909	1.17900116420966e-10
s__Parabacteroides_merdae	0.412727577425582	0.59498342871648	0.00823902077003957	0.0222967786968905	3.28917601049357e-24	0.750055105058061	1.73223148658039	0.819372704928989	8.85561953527587e-12
s__Roseburia_intestinalis	0.404295813821246	0.782721691942753	0.0310083599409356	0.0544926911961088	1.18700211423253e-10	0.213189017545174	0.407934745903723	0.00102690757840228	0.0128824400791062
s__Eubacterium_sp_CAG_180	0.396915595198995	1.14688511189468	0.119632615611044	0.328290561566922	0.00110312161018819	0.252814462351578	1.32599753396888	1.68920090739219e-05	3.21841869544216e-10
s__Alistipes_finegoldii	0.390572694061111	0.80532749575066	0.000290474758055306	0.00124535032930552	2.49950788252784e-30	0.454154443014724	1.66258605524874	0.0759570221127295	6.4047556084074e-20
s__Ruminococcus_gnavus	0.384810417711344	1.09081127025676	0.00074180190321305	0.0024198416782769	5.12074824167883e-26	0.166602751054668	0.538470983580973	0.000383770580625622	1.26681708228633e-11
s__Blautia_obeum	0.356458112668095	0.477108703131367	0.0369729601169395	0.0587007886344486	8.04679210072894e-19	0.186926201766892	0.444271939097412	2.16061634527663e-08	0.0134278978175783
s__Coprococcus_comes	0.29800361166575	0.366936096257323	0.0419562680052495	0.0452645128927816	8.40007465785068e-09	0.275856296431139	0.3455966203034	0.475818720399012	0.000160207322922536
s__Catenibacterium_mitsuokai	0.285632865688967	1.01401506828049	0.09547218125055	0.124913047587186	1.2333774164497e-10	0.0146162350127053	0.0695199879946346	5.61051162958344e-08	1.50198824005954e-23
s__Escherichia_coli	0.27526086507398	1.19385156941338	2.13706284507294	5.52963030072968	4.67791915967151e-10	0.0604828984159538	0.155879655092766	0.000934062991357115	5.89186349081835e-14
s__Prevotella_stercorea	0.268371359891393	1.68827977702482	0.259118090440554	0.563174235136418	1.2302592099937e-25	0.0434489444437685	0.323445024174855	0.00181928494091814	1.08829608014449e-24
s__Odoribacter_splanchnicus	0.258121014801784	0.37182856832958	0.01518637588623	0.0424055697316352	4.73477938982761e-14	0.190217468237244	0.252884701312558	0.40994532437816	1.79949422171158e-11
s__Bacteroides_eggerthii	0.256596638849239	1.27126050479809	0.00141318561592614	0.00774416294389655	0.248333995265695	0.52348136153772	2.6177518680471	0.143100761140742	0.0345788951479474
s__Bacteroides_cellulosilyticus	0.244219935171398	1.73274418751141	0.000460090146386267	0.00223345289331347	3.74102942654519e-06	0.203700058064772	0.605069633674267	0.157675720652885	8.58055461275906e-07
s__Bacteroides_xylanisolvens	0.243084804361948	0.555768702777031	0.00615244452172991	0.0237512716392549	6.92391764274291e-11	0.379940175569155	0.952774578264511	0.239241511857664	1.73053071243206e-11
s__Dorea_formicigenerans	0.240991751280998	0.255815467058049	0.0771459800494539	0.0775982807758333	7.65251800055182e-12	0.158283825206875	0.192231381558436	0.000142743424089129	0.449071654567629
s__Bacteroides_faecis	0.233251705231306	0.818090466922758	0	0	1.07670425559311e-12	0.112764195319962	0.358428695997953	9.84302994031081e-05	1.87684578993375e-05
s__Akkermansia_muciniphila	0.229803876502229	0.889008019240889	0.00777516402005507	0.0339941025366895	9.16338464493432e-05	0.277933616218959	0.710284035223045	0.206694772193733	2.83164813500494e-05
s__Ruminococcus_bicirculans	0.229557538005393	0.508527589279294	0.0181935569369078	0.0441055959926367	0.0451791178296031	0.486980950623599	1.57052473848693	0.0320532241951479	2.64156402285091e-05
s__Holdemanella_biformis	0.215721363553084	0.603210645882059	0.0853766691835868	0.102100100018518	1.60749372765387e-08	0.0274666413782336	0.125316742378769	3.22443428169656e-05	3.41065973257032e-19
s__Acidaminococcus_intestini	0.198618948354148	0.579683419091154	0.000267286435047834	0.00206631733649296	4.53891927126681e-10	0.0193286803617421	0.120241477879239	8.71733532920743e-10	0.102934743212589
s__Eubacterium_siraeum	0.195837456294425	0.602860422605272	0.0223816987905214	0.0514896896342546	0.0484502820044035	0.123853829403267	0.332701095583565	0.342688269398246	0.377865189909193
s__Eubacterium_sp_CAG_251	0.155320859616601	0.659155113215447	0.123489663248752	0.292645398288082	1.12360353323094e-10	0.0504686723063729	0.150848821429881	0.57274588399931	4.79284447940737e-08
s__Ruminococcus_lactaris	0.140234695190519	0.318663946785053	0.0224528513910032	0.0477657914213194	0.0383074600448605	0.094003350638369	0.201143350849907	0.115119970873345	0.539509695167551
s__Bacteroides_thetaiotaomicron	0.136345125250116	0.367058155058034	0.00385365315725988	0.00922957133456039	0.000208507185221885	0.355535938325062	0.971037759945864	1.39048707267939e-05	8.37180097601423e-13
s__Anaerotruncus_sp_CAG_528	0.135058663508147	0.647506254946945	0.00289396631049824	0.0181666978008938	0.0172960238825081	0.0623379356636119	0.42080686241526	0.00211916500240583	0.693244141527142
s__Flavonifractor_plautii	0.131176674353767	0.205213444095395	0.00122889258279864	0.00541970572794198	6.68485737144334e-36	0.138114503189201	0.331228454606248	0.0028233063706578	4.47919952825116e-21
s__Parasutterella_excrementihominis	0.125680467889771	0.286571108448	0.000972215799305231	0.00278709243855654	4.47682352787352e-16	0.0790296510198569	0.213272641841975	0.125891649098865	4.9885107800578e-09
s__Prevotella_sp_CAG_1185	0.125637399515327	0.459945221624704	0	0	1.18970605796557e-06	0.00174218001530191	0.0113909729134161	3.25325043921307e-05	0.0158100696924748
s__Ruthenibacterium_lactatiformans	0.125003180298813	0.215647130488903	0.00134943252703821	0.00421888286025337	5.69415485437742e-34	0.102113525564106	0.224053074106872	0.000343677142504868	3.38603579385498e-22
s__Coprococcus_eutactus	0.12409527945684	0.426450839246376	0.121751576756455	0.298433412053799	3.73746041826188e-16	0.248369010002968	0.721110194550305	0.122584593642983	1.09270184837511e-06
s__Prevotella_sp_CAG_279	0.118335955111985	0.440105153056094	0.0884401836905464	0.181684919089579	1.04318938191783e-22	0.0436054707873756	0.25451420497994	0.00338057135235588	3.9572301081879e-23
s__Firmicutes_bacterium_CAG_83	0.116635067733216	0.260637595755033	0.00905576953664708	0.0143626200853973	0.00136037614403266	0.0922579681282562	0.225109534653021	0.899636029407871	0.000258982377955726
s__Blautia_sp_CAG_257	0.115905969891141	0.590277646408736	0	0	3.57914915177801e-11	0.0313698689621728	0.206474450003447	0.000967558919747371	4.42408701108426e-06
s__Eggerthella_lenta	0.109495141923182	0.214825228562046	0.0011652703751109	0.00505809631738018	2.10764037076936e-28	0.0254124391003797	0.0692078435968474	2.1337291350944e-11	2.30737151700334e-10
s__Oscillibacter_sp_57_20	0.104127954548244	0.242037125655764	0.0396657815909607	0.0593582453659829	0.877473764449236	0.21504323795173	0.594878067416983	0.302599819914552	0.433791368883698
s__Roseburia_hominis	0.103231858493061	0.197253027453656	0.0604421368411285	0.129944605875255	0.00112834615212165	0.0909104708975117	0.153335606892262	0.452558833152618	0.0405336937395485
s__Bacteroides_salyersiae	0.100383160932684	0.372937203263101	1.5631716925939e-05	0.000133557447960967	1.19710392101615e-13	0.0680877489393516	0.27474453368951	2.39635844584064e-08	0.00169595196716586
s__Eubacterium_ramulus	0.0999056699398338	0.184571938425214	0.0158007470994013	0.0456527071853145	3.60138129611147e-06	0.0553516151323771	0.113728796877073	0.00483459953342508	0.0350188086425718
s__Bifidobacterium_kashiwanohense	0.0970672629911859	0.744086821235694	0	0	0.000123859743399389	0	0	5.22715358797097e-06	NA
s__Agathobaculum_butyriciproducens	0.0967349732096275	0.10707765620772	0.0267519393061518	0.0425064434951203	2.13521654996594e-12	0.0931797712174799	0.163919609927426	0.0144783574075101	0.000289074212358928
s__Phascolarctobacterium_succinatutens	0.0943104578665326	0.270045475036358	0.199340354154601	0.298801729737011	7.11998709767742e-08	0.0661281911267331	0.238547849564601	4.90796831197372e-05	3.12452646849415e-13
s__Bacteroides_sp_CAG_661	0.0910299967876161	0.63386519607222	0	0	0.00295297653303437	0	0	0.000406310202246614	NA
s__Lachnospira_pectinoschiza	0.0898662048808543	0.218579603420016	0.107696839618457	0.214843759470763	0.024456253123146	0.276532681788923	0.524146637470031	0.00483374968059856	0.57700392162912
s__Bacteroides_plebeius	0.089841471542698	0.792346396965647	0.000418054533034032	0.00227817545542609	0.399363862800725	0.399872638386995	2.12846428418546	0.101638811006255	0.0627991423023374
s__Alistipes_shahii	0.0897935928549994	0.164298825797413	0.00456737447223175	0.00978983126497326	1.62192020554432e-12	0.101481250808422	0.195661205134478	0.859552384561318	1.46684763895852e-09
s__Bacteroides_finegoldii	0.0857593433973628	0.467470898100764	0.000425612400441462	0.00196561143248622	0.0181852963232652	0.0570534573271407	0.237192436384195	0.43371784307545	0.00715686011023464
s__Megasphaera_sp_MJR8396C	0.0848804677322666	0.459111811997713	0	0	5.94708519541192e-06	5.72059203492338e-05	0.000564639128285982	8.67882850888488e-07	0.237975147881347
s__Sellimonas_intestinalis	0.0848382373144502	0.782240026303974	8.27010587282911e-06	7.06598155516244e-05	1.07483111843509e-09	0.0125246140401345	0.0530862055383826	3.97638312608942e-05	0.00105570996192891
s__Butyricimonas_virosa	0.0807357150506484	0.160804925907344	0.00203411234157334	0.00664501899667966	6.88822142718723e-14	0.0177970252786996	0.0481513502114853	7.55324374132869e-09	0.014532397447246
s__Clostridium_innocuum	0.0790950622588675	0.902641038947418	1.3179843523075e-06	1.12608632423852e-05	6.57123862008204e-31	0.015495773819942	0.0579334263255292	7.78902511679688e-12	8.41265239673673e-10
s__Intestinibacter_bartlettii	0.077593052424256	0.189733758426972	0.0111596769674149	0.0228970835802223	5.28988001438192e-05	0.0162718032335918	0.0351033271593199	2.01988998618451e-06	0.613378555014466
s__Bacteroides_faecis_CAG_32	0.076239033968704	0.304560534247805	0	0	1.9783797904793e-08	0.0581884934188865	0.304125419126433	0.000676094875419366	0.000739117754464552
s__Streptococcus_salivarius	0.0754698833171578	0.234021380023605	0.0366934375942876	0.0691125456899937	0.0924160255363505	0.0895949352859241	0.294980335486973	0.0436310589727777	0.63728942919611
s__Clostridium_sp_CAG_58	0.073233412419366	0.19335922513458	0	0	2.35161341850013e-23	0.0182177791944879	0.0400287576596006	8.09802061700389e-08	1.12278659979793e-12
s__Bifidobacterium_breve	0.0730467032289143	0.31559804724424	0.00132913093966054	0.00666766888122689	0.000635218858347883	0.000293841643734609	0.00211636455580342	3.91135936519962e-06	0.374700116632929
s__Klebsiella_pneumoniae	0.069998899443214	0.586955377294814	0.469887827694563	2.70977787576289	2.4711312090899e-25	0.00379889303805229	0.0224314141178017	0.312749004966781	7.56656352655633e-17
s__Alistipes_inops	0.068677681649008	0.373343902645872	0.000257677400791644	0.00220159667744749	0.00118437670411282	0.0662134493278575	0.361224651654374	0.978253259245686	0.0018359366965661
s__Gemmiger_formicilis	0.0675089507454866	0.119562385651136	0.0500096974441388	0.0703292972007592	0.353537643699285	0.072570878455322	0.112080088313916	0.743355253684414	0.89560894909968
s__Desulfovibrio_piger	0.0649306151835428	0.126689645474516	0.0258039643500343	0.0579408659369744	0.612832787001313	0.0228836111648625	0.0769778126381842	3.62259498254309e-05	1.61123076936741e-05
s__Clostridium_leptum	0.0644535776297093	0.15754863674016	3.09447837931037e-05	0.000157661666742188	2.3150467324217e-34	0.0193626858882006	0.043819968717827	2.27090162626918e-09	2.81512109945963e-18
s__Eubacterium_ventriosum	0.0643574137772232	0.127714454430053	0.00123666457067448	0.00410605028418198	9.36276651119292e-08	0.061383710051297	0.10446903452742	0.254418261467941	1.67503937247938e-09
s__Veillonella_sp_CAG_933	0.0642439207131435	0.330717207366902	0.00478753815019318	0.0409047438861011	0.000165821801883919	0	0	1.13832995110418e-06	0.23716072471822
s__Fusobacterium_mortiferum	0.0580615548276674	0.585870010738987	0.00107946502092132	0.00908109726856426	0.00443109006168335	0.0014947095648012	0.0148572160439668	0.000360069737046709	0.732756183330143
s__Lactobacillus_ruminis	0.0580225483659712	0.38615685868098	0.0479055028847218	0.159102951965776	4.83470028373466e-21	0.0244304111061531	0.156711890921594	0.180584132090115	9.68745385968318e-14
s__Oscillibacter_sp_CAG_241	0.0569753660357304	0.238958961650367	0.0278037120047647	0.043008088539406	0.000526229753999186	0.0654720170797844	0.297996422749109	0.906755351905118	0.00135615824390431
s__Bifidobacterium_dentium	0.0561440911529898	0.712674400905776	0.00188631719895193	0.0119646423913896	0.0202731105885272	0.00405468090807964	0.0346489327402292	0.000300148592561145	0.334701049457398
s__Brachyspira_sp_CAG_700	0.0551096936591306	0.27957213288375	0.0280686337911526	0.105400036258468	0.350225922246609	0.00392177917446192	0.0320831926566496	0.00630842840642104	0.00151887435705348
s__Bifidobacterium_catenulatum	0.0544541254831119	0.21079674319259	2.46520702925298e-05	0.000126935965603316	7.92946548773012e-08	0.120511533456211	0.58186404962182	0.00846688409836636	0.00208419515024937
s__Prevotella_sp_CAG_873	0.0538694102618034	0.755061683104568	0.0124471176630617	0.0390551516541354	8.35633968890891e-06	0	0	0.170768837340734	0.000109304498656531
s__Clostridium_bolteae	0.0517244603294259	0.443450297338621	4.23542914742863e-06	2.57856872513096e-05	2.32349582619985e-29	0.014758588582676	0.0762632899404813	1.69344955453056e-11	4.35490778995364e-09
s__Eubacterium_eligens	0.0506608585113426	0.118079379393022	0.231663810191778	0.3083342742996	3.84114205837469e-14	0.177537049499941	0.284790370465322	5.06756280136715e-09	0.0672044780331259
s__Lactobacillus_mucosae	0.050109675862024	0.423793775229435	0.00316292600514968	0.013337589713486	0.000572566228675748	0.000444036225492909	0.00452829875706086	0.215744483916316	0.000630254796447236
s__Collinsella_intestinalis	0.048189193330616	0.315347154261198	0.00233921813663742	0.00281741871967904	7.99814584176008e-11	0.00637588466725222	0.017445012533643	3.55495179866044e-05	0.511810787061891
s__Bacteroides_massiliensis	0.0477747993928783	0.214887633213364	0.00319713640301422	0.0266899118475974	0.000119383881135929	0.114095766549686	0.327697640866742	0.00226308129567658	1.10927972865009e-07
s__Paraprevotella_xylaniphila	0.0456956796594096	0.0994926041428488	0.00471691190023913	0.0347288081113708	2.31986664831388e-08	0.0733480779390936	0.3001266558885	0.204247425640124	2.75118342989938e-05
s__Methanobrevibacter_smithii	0.0443225063712957	0.110016408671053	0.0810092785100868	0.196628314035425	1.4357025778459e-06	0.166330560112814	1.02306481457492	0.05301491672064	6.99825101799352e-08
s__Phascolarctobacterium_faecium	0.0425359071140519	0.106501367947039	0.011259064283195	0.0738707787093574	7.81498933287923e-09	0.0933203989652111	0.325754596096425	0.669458131571462	6.18747136123539e-06
s__Clostridium_spiroforme	0.0415564638660052	0.072820373991852	0	0	1.7832330528508e-22	0.0154482652672329	0.0359396378765024	1.74891433267576e-07	2.13585722161816e-12
s__Streptococcus_thermophilus	0.0408949636759516	0.0999480384029285	7.69367197428911e-05	0.000350885416867433	5.85155754549439e-17	0.158045350261715	0.690256085419705	0.150166515286735	2.45519855882399e-10
s__Bacteroides_coprocola	0.0408425084131971	0.312942819580675	0	0	0.00688577742977657	0.0878852858709904	0.419478019019755	0.182710803725259	0.00115180093858591
s__Erysipelatoclostridium_ramosum	0.0407490035421692	0.191907783071291	0.00316921040468394	0.0247473892407994	2.38541200443316e-12	0.0470390640034955	0.278928203770264	5.24455616952122e-06	0.00312161382401428
s__Eubacterium_sp_CAG_38	0.0399074079335738	0.182224716427488	0.0122976890451014	0.0274275461643451	0.753595931321875	0.0647075095448784	0.145757606985563	0.000400053218031628	0.00776191230058381
s__Slackia_isoflavoniconvertens	0.0392636145074756	0.105498386406072	0.0350826265479876	0.0550407880372548	2.2177475183372e-11	0.0283921621808216	0.0667409413964756	0.776039077110946	3.34202309341031e-09
s__Coprococcus_catus	0.037690126891537	0.0553196649497429	0.0263994092437853	0.0292035534909059	0.0169653755251815	0.0560479058589935	0.0814922480748577	0.0324157952006326	0.333005597105335
s__Asaccharobacter_celatus	0.0367907453413737	0.0626929569315727	0.000409114151275575	0.00275112197126292	3.64924587886527e-21	0.0272151800429776	0.0510434796318679	0.338787055883234	4.77009601349816e-19
s__Streptococcus_parasanguinis	0.0361375310453397	0.105231173548197	0.00391685003864016	0.00715425174585699	5.86708708101169e-12	0.0180049336035539	0.0353200705234986	0.0014733966417099	0.00129312324616973
s__Dialister_invisus	0.0340077449414046	0.153517355157252	0.00441048973971132	0.0230732436425403	3.90092435708797e-07	0.0995247987361333	0.22414544581784	0.0387477270511408	1.021819316057e-07
s__Megamonas_funiformis	0.0333677321055589	0.24820033580394	0.0117086754913539	0.0556854408299179	0.0252910223456397	0.0101444959524452	0.0564186881559573	0.0057159953810115	0.83625635587576
s__Bifidobacterium_angulatum	0.0315142569608785	0.245659123099984	0	0	0.013468599409367	0.0454431584462463	0.224739889676907	0.532421358568992	0.0378166530987731
s__Gordonibacter_pamelaeae	0.0309013880304636	0.0428093393690171	0.000559765243105307	0.00210067869646621	7.09665779669412e-28	0.0194406749059555	0.035076351782514	0.000121326653536337	1.36832248569372e-15
s__Parabacteroides_goldsteinii	0.0308751722139739	0.100446056587382	0.00133599165810044	0.0057445530744035	2.46872482617354e-05	0.00681585405472857	0.0232896744496575	0.000598070100800656	0.192137492351078
s__Alistipes_indistinctus	0.0294363426285801	0.0939405054410401	0.00181484287357076	0.00820269693488591	0.000189318731004687	0.0205665323267219	0.0527883888308662	0.0278473809117778	2.45520252772079e-07
s__Butyricimonas_synergistica	0.02810865853239	0.0893098648491117	0	0	1.93311858160839e-09	0.0137826223589621	0.0392819797321397	0.341699013516689	1.28375502993062e-07
s__Clostridium_sp_CAG_299	0.027815652759624	0.125195212097014	0	0	4.20789548068372e-07	0.00494819453593727	0.0230248633808488	0.000345337254451905	0.00429472112454595
s__Clostridium_symbiosum	0.0271164573514329	0.215341923673253	0.000108517047281651	0.000551779674471822	4.23179620035752e-13	0.0192351291263573	0.112299618439586	0.00176799732090463	7.32317714482912e-06
s__Lawsonibacter_asaccharolyticus	0.0268466656103307	0.0528546123812294	0	0	4.6755878661873e-31	0.0275852932149265	0.0675066869004747	0.0390104983297261	9.769181209056e-21
s__Parabacteroides_sp_CAG_409	0.0267779929409103	0.173030813905976	2.36530034107621e-05	0.000202091349729559	0.000105542321911269	0.00536013029422962	0.0376140041376323	5.28677391150437e-05	0.498319975603716
s__Firmicutes_bacterium_CAG_145	0.0255674804779688	0.0754935687304388	0	0	1.1681257337373e-17	0.0546463985896848	0.376919358055517	9.8410920432231e-09	1.87684578993375e-05
s__Adlercreutzia_equolifaciens	0.0255534222181397	0.0469002306548096	0.000485344615384645	0.00328012050397111	4.63828394666351e-20	0.0197758191443589	0.0382737620552682	0.457504524457646	1.01073746338492e-18
s__Alistipes_sp_An31A	0.0255438130483578	0.278402852633006	0	0	0.144619278698309	0.0855342374664878	0.85028575875725	0.615979737806556	0.237975147881347
s__Bilophila_wadsworthia	0.0224930043267155	0.0478348534403634	0.00250385160880494	0.0046161115375085	2.36606787275619e-07	0.0207296076804609	0.0543946190965231	0.65677376688902	1.62597258003548e-06
s__Clostridium_saccharolyticum	0.0221131321689089	0.164467209663834	0	0	1.29857509964748e-05	0.00383460582506347	0.0139860704960771	0.578201843575512	1.64952478518854e-06
s__Blautia_hansenii	0.0221124300575547	0.131831541100495	0	0	0.000883003951328762	0.00288482016602447	0.025360842906312	0.0132648278378643	0.0588094634244709
s__Intestinimonas_butyriciproducens	0.0215275780464203	0.088941901827096	0.00023247026390664	0.00082165382722404	8.6177762097934e-10	0.02121954897027	0.0707966431371613	0.47539241555316	1.23018315874639e-06
s__Eubacterium_sp_CAG_274	0.0212945189567155	0.0621614684131974	0.0016859708591252	0.012681381013701	7.18966789330538e-06	0.0233560036731632	0.0666743553905245	0.794072857695213	7.11248195913428e-05
s__Escherichia_marmotae	0.0206152138710022	0.232447376560094	2.57312859181252e-05	0.000219848203256298	0.396205893181386	0	0	0.0644638790340754	0.23716072471822
s__Lactobacillus_acidophilus	0.0204947783101608	0.273480865249711	0	0	0.208018542843172	0.000463962824654988	0.00455783414838867	0.891698674919413	0.237975147881347
s__Eisenbergiella_massiliensis	0.0202994621833401	0.0937529743082162	0	0	2.45297912198437e-09	0.0151146374125843	0.0714397531891316	0.00169365703758405	0.000121381885223082
s__Bifidobacterium_scardovii	0.0201441886259105	0.192738840614471	0	0	0.000741281501651608	0	0	6.09222747528528e-05	NA
s__Anaerotruncus_colihominis	0.0193415122698906	0.0471282382544524	7.94366547912735e-05	0.000421237188435496	2.31381882831639e-24	0.00819233979131549	0.0273794681825937	8.65777156881158e-13	1.26027009851905e-06
s__Prevotella_sp_CAG_520	0.0174426095032007	0.18171269931045	0.125209736079112	0.272048511976829	2.89649195945178e-39	0.0448095816033286	0.431403303437822	0.226266823003072	1.70416031378679e-22
s__Prevotella_sp_885	0.0172143427717848	0.150050710234179	0.173603704488902	0.283203890206637	2.02676508813427e-48	0.00751444641765397	0.07663261783493	0.278512314069345	9.26759869132446e-26
s__Bacteroides_sp_CAG_530	0.017108213520257	0.224597246435719	0.0218077700915126	0.0686525925559754	3.01339383726476e-18	0	0	0.040375251082721	1.15794446786152e-12
s__Odoribacter_laneus	0.0168922065968555	0.0831413905600164	0	0	0.00248947255560289	0.00136132471971852	0.0111221407119411	0.0215100298885288	0.0921512208931586
s__Lactobacillus_johnsonii	0.0161704109357228	0.0997696830108382	0	0	0.00176641875234232	0	0	0.00020069592948508	NA
s__Coprobacter_fastidiosus	0.0153508908704973	0.0998070991498829	0	0	0.00125045853721775	0.032015751953328	0.12537376169423	5.18073877663809e-07	1.51360592402629e-08
s__Monoglobus_pectinilyticus	0.0150951221793806	0.103049798398922	0	0	7.87538785482427e-07	0.0217411177981769	0.101475882029988	0.189529247030692	7.58446198927624e-08
s__Firmicutes_bacterium_CAG_646	0.0149029846802766	0.11688193473886	0	0	0.0310684019846694	6.7102305533931e-05	0.000479709254210185	0.192148459277165	0.146302664112975
s__Bifidobacterium_animalis	0.0145950786030475	0.132205924729239	9.38789730657316e-05	0.000802102297480175	0.0142169114069716	0.0191482687961424	0.120973488274867	0.291746730496273	0.00305175467350476
s__Anaerotignum_lactatifermentans	0.0144314483377834	0.0469762056364724	0	0	1.45996724481055e-06	0.00827318719272834	0.0317003640757352	0.164130764110058	7.65771896096785e-05
s__Proteobacteria_bacterium_CAG_139	0.0143790450754607	0.0790481247095347	2.9914452560078e-05	0.000145185751771414	8.09471491691255e-12	0.129458599257947	0.375084077597243	0.26441229128649	4.79422199386781e-10
s__Lactobacillus_rhamnosus	0.0143256522433351	0.13153286591957	0	0	0.0188153569831629	4.21303826876057e-05	0.000429647286878466	0.017529842046759	0.408615974138526
s__Klebsiella_variicola	0.0142862561457615	0.1148633749377	0.154881787144464	0.813404111226673	1.32514499979037e-29	0.00180766619566024	0.00979941360891663	0.708045896871916	6.73579184979745e-17
s__Ruminococcus_sp_CAG_330	0.0138763797045918	0.0967657671775176	0.00480608787032447	0.0181705997690611	1.05335449617991e-05	0.00257525840811038	0.0216223289097774	0.361145118497902	8.42235253695873e-05
s__Bacteroides_clarus	0.0137418155383229	0.105308094352038	0.00044220898344424	0.00349516496139995	0.395239037476138	0.0776360269499088	0.38230054931236	1.74650975759383e-07	0.000143802998615197
s__Alistipes_onderdonkii	0.0136763281801048	0.124049381807826	0.000166086851852473	0.000844478206757137	0.0189153998635829	0.00795808893020767	0.0376888537971509	0.317562595842633	0.176027466319573
s__Clostridium_sp_CAG_510	0.0131448752440535	0.219562703813064	0.0492247980665479	0.179683972046593	1.33614417697928e-38	0.184145628936509	1.83838364747059	0.123703884495773	1.26147749218312e-15
s__Clostridium_bolteae_CAG_59	0.0130891673648067	0.100014240162261	0	0	6.00568484542078e-11	0.00156192415051108	0.00749560654791783	5.58619000084485e-06	0.000472887425671955
s__Campylobacter_upsaliensis	0.0126611188810174	0.182144029651917	0	0	0.376458639485086	0	0	0.290576115135789	NA
s__Bacteroides_sp_CAG_462	0.0124573450507501	0.147632042847323	0	0	0.376458639485086	0.00327909639008281	0.0334403529599678	0.922531389923229	0.408615974138526
s__Bacteroides_intestinalis	0.0123461802445655	0.115348613032661	0.000499860392660832	0.0019424864192557	0.485167288278437	0.146281645937937	0.565921471141503	0.000254955748711705	0.0516793758003699
s__Bacteroides_sp_CAG_633	0.0122982775923439	0.115464686774417	0	0	0.0188153569831629	0.0170196235876205	0.173566785574562	0.0192216237191847	0.408615974138526
s__Barnesiella_sp_An22	0.0116875470197883	0.0963755214182294	0	0	0.0856557216955992	0	0	0.040375251082721	NA
s__Blautia_hydrogenotrophica	0.0116209315957219	0.0420919766515271	0	0	4.63952594559253e-11	0.00479361377934897	0.0198271576163352	0.000170109368351103	3.01159340145057e-05
s__Megasphaera_sp_DISK_18	0.0112001405020187	0.0732760785986609	0	0	0.00125045853721775	0.00301079037677226	0.0248370772768179	0.00169013708225226	0.237975147881347
s__Roseburia_sp_CAG_471	0.0111371912057346	0.0615483610870265	0.0156861683252544	0.0225550419868883	8.61262430321313e-14	0.0279672875473346	0.127232551457136	0.0927405684003864	5.18875055367155e-06
s__Coprobacillus_cateniformis	0.0109694269821397	0.0698403558998422	0.000261712712501796	0.00163057580117934	3.81053403696726e-07	0.00839877838008298	0.042315035689457	0.000650635211240378	0.0139229723823375
s__Lactobacillus_salivarius	0.0107632982176075	0.0962171610277408	0.00290560755718911	0.0238130846583721	0.0814039506585166	9.00616210422863e-05	0.000918451926240833	4.38688031606651e-05	0.0159853209367118
s__Eisenbergiella_tayi	0.0106282695216154	0.0352891714957099	1.94787636688453e-05	0.00016642662974077	1.02200212821334e-17	0.00508263251684193	0.0163909958734178	1.1050939294431e-06	8.49388218428828e-07
s__Firmicutes_bacterium_CAG_424	0.0100135629816824	0.086693391213119	0	0	0.00209759690084954	0.00038123103546446	0.00240730349923452	0.0366546908630462	0.0588094634244709
s__Ruminococcus_callidus	0.0098559988056471	0.0360272787504434	0.00411437032958644	0.0235553165370244	0.0526749423165164	0.0061209731974481	0.0239060623172186	0.0598862238330997	0.000758961098395505
s__Holdemania_filiformis	0.00966408244750316	0.014038195989251	1.78586594807934e-06	1.52584453490249e-05	5.1585962368009e-19	0.00640905526113393	0.0174962381217361	0.000432906909506244	3.01524499263217e-12
s__Collinsella_stercoris	0.00958254212534282	0.0536960816465439	0.0100215755738448	0.010092246978529	1.80004613323655e-09	0.0158435633011209	0.0303166295982192	0.00223941816373695	0.180525859670765
s__Lactobacillus_kalixensis	0.00952932523216219	0.0666208048394127	0	0	0.00295297653303437	0	0	0.000406310202246614	NA
s__Clostridium_asparagiforme	0.00943112698041154	0.0827605528771435	0	0	6.11843319141064e-14	0.000914487711772539	0.00292789425294575	8.46408899777771e-08	0.000121381885223082
s__Prevotella_sp_CAG_5226	0.00926051574666935	0.0917424997756709	0.277933465524738	0.452951886883954	6.22372667372647e-41	0.00755290381596191	0.0608114481311818	0.618625564275537	1.2819664357058e-20
s__Anaeromassilibacillus_sp_An250	0.00902036532189743	0.0180425091870088	0	0	3.22086506658397e-17	0.00431349142041033	0.0151169172143731	0.000181851870886982	1.59528969659875e-10
s__Firmicutes_bacterium_CAG_110	0.00872473581615671	0.0329295023994852	0.0273053899432762	0.0500820439474638	5.06482944038493e-12	0.0351922203968504	0.0963970803722765	0.00683729565664362	0.00156934682798677
s__Clostridium_sp_CAG_242	0.0086214888051922	0.0353075962634878	0	0	0.000521356370838454	0.0131396048482894	0.0725210114952657	0.542057353253677	0.00179006917061801
s__Absiella_dolichum	0.00852811214950183	0.0301506504201979	0	0	3.93477946823209e-09	0.00198768936819941	0.00815406337900856	0.000923710079980769	0.000121381885223082
s__Tyzzerella_nexilis	0.00832800212625092	0.0777596731706944	0.000158801418562914	0.00115927312735824	0.000558695506001333	6.34347973922427e-05	0.000505248665711078	1.20113690009715e-05	0.651639173623304
s__Hungatella_hathewayi	0.00831397566950842	0.0418834830835329	8.63522701354148e-05	0.000525013714732656	1.49572281317614e-09	0.0291121191405078	0.269032194739338	0.00356765039032222	0.000295315442135205
s__Eubacterium_dolichum_CAG_375	0.00830423183669959	0.02896530783505	0	0	3.10870854538933e-09	0.00183443092927839	0.00745999801484925	0.000258523214993404	0.000301581961249889
s__Parabacteroides_johnsonii	0.00791950894533156	0.0658056399377941	0.00026715741945553	0.00163003103704699	0.397231951162861	0.0399649941854168	0.157342299723842	3.81019057174367e-06	0.000609552638160634
s__Enterococcus_faecium	0.00788497612946036	0.119519773151146	1.35221995555871e-05	0.000115533723647867	0.551487906187349	0.000994203478651568	0.00584481282972121	0.487646494933676	0.321427449241816
s__Streptococcus_pasteurianus	0.00774280133695242	0.0749520165184763	0.000640072949482857	0.00458289830320452	0.813055601279214	0	0	0.0254401951327302	0.0163143815944063
s__Enterococcus_gallinarum	0.00755212813289798	0.125422136631149	6.04433585784167e-05	0.000332745608017895	0.0311094853736103	0	0	0.389564349853114	0.0382232681965266
s__Megasphaera_elsdenii	0.00751686969646198	0.06661992422267	0.010657157626456	0.0292664828080871	2.1624756162269e-05	0.00624484125668747	0.0438844965775364	0.748264054803093	0.000724680835155008
s__Clostridium_hiranonis	0.00746430124828927	0.123784039159583	0	0	0.47185693461468	0	0	0.389564349853114	NA
s__Enterococcus_avium	0.00701599138746406	0.0977490851214737	0.000185539527067992	0.00158525041417337	0.121720573467782	0	0	0.0127987433131853	0.23716072471822
s__Fusobacterium_varium	0.00693252235725463	0.0716457661188521	1.43358367415768e-05	0.000122485442812293	0.276130149685697	0	0	0.040375251082721	0.23716072471822
s__Prevotella_sp_CAG_924	0.00633643530724697	0.0929116249586047	0	0	0.376458639485086	0	0	0.290576115135789	NA
s__Klebsiella_quasipneumoniae	0.00621658865307656	0.0565677300187332	0.085743637807881	0.338095473773135	6.47136487623104e-30	0.000769995788321103	0.00527946932330342	0.62395490075344	5.72092682567408e-17
s__Megamonas_hypermegale	0.0060947375456125	0.0276883906838955	0.00118827886927027	0.0062253583790093	0.013747695495657	0.0128121818008434	0.0828113434822488	0.0237286612438818	0.626183458479779
s__Ruminococcus_sp_CAG_403	0.00607966507054971	0.0821148159652071	0.00202817924865177	0.00698808129207181	7.61098481028034e-06	0.00570925335860661	0.0460551630931278	0.904960407560891	0.00131830656573363
s__Veillonella_atypica	0.00595854518253815	0.0442916411770238	0.0032925059216466	0.0109911985898648	0.0581849705084794	0.00305519790416194	0.0112133376113356	0.731701445707502	0.217268686539079
s__Lactobacillus_reuteri	0.00591921605310825	0.0958397153922819	0	0	0.305885860616423	0	0	0.221353660525381	NA
s__Clostridium_clostridioforme	0.0051612086095267	0.027188421467065	0	0	8.57919092479542e-05	0.0388512209979218	0.335362052524198	0.423490478106377	0.000739117754464552
s__Ruminococcus_sp_CAG_488	0.004991668138432	0.0476456458455908	0.0348471968488331	0.129955776427652	1.47764371247161e-29	0.00865265092077669	0.0756901117623124	0.0740349564727946	1.33626100457864e-11
s__Faecalitalea_cylindroides	0.00484856492552562	0.0452862273640719	0	0	0.0514225596189193	0.00483701112911241	0.017604287997168	0.049611020569783	0.00429472112454595
s__Clostridium_perfringens	0.00461090116910685	0.0243177188724659	0.0192186758805965	0.089090950211561	0.018908056153347	0	0	3.09660021572148e-07	1.60859928643927e-10
s__Lactobacillus_fermentum	0.00456558531922052	0.0392193637422236	0.000104946183371051	0.000896660583779039	0.0204287953062563	0.000397695121214114	0.00321955062548864	0.0118337227143005	0.774460832418941
s__Streptococcus_mitis	0.00451464890148962	0.0265693678896983	0.000810276552309979	0.00151720691911413	3.2387577238116e-05	0.00125201141264976	0.0035011751504221	5.05309126816077e-10	0.107927356661696
s__Turicibacter_sanguinis	0.00444637039092808	0.0205473841792465	0.0223202833055768	0.0633138882270117	5.09312150666605e-08	0.00528457919982197	0.0132419412046439	8.83102595209071e-05	0.0568699038642864
s__Clostridium_disporicum	0.00442977981804963	0.0210937730933379	0.00517997941263151	0.016976777231694	4.52206089218947e-05	0.000795514894289997	0.00318350188363832	0.411135905976677	4.18225047111637e-05
s__Blautia_producta	0.0044274364738595	0.0255537738755451	0	0	0.000123859743399389	0.00342531369807372	0.0158944276121779	0.618819384764881	0.000472887425671955
s__Enterococcus_faecalis	0.00430386214330202	0.0290940308693757	0.00219507551584587	0.0162946790048567	0.150403255557741	0.00115302371062746	0.0108179939158441	0.0124881259872667	0.391978935844618
s__Dielma_fastidiosa	0.00423700365985651	0.0117069353590241	0	0	4.55354605788028e-14	0.00390170600538167	0.0156984605877209	0.000484229225424478	1.64952478518854e-06
s__Streptococcus_lutetiensis	0.00411978964300185	0.0365389009199218	0.081021929506583	0.37165299755037	6.41673109077412e-11	0.0048001773673904	0.0489523961300602	0.142485037352914	5.13815440992347e-08
s__Firmicutes_bacterium_CAG_94	0.00394354400454592	0.0119998706243002	0	0	2.19183124333243e-06	0.0112903925057422	0.0484183613197523	0.826514628237353	1.16460119176482e-05
s__Eubacterium_callanderi	0.00387066263590988	0.0186001709160297	0	0	0.000305869557984872	0.000174188983701182	0.00162607799351385	0.00021476060972347	0.237975147881347
s__Haemophilus_parainfluenzae	0.00384712407912606	0.016706100475711	0.0364559652341031	0.133143329369734	8.53291995758694e-19	0.00852371471915838	0.0293472858945919	6.73526418583985e-05	1.37626670569831e-05
s__Clostridium_sp_CAG_167	0.00363743580414524	0.039695634838719	7.46272889948306e-05	0.000637615836674726	0.0862452487917831	0.0110439065461784	0.038399470988808	0.000323339646390655	0.000429663283451861
s__Turicimonas_muris	0.00336819713702516	0.0129337796973895	3.0013213980233e-05	0.000211513486225446	3.17400779058991e-10	0.0102671273246157	0.0282368017683679	0.188823424912086	2.38955555249425e-09
s__Lactobacillus_rogosae	0.0032412765308263	0.0137413161198371	0.00453060427450593	0.0120242212299072	3.20727715073596e-05	0.0125674604730316	0.0507125385353337	0.109381073150134	0.0749805323373286
s__Lactobacillus_crispatus	0.00322279530419726	0.0317715330580279	3.36679645949384e-05	0.000287659215596371	0.010171205478104	2.65235527694357e-05	0.000270488226282321	0.00145084066335606	0.813422888573399
s__Pediococcus_acidilactici	0.00314438351891585	0.0521575636304072	0	0	0.208018542843172	0	0	0.132858560987101	NA
s__Bacteroides_galacturonicus	0.00291477868648178	0.0141091787137784	0.00316267465180085	0.00844636077063256	0.0761052154647242	0.0046297464527524	0.0182301498570107	0.0989818836917636	0.767128496180489
s__Faecalicoccus_pleomorphus	0.00286495344705583	0.0150691308528656	5.64359012123697e-05	0.000482188551328857	0.0429987339418796	0.00437214309789043	0.0221346575558536	0.328311192839785	0.207882692554685
s__Clostridium_citroniae	0.00282388523561906	0.00608836609254255	5.51668761715659e-05	0.00030706158198847	3.87686379607578e-14	0.00301956247268441	0.00747061951943516	0.00560415322157044	3.80042891771278e-06
s__Actinomyces_urogenitalis	0.00280355869091709	0.0468286625051716	0	0	0.613903701243096	0	0	0.545398256328473	NA
s__Veillonella_parvula	0.00277252803706466	0.0117574306460191	0.0245786823116049	0.0971812705849442	4.33473418893042e-12	0.013740292452193	0.0775591730261803	0.000454888187772732	0.00219019048180036
s__Lactobacillus_oris	0.00268867997487735	0.0272520431599439	0	0	0.0434515635524057	0	0	0.0160845627389434	NA
s__Clostridiales_bacterium_1_7_47FAA	0.00262253627765207	0.0273318707546725	0	0	8.57919092479542e-05	0.000683640305712212	0.00397817232438932	0.197711378917089	0.00179006917061801
s__Catabacter_hongkongensis	0.00255900074600242	0.00828013420114762	0	0	3.10870854538933e-09	0.00102094994134241	0.00861210795964389	6.72556693683393e-07	0.00429472112454595
s__Lactococcus_lactis	0.00242206374480334	0.0111127192479506	0.00612213437322623	0.0306311399822012	0.394827134176001	0.00424897506562258	0.0161415698975807	0.136366553625656	0.721918075367513
s__Candidatus_Stoquefichus_sp_KLE1796	0.00233842997312828	0.0186793442057538	0	0	0.0222370425130538	0.00249433665542626	0.0154663398562051	0.500810226430213	0.0588094634244709
s__Firmicutes_bacterium_CAG_95	0.00233810656173954	0.0126620654534996	0.0203368247690915	0.0507623837184602	2.04636945787814e-16	0.0105928746796085	0.0421549736056448	0.0189594064592466	4.28023512428322e-06
s__Lactobacillus_paragasseri	0.00217507411800384	0.00897443822384236	3.43232468375977e-05	0.000231685878276561	0.00103400522571182	0.000196614900565223	0.00182644139929282	0.000153041678407189	0.95859841314397
s__Blautia_sp_N6H1_15	0.00217245462424366	0.0276471077749913	0	0	0.0514225596189193	0.000362064636867972	0.00180777822280876	0.942829779419571	0.0588094634244709
s__Christensenella_minuta	0.00215613417574121	0.00524999159882495	0	0	7.36132862978285e-10	0.00117944227564643	0.00439874124950235	0.000341103169923464	0.000121381885223082
s__Desulfovibrionaceae_bacterium	0.00212079176623881	0.0111884206161769	0.000673178128043213	0.00216504271489882	0.0511219210286812	0.00542664427288334	0.0266955576212063	0.27329866897041	0.491904735884061
s__Actinomyces_sp_ICM47	0.00203770292430586	0.00533945647346486	0.000399156477094828	0.00106847697172982	0.00268381246368938	0.000914012290018229	0.00223013066526095	0.0211509121374185	0.391198970479146
s__Lactobacillus_gasseri	0.00201265835857027	0.0147818805040105	0	0	0.00209759690084954	8.49859549135246e-06	8.66690084970757e-05	0.00087828420805855	0.408615974138526
s__Clostridium_sp_CAG_253	0.00199640272783692	0.0111724781104636	0.000757353724561849	0.0022813344426329	6.68212224682651e-05	0.00474774570977514	0.0291174738799759	0.106481021076298	0.0719483430113376
s__Lactococcus_petauri	0.00195763654967896	0.0323630706918012	0.0463012095772218	0.380982582658181	3.99608536326032e-07	0	0	0.290576115135789	0.000109304498656531
s__Butyrivibrio_crossotus	0.00195593806354365	0.0238901412472742	0.212999925109932	0.365212948161185	2.8700183880461e-51	0.119983282274425	0.718318152634528	0.00873523655989831	8.42267503078805e-19
s__Streptococcus_gordonii	0.00192288963697735	0.00779164456698721	0.00235559095876132	0.0100076249432387	0.680100782944854	0.00111239870843774	0.00622167691683272	8.04096583042902e-05	0.000352178627577016
s__Clostridium_scindens	0.00191729963530152	0.00919731212761309	0	0	1.78977204625371e-06	0.00347963382088833	0.0240375401109321	0.000847896408227939	0.0102432903756534
s__Hafnia_paralvei	0.00190666740111984	0.0179808022732232	0	0	0.173102959772479	0	0	0.103981745325729	NA
s__Clostridium_sp_D5	0.00188289511941979	0.0116898373402749	0	0	0.000436769007910883	0.000516208047777082	0.00421128865755004	0.0013242598502062	0.146302664112975
s__Actinomyces_oris	0.00182644981630837	0.00334404523606322	0.000342682800089627	0.00119094354427915	1.41358719228515e-09	0.000292890444633326	0.00123693554642222	1.11645071963974e-13	0.769362214206017
s__Streptococcus_oralis	0.00173038970351925	0.00483075549192433	0.00107833077163379	0.00246911571356884	0.960802311227544	0.000581385777751887	0.00317940328642161	2.94108328248217e-05	0.000291351096175958
s__Clostridium_hylemonae	0.00171254829028341	0.011343121751839	0	0	2.79327363574922e-05	2.84899380786505e-05	0.000280329076113438	7.89627580333336e-06	0.237975147881347
s__Firmicutes_bacterium_CAG_791	0.00170928996535066	0.0285507712644672	0.0798884465739951	0.246003811097204	1.72641308702878e-30	0.000985404151498894	0.0100491899945364	0.472088742718111	4.06100102785138e-13
s__Actinomyces_odontolyticus	0.00163261757135107	0.00290432800033783	0.00121514315542822	0.0033139587536512	0.00198002249362082	0.00163797256533764	0.00412144728813429	0.000468681493108365	0.825585266541196
s__Anaerostipes_caccae	0.00160545097904527	0.0109664004398714	0	0	3.37510592858877e-05	0.00240074315076978	0.0205836176740029	0.000183209432603151	0.0921512208931586
s__Clostridium_aldenense	0.0015929496014661	0.00634131621010786	0	0	9.68464732813801e-07	0.000469424195525754	0.00212799208411631	0.00191429180393498	0.00277544414238559
s__Prevotella_sp_AM42_24	0.00159103578128534	0.019569095924397	0.323441192470701	0.579667644831067	8.52367161680269e-61	0.047687920832826	0.344221883613556	0.340897592230867	2.72238574785601e-27
s__Paraprevotella_clara	0.00157972585907107	0.00670900359308406	0.000290426531396325	0.00245647860133732	0.00289430614356696	0.0051381996606258	0.0182703687120207	0.340593576713959	0.00100660110411702
s__Massiliomicrobiota_timonensis	0.00155299418965275	0.0122309783920067	0	0	4.07450372777966e-05	0.000402056767430823	0.0021077926240618	0.0228130818415576	0.00663566251294875
s__Dorea_sp_CAG_317	0.00152166360416605	0.0109328621553911	0	0	0.0434515635524057	0.0373224556140402	0.18485001509537	2.09013146867642e-05	7.65771896096785e-05
s__Klebsiella_oxytoca	0.00151773278254821	0.0239695502861638	6.25680758606948e-05	0.000274034892335315	0.0104382942640351	0	0	0.221353660525381	0.00705453618759239
s__Actinomyces_graevenitzii	0.00147347096100625	0.00454622390639898	0.000133696474857154	0.000792230127107777	4.20934335819593e-08	0.000457549791892889	0.00224719429926689	3.68528170607204e-09	0.639782105850904
s__Actinomyces_sp_HPA0247	0.00145392158635079	0.00311292174091897	5.03794673639786e-05	0.00022338870776	9.50301094516673e-10	7.22789909379472e-05	0.000260011558692844	1.10381933911182e-12	0.844607593056431
s__Coprobacter_secundus	0.00144982748687713	0.00935167394819447	3.67207429932232e-05	0.000262680552789922	0.174959328468414	0.00505338753127594	0.0145221928253256	2.67650677340211e-06	8.67539632560763e-05
s__Lactobacillus_sanfranciscensis	0.00143237501930765	0.00898967969526253	0	0	0.0113930330396341	2.03039191756169e-05	0.000207060160157763	0.00872995248381026	0.408615974138526
s__Prevotella_sp_CAG_891	0.00139005231882821	0.00938776436169492	0.000767055055129786	0.00655372126389364	0.0410398770637206	0	0	0.00258671936378609	0.23716072471822
s__Prevotella_sp_CAG_1092	0.00132920572726196	0.0222021128373561	0.0966717433482295	0.21043096050572	1.11599152112455e-38	0.00314673832735326	0.0320905602706892	0.472088742718111	9.40562320852916e-17
s__Harryflintia_acetispora	0.00123833096180701	0.00875546494917055	1.66146260503051e-06	1.41955427200857e-05	1.51245852073061e-06	0.00122555010549671	0.00369237392691441	0.184215221363212	0.000269766381062161
s__Streptococcus_anginosus_group	0.00120964763556577	0.00555314010431779	0.00171672099426989	0.00546537391118875	0.243992782421829	0.00114577472169602	0.0111412427456103	0.000243952690653048	5.86594525181609e-05
s__Streptococcus_vestibularis	0.00119423301654685	0.00618423334480993	0.000775937574539414	0.00292285075413238	0.519853358070723	0.00118882063242738	0.00883662438394594	0.0109952264167285	0.116532228859616
s__Blautia_coccoides	0.00119327406668685	0.0100966459557884	0	0	0.00581807179763125	0.000921921700578333	0.0057023757423995	0.97334974962352	0.00663566251294875
s__Bacteroides_coprophilus	0.00114324339023963	0.0189144805053678	0	0	0.305885860616423	0.0156675722522096	0.123871866199834	0.336228492179647	0.146302664112975
s__Enorma_massiliensis	0.00111357078434271	0.0122347638401602	0.00124914351422301	0.00163946884786094	1.57677348757906e-26	0.00891966126190445	0.0764229930645341	4.99614469680839e-14	0.0986835128770955
s__Ruminococcus_obeum_CAG_39	0.00111250862093307	0.0146842677678047	0.0265112453360909	0.19877632185782	0.067431298140653	0.00349539971020461	0.0162791559437959	0.000297573954961742	0.320304288380268
s__Streptococcus_mutans	0.00109865253104805	0.00647574548910529	0.000785295659821522	0.00378145894710099	0.103936540297829	0.000309191225532336	0.0018592436136138	0.00031454412860107	0.0761758155113276
s__Saccharomyces_cerevisiae	0.00107828737896302	0.00776492959508396	0	0	0.00963527875266747	1.26899494847606e-06	1.29412600098602e-05	0.00668248998297184	0.408615974138526
s__.Collinsella._massiliensis	0.00107155480884279	0.0048341268647229	0.00335645266440704	0.00338027719245794	8.5650460115967e-22	0.010058037803644	0.0525720281857401	2.94207511926515e-12	0.570050362735414
s__Anaerofustis_stercorihominis	0.00107093619646261	0.00681486307941264	6.28783553712689e-06	5.37232903791528e-05	0.00396581322054851	3.21314766909367e-05	0.000327678053295276	0.000471164580279643	0.813422888573399
s__Haemophilus_sp_HMSC71H05	0.000998790463901682	0.00696000379593894	0.00749160117304304	0.0183131563436958	3.69263823084335e-18	0.00112733061458204	0.00568181603534296	0.147652426146691	3.5055914191467e-08
s__Butyrivibrio_sp_CAG_318	0.000996603876693926	0.01473077023592	0.0341263543809489	0.0778650531703581	1.72758931227642e-40	0.0234009604191699	0.124667821611295	0.00209021584490948	1.26966943379377e-13
s__Lactococcus_garvieae	0.000984373266565791	0.0159196750217509	0.188424338439624	1.60037080414244	0.000592356326319663	0	0	0.290576115135789	0.00306842187924634
s__Streptococcus_sp_M334	0.000972238409493255	0.0156935328185613	0	0	0.10179096037534	0	0	0.0509680537296231	NA
s__Ruminococcaceae_bacterium_D16	0.000965374871183079	0.00608629956382204	0	0	0.00814658142118781	0.00596318317980439	0.0272285415315722	0.015090890949759	0.000191674632719071
s__Rothia_mucilaginosa	0.000960125431119641	0.00289476862750855	0.00246404548851771	0.0146220880382144	0.523578069914523	0.000262490218749323	0.000879067030650008	0.000469179281614983	0.000430059086797522
s__Enterococcus_hirae	0.000906454683064204	0.0136907726216897	0.0337166810954269	0.184518556361254	6.14784586654449e-08	0	0	0.389564349853114	0.000109304498656531
s__Allisonella_histaminiformans	0.000900944790683282	0.00613009284405908	0.000237536120974074	0.000673299269294949	0.318709254054906	0.00191191180911406	0.00832701997304783	0.228386741256632	0.908494244431151
s__Veillonella_dispar	0.000890793502654212	0.00542253208058742	0.00380754550864034	0.00895157198068614	2.43255788788397e-09	0.00474890703471412	0.0141241407759163	5.34648857079353e-05	0.173528943726916
s__Erysipelothrix_larvae	0.000885407124258003	0.0146723866322391	0	0	0.47185693461468	2.4189920324183e-05	0.000246689751530527	0.811975605639537	0.408615974138526
s__Victivallis_vadensis	0.000882603737436086	0.00759998236171479	0.018242761639793	0.0917501223917418	1.36019161486704e-16	0.000964782190981777	0.00765678977309969	0.727975621931154	8.46396746961639e-10
s__Actinomyces_sp_oral_taxon_181	0.000800835592609311	0.00174263223268115	4.30838506314205e-06	3.24585931976082e-05	6.11447592021536e-10	0.000160468432562926	0.000801497695291486	3.8507470945829e-08	0.0291958069022865
s__Sanguibacteroides_justesenii	0.000793370961717043	0.00486524770480636	0	0	0.0608974993781594	0.00114892798898805	0.00750355024982941	0.657987095014195	0.0378166530987731
s__Actinomyces_sp_oral_taxon_414	0.000792268756799644	0.00929532483238344	0.000105621566278795	0.000446812761659749	0.0638587848566621	0	0	6.7131279933587e-06	0.00306842187924634
s__Actinomyces_sp_HMSC035G02	0.000784080987513746	0.00179089682287477	0.000194272597977822	0.000496643234091894	7.30666817678817e-05	0.000656458201620264	0.00343377474642843	3.7706790032047e-05	0.783611659002339
s__Lactobacillus_iners	0.000778287859378103	0.00752250056615021	2.45415540243148e-06	2.09683129499658e-05	0.162879868852093	0	0	0.0202223897013211	0.23716072471822
s__Gardnerella_vaginalis	0.00072286573099393	0.00833787644712004	8.38330171646449e-06	7.16269612635995e-05	0.162879868852093	6.89727631282026e-05	0.000487274581462344	0.364211809834621	0.498319975603716
s__Clostridium_celatum	0.000706894470837329	0.0108819110127608	7.42972286837325e-05	0.000344726256568659	0.0101577783630868	1.92955409963274e-05	0.000196776680131206	0.715702934893318	0.0352607303240601
s__Streptococcus_infantis	0.000696737804890768	0.0031973837152747	0.00018570078012382	0.000572517284504217	0.544607236193663	0.000453775721067678	0.00168219479658055	0.34224693006691	0.783765457938699
s__Pseudoflavonifractor_sp_An184	0.000693164636799841	0.0046349269730919	0	0	0.013468599409367	0.000883093961294584	0.00505765573464363	0.106471173911072	0.00115180093858591
s__Firmicutes_bacterium_CAG_170	0.000674968071957938	0.00551608667640964	0.0265414908106424	0.108341518534598	7.41383575508007e-30	0.00867984835461286	0.0673830609120207	0.00436877157717838	2.44156427904125e-10
s__Brachyspira_pilosicoli	0.000673462159336735	0.0112490358314089	0.00515069705625264	0.0294349475193473	6.49301791770612e-09	0	0	0.545398256328473	0.000109304498656531
s__Lachnoclostridium_sp_An138	0.000652937822673427	0.00842934484409714	0	0	0.00491402425884365	0.000208414371095054	0.00074214734294313	0.964097187206825	0.00663566251294875
s__Gemella_sanguinis	0.000616186776089049	0.00203667401575671	0.000112326965464178	0.000378117284255866	0.0790922551548155	0.000508163998945776	0.0017218543393495	0.600994464511953	0.249828356449724
s__Prevotella_bivia	0.00055538785573547	0.00384028487896759	0.000106511091412632	0.000739572217978376	0.316098832411243	0.000107301461500431	0.000512017695423705	0.858915045711948	0.421503993082546
s__Butyricicoccus_pullicaecorum	0.00055521161421433	0.00725615586994821	0	0	0.144619278698309	1.42510640789606e-05	0.000145332907656162	0.268122193238336	0.408615974138526
s__Bifidobacterium_pseudolongum	0.000550105248408419	0.00918856919368246	0	0	0.613903701243096	0.000695482993527273	0.0070579812305146	0.125370764335106	0.237975147881347
s__Paeniclostridium_sordellii	0.000542160727306591	0.00525398387054219	1.96074326142026e-05	0.000167525977691808	0.398709743378996	0	0	0.0644638790340754	0.23716072471822
s__Streptococcus_sanguinis	0.000514978794551902	0.0015957900060615	0.00133757332360578	0.004421512162241	0.358573812790721	0.000730422312659321	0.00212006230541234	0.358866089874525	0.159578003951493
s__Ruminococcaceae_bacterium_D5	0.000510599239313262	0.00327253326250385	0.000131893850273819	0.000666274496223045	0.74062639635884	0.0011769362759968	0.00481841753868415	0.00288951593783081	0.0241241070925954
s__Raoultella_planticola	0.000496773083531144	0.00625354979140078	0	0	0.305885860616423	0	0	0.221353660525381	NA
s__Bacteroides_fluxus	0.000493589558559559	0.00824457106203874	0	0	0.613903701243096	0.00296575571452686	0.0302448925218435	0.466982299878071	0.408615974138526
s__Clostridium_lavalense	0.00049280160523339	0.00198063005969016	0	0	1.90804554489184e-05	0.00378866660542549	0.0158793121328208	0.00765384241002012	1.28375502993062e-07
s__Staphylococcus_aureus	0.000487180985932523	0.00539020073883971	0	0	0.305885860616423	0	0	0.221353660525381	NA
s__Anaerobiospirillum_thomasii	0.00047806378273398	0.00764494267855762	0.0204689200777448	0.0431776299299732	3.43983500290035e-51	0.000238285152752217	0.00198999568676583	0.726490453968272	9.43054482936623e-24
s__Romboutsia_ilealis	0.000460907401985503	0.00170210796301369	0.00128141142778835	0.00348998294609137	0.00149851978271498	0.000882105634451926	0.00318235520849547	0.137931768835928	0.143126396685458
s__Lactobacillus_vaginalis	0.000453035649770257	0.0031284120856845	0	0	0.0113930330396341	0	0	0.00258671936378609	NA
s__Lachnoclostridium_sp_An14	0.000449114341286714	0.00332344925507062	0	0	0.144619278698309	1.22416397397395e-06	1.24840719822609e-05	0.268122193238336	0.408615974138526
s__Prevotella_corporis	0.000417544283704735	0.00280660578835312	0.00010119823992711	0.000470982508517078	0.492724118809187	7.74396378477695e-06	5.62793587504288e-05	0.0122346031680465	0.0944542978155356
s__Eubacterium_sp_An11	0.000410842620637088	0.00536729243439822	0	0	0.305885860616423	0	0	0.221353660525381	NA
s__Hafnia_alvei	0.000380442390141182	0.00443125658486727	0	0	0.305885860616423	0	0	0.221353660525381	NA
s__Lactobacillus_delbrueckii	0.000367035579257029	0.00204315947609882	2.06706190727607e-05	0.000176609846775699	0.0874607092814343	0.00732466735097792	0.0424481149535375	0.389462343269803	0.0373824230699629
s__Sutterella_parvirubra	0.000362335910029532	0.00141411246406962	0.00419028471201979	0.00923616465956609	6.1951309594392e-16	0.00269748691181657	0.00811735184486777	2.39055124976781e-08	0.0172679266422022
s__Enterococcus_raffinosus	0.000348234024528131	0.00338637669696549	0	0	0.173102959772479	0	0	0.103981745325729	NA
s__Bacteroidales_bacterium_KA00251	0.00033969844727038	0.00360844799759376	0	0	0.121187865644216	2.31104416283055e-06	2.35681185660953e-05	0.211594025659905	0.408615974138526
s__Enterorhabdus_caecimuris	0.000337601922279349	0.000610847644253837	0.000127061820016666	0.000406049304694783	3.25974647599196e-06	0.0013902478334908	0.00304097745283437	0.0186672371851218	9.27324296742667e-07
s__Candidatus_Methanomassiliicoccus_intestinalis	0.000333585631588751	0.00555968665328745	0	0	0.47185693461468	0	0	0.389564349853114	NA
s__Clostridium_methylpentosum	0.000331216221472597	0.00157037523634909	0	0	0.00176641875234232	7.50236477500342e-05	0.000714943029672775	0.00235827335305748	0.237975147881347
s__Barnesiella_sp_An55	0.000323685866454329	0.00513671449169948	0	0	0.376458639485086	0	0	0.290576115135789	NA
s__Streptococcus_sp_F0442	0.000321732647051848	0.00199343196449125	1.53764841102541e-05	0.000131376737827827	0.004448634535809	4.08065466195474e-05	0.000191146693266413	0.0218199989545199	0.225556790348609
s__Citrobacter_braakii	0.000321467193669407	0.00365679620370311	0	0	0.173102959772479	0	0	0.103981745325729	NA
s__Gemella_haemolysans	0.000315103032582481	0.00114978125373484	5.72815079449815e-05	0.000274308401156318	0.00717838335422687	8.83839006331049e-05	0.000513871718720015	0.000468946743844171	0.634052213688681
s__Faecalicatena_orotica	0.000298219252712108	0.00280017382805495	0	0	0.251311730576326	0.000600661468080241	0.00598638315076794	0.934053422993554	0.237975147881347
s__Vagococcus_martis	0.000289914696905944	0.00415159148060007	0	0	0.376458639485086	0	0	0.290576115135789	NA
s__Firmicutes_bacterium_CAG_238	0.000277054780790994	0.00291254390172373	0.00502554041914405	0.0178198309060477	3.28237151572191e-14	0.00297848060856394	0.0203437459309213	0.809790049279298	5.04616136014036e-07
s__Ruminococcus_champanellensis	0.000275594920499043	0.0035992181263506	0.006246612097885	0.0369365819067695	6.29061805026638e-08	0.00700968837235108	0.0471511842188394	0.027970840118696	0.0209891050786782
s__Clostridiales_bacterium_CHKCI006	0.00026930758205868	0.00333213879423493	0	0	0.305885860616423	8.09321390442162e-05	0.00048002964663734	0.352197868067165	0.146302664112975
s__Lactobacillus_antri	0.000262651614661334	0.00230201714097255	0	0	0.208018542843172	0	0	0.132858560987101	NA
s__Actinomyces_sp_oral_taxon_897	0.00025815650090255	0.00220749553763155	1.38424617736099e-05	7.731342106915e-05	0.322545097394121	0	0	0.00513752581843957	0.0382232681965266
s__Lachnoclostridium_sp_An131	0.000251660645143225	0.0015606620999714	0	0	0.00295297653303437	0.000213158773270385	0.000937781265837522	0.374084647750992	0.0158100696924748
s__Eubacterium_sp_OM08_24	0.000251318359615106	0.00300015715621899	0.00424214102084313	0.0184465617331009	5.16088037785657e-17	0.000117178703016528	0.000731527107914853	0.928965596874329	6.40425786300739e-09
s__Bacteroides_nordii	0.000249649730210815	0.0021165008274444	7.85534775090795e-05	0.00045470620386017	0.681905645116583	0.00267619861236647	0.0173038780326999	0.000180584603660022	0.0356612444723425
s__Roseburia_sp_CAG_309	0.000240594367493975	0.00134463885505599	6.98340076328457e-05	0.00028315799215205	0.764952852580693	0.00263402306950521	0.00840804893413802	1.40578736209916e-05	0.0101035089422673
s__Prevotella_timonensis	0.000238109265919945	0.00128494463103769	3.42165230823419e-05	0.000237284493579187	0.245846442190776	0.000730586865821616	0.00652030614971867	0.309021752997286	0.800651940855907
s__Haemophilus_sputorum	0.00023537894308178	0.00320977619813537	0.000720275516950478	0.0043756880902884	0.00107065214895169	9.56418632158687e-05	0.000537312847783478	0.101805535107069	0.199806657055622
s__Actinomyces_turicensis	0.000231771931874163	0.00183861408612244	0.000107306533706356	0.000473686491246295	0.164207612798648	0.000125594616614283	0.000680055525147528	0.934053079017885	0.23278707934442
s__Megamonas_funiformis_CAG_377	0.000226685100622986	0.00136671848122239	0	0	0.00581807179763125	0.00713231796358987	0.0724941506583367	0.0124556938084152	0.237975147881347
s__Cloacibacillus_porcorum	0.000222914947299812	0.00237664891388064	9.96876350084777e-05	0.000333266768409744	0.00138721701343807	8.21168164653419e-05	0.000635358086156075	0.941169064454795	0.0264750991439621
s__Negativicoccus_succinicivorans	0.000220423367643533	0.00250257840144663	0	0	0.144619278698309	0	0	0.0817378445359348	NA
s__Fusobacterium_gonidiaformans	0.000217361890305135	0.00359106392940486	0.00146881977509823	0.0125496016596358	0.586684604602143	0	0	0.389564349853114	0.23716072471822
s__Blastocystis_sp_subtype_1	0.000216487910889935	0.00307294934621365	0.00173355956064115	0.00684158535263201	1.61631635757129e-10	0.00232956721224739	0.0189287835888152	0.0963750617516451	0.000973886805030066
s__Streptococcus_australis	0.000215915649874107	0.00168086739040922	0.000483066656891228	0.00148742472533489	5.58393318160229e-08	0.000953238175045056	0.0035971918321114	3.58747614624826e-05	0.306368033616601
s__Sneathia_amnii	0.000215039140484126	0.00130094508400856	0	0	0.0367350912349184	5.84747918409218e-05	0.000596328209300273	0.0454069937847668	0.408615974138526
s__Lachnospiraceae_bacterium_2_1_46FAA	0.000214873908155576	0.00186123875179559	0	0	0.251311730576326	0.00161684018310557	0.0124745952970008	0.916288588790841	0.237975147881347
s__Lactobacillus_sakei	0.000193527835833485	0.00198091482909824	0	0	0.121187865644216	0.000310038528205813	0.00169210083762487	0.0589055615862704	0.0158100696924748
s__Eubacteriaceae_bacterium_CHKCI005	0.00019311366233894	0.000790408742505236	0	0	0.00581807179763125	6.85619059208009e-05	0.000448920832504211	0.0299552969843613	0.146302664112975
s__Veillonella_infantium	0.000191354068182751	0.00102896892323219	0.00210995027311259	0.00629390198888399	4.01825336408799e-11	0.00135185206068821	0.00363145788626973	6.10268538938534e-07	0.166449130195035
s__Candidatus_Gastranaerophilales_bacterium	0.000191181875549441	0.00208687409571672	0	0	0.208018542843172	0.000401803640172436	0.00373417397094969	0.904960407560891	0.237975147881347
s__Parvimonas_micra	0.000189054882741165	0.00161915316948375	3.61428776779426e-05	0.000184113542047198	0.324010430243593	0.000418163159252266	0.00328037512563132	0.112988586877442	0.657826563841172
s__Streptococcus_gallolyticus	0.00018375018952562	0.00223298531355299	0.00431758173229119	0.0198212982981454	0.0186615161530133	3.18016124331735e-06	3.24314084720933e-05	0.554495192160941	0.0320832959579968
s__Weissella_confusa	0.000182864828813856	0.0030544448312544	0.00594594323304933	0.0140790530858793	1.76208480236048e-32	6.40451896079084e-06	6.53135343124949e-05	0.472088742718111	2.76918562119151e-14
s__Dialister_pneumosintes	0.000181012542924357	0.00201459274532643	0.000186487048172084	0.00077425238587041	0.105830142390229	0.0022877837986123	0.0233309084640111	0.282035779578958	0.0360958156786004
s__Lactonifactor_longoviformis	0.000178369389583631	0.00131802521019639	0	0	0.0113930330396341	0.000126990910744736	0.000909379849135706	0.0714195160936522	0.146302664112975
s__Mogibacterium_diversum	0.000175125907547522	0.000908702738106218	0.00128136857805451	0.00406859027379701	0.00258071884171271	0.0002512188108231	0.0010133503425831	0.439432723088727	0.0654485838969271
s__Rothia_dentocariosa	0.000174913674302158	0.000719449618764525	0	0	0.00350099189949184	0	0	0.000513224091476149	NA
s__Roseburia_sp_CAG_182	0.00017293272766999	0.00192075576623683	0.0395507624876923	0.180557560163965	2.50283486120737e-33	0.0106463134840809	0.0377609369860487	7.47521382227162e-12	0.000133703395452148
s__Enterobacter_cloacae_complex	0.000172452364355725	0.00188348961643031	0.00358218891302086	0.0148789864381222	2.07090471599668e-14	0.00446428456347051	0.0404711442562954	0.241650023824285	7.06364497099136e-06
s__Eubacterium_brachy	0.000168860060151043	0.000727332366073801	0	0	0.00414870538470422	1.52898894155411e-06	1.55926888981039e-05	0.00208908760874423	0.408615974138526
s__Prevotella_amnii	0.000160638115276245	0.00174905775100817	9.22624877130871e-07	7.88291040572929e-06	0.461059537883719	0	0	0.0817378445359348	0.23716072471822
s__Bacteroides_sp_CAG_598	0.000156109287245287	0.00248036480592171	0	0	0.47185693461468	0	0	0.389564349853114	NA
s__Lactobacillus_gastricus	0.000154475844086573	0.0020229804986337	6.26166175400677e-05	0.000534996614781454	0.680807529301144	0	0	0.132858560987101	0.23716072471822
s__Corynebacterium_durum	0.000154020475227783	0.00058082556350911	6.23764684480447e-05	0.000278834173546211	0.25168696096215	0	0	0.000124901689480652	0.00306842187924634
s__Prevotella_sp_CAG_617	0.000141420840538376	0.000934389784758134	0	0	0.0608974993781594	0.0214371146929318	0.159431298503586	0.236335334374834	0.237975147881347
s__Alloscardovia_omnicolens	0.000140098946315054	0.00104626516096799	1.93355725925903e-06	1.6520320464895e-05	0.162879868852093	1.46844812048044e-05	0.000141836239961714	0.1745667543387	0.784686258084934
s__Methanosphaera_stadtmanae	0.00013748834705679	0.00175328593680872	0.00852575250962827	0.0254118775771444	1.35827922577293e-20	0.000685366307428321	0.00505229799097652	0.0290195595667666	1.93943746995802e-07
s__Mycoplasma_hominis	0.000136311239866978	0.00131194729450811	0	0	0.0856557216955992	5.32077609581917e-06	5.426148228008e-05	0.134250812041708	0.408615974138526
s__Clostridium_paraputrificum	0.000133686745657016	0.00141362444386565	0.00011126679846085	0.000523195580129943	0.0435071651675778	0	0	0.132858560987101	0.00705453618759239
s__Scardovia_wiggsiae	0.000132663254011864	0.000637596246290828	0	0	0.00209759690084954	0	0	0.00025408879772771	NA
s__Eubacterium_sulci	0.000132458709388431	0.000857812158583796	0.00159877010497134	0.00573649507783	4.76507395119895e-07	0.000151976808452874	0.00126675808845094	0.46815024013277	1.75414447179315e-05
s__Megasphaera_micronuciformis	0.000130343852506955	0.00141718540008664	2.21672787148089e-05	0.000140129605968243	0.601031000931645	0.0008565621940001	0.00873525468362472	0.282035779578958	0.173811406507821
s__Streptococcus_sobrinus	0.000129005620677745	0.000603614521318399	0	0	0.0188153569831629	0	0	0.00513752581843957	NA
s__Pseudoflavonifractor_capillosus	0.000128450911211901	0.00137684021489505	0	0	0.10179096037534	0.000200594684127452	0.000980760470133199	0.0908462131138853	0.0158100696924748
s__Terrisporobacter_othiniensis	0.000122361173760041	0.00170792822352568	0	0	0.305885860616423	0	0	0.221353660525381	NA
s__Olsenella_uli	0.000121650847157704	0.00155414620709393	3.01157301607061e-05	0.000248313193909694	0.611787309278654	0	0	0.170768837340734	0.0920577204053724
s__Actinomyces_sp_S6_Spd3	0.000121347429921076	0.00042148544086531	6.41193370605643e-05	0.000282577230973442	0.489487407567542	0.00011323385101664	0.000513212893958858	0.814708491737156	0.663305323674306
s__Actinomyces_naeslundii	0.000114398703865919	0.000575541317043444	6.03535850774822e-05	0.000228672919360047	0.330664257619536	0.000121131303493233	0.000639446184427234	0.823082844563027	0.530535793162947
s__Parascardovia_denticolens	0.000114176131934625	0.000774563139705637	0	0	0.0608974993781594	0	0	0.0254401951327302	NA
s__Atopobium_vaginae	0.000112874257299729	0.000893104130022155	7.94978897119562e-05	0.000679230267443794	0.403745939486225	1.55861117958339e-06	1.58947776375992e-05	0.211594025659905	0.800817429422529
s__Klebsiella_michiganensis	0.000111742224389926	0.00136109393436906	1.82785612908621e-05	0.000156172096128141	0.843797949344349	0.00138228051460807	0.0140421266632981	0.517890478979409	0.784686258084934
s__Lactobacillus_curvatus	0.000111299851343422	0.000800910309378232	0	0	0.144619278698309	7.91608187437162e-05	0.000623817500890812	0.610703055459951	0.237975147881347
s__Escherichia_albertii	0.000108334287844719	0.00132021562810585	0.000359713693470898	0.00300227787520439	0.148144448110144	0.000103949981869575	0.00106008597198116	0.8172513876204	0.371881924956624
s__Alistipes_timonensis	0.000107599554609599	0.00147922308371942	0	0	0.47185693461468	0.00514061701480423	0.0359746776958894	0.000149038240210846	0.0158100696924748
s__Parvimonas_sp_KA00067	0.000107368400131965	0.00167954100859115	1.19899754020521e-05	0.000102442394741398	0.8382949879942	2.25729894974147e-05	0.000230200227854885	0.927212990271503	0.813422888573399
s__Cloacibacillus_evryensis	0.000104471490667022	0.00151707299696919	3.36847081221019e-05	0.000287802272355167	0.8382949879942	0.000250839680666064	0.00147139396732903	0.0718153470297822	0.326520613966243
s__Olsenella_scatoligenes	0.00010418927118958	0.000431704942799006	0.0038383418923227	0.0075993789257596	4.12988717109243e-38	0.00281890243108926	0.0197287856787917	0.00158241258928828	1.45748411576779e-13
s__Eubacterium_limosum	9.98755375479949e-05	0.000438353040292502	6.60053028693021e-05	0.000520617320145388	0.044363656604628	8.33801557460611e-05	0.000683480014965889	0.0204949022078702	0.95859841314397
s__Veillonella_sp_T11011_6	9.69273334655707e-05	0.000533932501595168	0.00352038300805871	0.0073737953420192	5.87571599182643e-16	0.000365193098149259	0.00139877254142595	0.0168136293033702	6.31286151365899e-06
s__Clostridioides_difficile	9.55500771199352e-05	0.00151818633303964	7.95023792966677e-06	6.79268626472384e-05	0.597903028598522	0	0	0.389564349853114	0.23716072471822
s__Pseudoramibacter_alactolyticus	9.05542611926592e-05	0.00109758285192027	0	0	0.47185693461468	0	0	0.389564349853114	NA
s__Helicobacter_bilis	8.86305292753194e-05	0.00130086301235037	0	0	0.47185693461468	0	0	0.389564349853114	NA
s__Streptococcus_cristatus	8.09851129026181e-05	0.000464533476106657	3.57270646188613e-05	0.000185180385548573	0.583928864120012	0	0	0.0127987433131853	0.0382232681965266
s__Mageeibacillus_indolicus	7.85674086199392e-05	0.000606743487628022	1.4750043997079e-05	0.000126024431154642	0.171964801071974	0	0	0.0202223897013211	0.23716072471822
s__Lachnoclostridium_sp_An118	7.77798209440962e-05	0.000581074604015509	0	0	0.0721823604443805	8.81575915228204e-05	0.000707578103661956	0.281342968176908	0.237975147881347
s__Streptococcus_sp_A12	7.55401773194819e-05	0.000585182882365981	0.000193907323032671	0.000476806383132688	0.000216496721012168	0.000108682515462367	0.000366551650391053	0.026758925625449	0.201759113545483
s__Lachnospiraceae_bacterium_oral_taxon_096	7.15486806389829e-05	0.000787223876463979	0	0	0.173102959772479	0	0	0.103981745325729	NA
s__Actinomyces_sp_oral_taxon_448	7.00890265495984e-05	0.000389573969954333	0	0	0.026282460726114	2.62884435957068e-05	0.000167505898047689	0.326201986723863	0.0921512208931586
s__Peptostreptococcus_anaerobius	6.86588396673967e-05	0.000818442532497435	5.62895709881821e-06	4.80938305345345e-05	0.561564946143013	5.14775542526446e-05	0.000524970107292532	0.353433855273451	0.813422888573399
s__Atopobium_parvulum	6.70764036919718e-05	0.000314724392830648	1.30777957127708e-05	0.000104395452636627	0.0537124386253637	4.6011337378557e-05	0.000427922464612396	0.0120636585339754	0.732756183330143
s__Veillonellaceae_bacterium_DNF00626	6.34302382927086e-05	0.00105949386087588	0	0	0.613903701243096	0	0	0.545398256328473	NA
s__Fusobacterium_nucleatum	6.23558203905699e-05	0.00046430146004295	0	0	0.144619278698309	0	0	0.0817378445359348	NA
s__Citrobacter_freundii	6.01074398297391e-05	0.00100399218427491	0.00024903430560188	0.00153543614832733	0.0010704559737483	0.00045581746882827	0.0034062161743322	0.122054353634111	0.214827883832263
s__Streptococcus_massiliensis	5.95336418218025e-05	0.000608029587003095	0	0	0.173102959772479	0	0	0.103981745325729	NA
s__Lactobacillus_plantarum	5.83488166708068e-05	0.000974617386219061	6.20114131896581e-05	0.000529825746544872	0.311439006379616	1.04656656861548e-05	0.000106729267112884	0.472088742718111	0.800817429422529
s__Corynebacterium_argentoratense	5.48757133867348e-05	0.000638573457298462	4.08709309913248e-06	3.49201387464493e-05	0.843797949344349	5.27504094159397e-06	5.3795073392377e-05	0.917852471979196	0.813422888573399
s__Streptococcus_milleri	5.4783007298313e-05	0.000333647969052084	3.73624579021386e-05	0.000319224980250141	0.290887479876084	6.44726359626283e-06	6.57494457732411e-05	0.135147136720485	0.800817429422529
s__Murimonas_intestini	5.42092671948246e-05	0.000596006941523851	0	0	0.376458639485086	5.09904994845182e-05	0.000520003103758802	0.922531389923229	0.408615974138526
s__Scardovia_inopinata	5.38505430901519e-05	0.000501928820122164	0	0	0.121187865644216	0	0	0.0644638790340754	NA
s__Atopobium_rimae	5.33943267704143e-05	0.000366802579392468	5.9943464935029e-06	5.12157188912198e-05	0.0893097753083805	3.9107270225879e-05	0.000293719834161386	0.184904024014006	0.498319975603716
s__Lactobacillus_ultunensis	5.18526172339049e-05	0.000435840539014357	0	0	0.305885860616423	0	0	0.221353660525381	NA
s__Flavonifractor_sp_An10	5.14385842573261e-05	0.000671380807666218	0	0	0.305885860616423	3.68893747847741e-05	0.000267524772134987	0.733744924633796	0.237975147881347
s__Veillonella_tobetsuensis	5.08175710807579e-05	0.000672920462208364	0.000264040850998644	0.00135521113341043	1.88881419884186e-05	0.000499506067174169	0.00509398236735815	0.931897111854882	0.00333105873976582
s__Vagococcus_teuberi	5.07004480416272e-05	0.000748223189260254	0	0	0.376458639485086	0	0	0.290576115135789	NA
s__Prevotella_buccalis	5.06285747993134e-05	0.000441200545015139	4.25112919570265e-06	2.85842149771173e-05	0.930246213732462	0.000192047654431288	0.00136072700066673	0.612010175991896	0.665395311206086
s__Actinomyces_viscosus	4.92515894337205e-05	0.000287383105322398	0	0	0.0514225596189193	3.28483522881312e-05	0.000191538809817104	0.382952034423348	0.146302664112975
s__Gemella_morbillorum	4.70186517453337e-05	0.000415545258356123	0	0	0.0856557216955992	0.000208557984313234	0.00203527868465253	0.348316779584434	0.237975147881347
s__Actinomyces_sp_oral_taxon_180	4.55821390689249e-05	0.000265810889237588	1.48431436981977e-06	1.26819875349687e-05	0.116774203483024	0	0	0.0127987433131853	0.23716072471822
s__Porphyromonas_asaccharolytica	4.14366855213773e-05	0.000512885123583982	1.08424200005356e-05	9.26376770928818e-05	0.475549907085741	0.00128651705617686	0.00950849567251269	0.177456085976461	0.141730273589365
s__Atopobium_minutum	4.04580694597482e-05	0.000395613460245014	0	0	0.305885860616423	3.7731954503769e-05	0.000384791944601427	0.723600499233689	0.408615974138526
s__Propionibacterium_acidifaciens	3.93888819017438e-05	0.000247879884175759	0	0	0.0856557216955992	0	0	0.040375251082721	NA
s__Atopobium_deltae	3.86072863296103e-05	0.000346196650489927	0.000200983446701592	0.00126418829182078	0.109286872338318	1.39063687572845e-05	0.00010029477018996	0.608072255043933	0.101619011305213
s__Bulleidia_extructa	3.81178944045157e-05	0.000229224295717666	0	0	0.0721823604443805	0	0	0.0320312363126943	NA
s__Streptococcus_downei	3.74184228706418e-05	0.000367989485120797	0	0	0.305885860616423	0	0	0.221353660525381	NA
s__Clostridium_baratii	3.7287172643037e-05	0.000618513991468776	1.64808882455848e-05	0.000140812770896436	0.592281629604472	0	0	0.389564349853114	0.23716072471822
s__Bacteroides_sp_CAG_144	3.58344477492821e-05	0.000598553283420442	1.49733242122186e-05	0.00012793213814905	0.311439006379616	0.0125667420651258	0.0531158316482792	4.08190451910673e-09	0.00408091022001839
s__Gemmiger_sp_An50	3.53515541134027e-05	0.000590487369489782	0	0	0.613903701243096	0	0	0.545398256328473	NA
s__Streptococcus_peroris	3.4454077948398e-05	0.000313645252904508	1.35917136331711e-05	0.000116127652187097	0.79985468173313	0	0	0.170768837340734	0.23716072471822
s__Enterococcus_casseliflavus	3.36023598950878e-05	0.000465731168355542	0.00263001117956754	0.0188053497365799	0.144237611186598	0	0	0.389564349853114	0.0920577204053724
s__Streptococcus_agalactiae	3.32840954172946e-05	0.000338390970141407	1.57388275532264e-05	0.000134472601561673	0.964807244628756	0	0	0.221353660525381	0.23716072471822
s__Treponema_denticola	3.2940877931681e-05	0.000550221138685042	0	0	0.613903701243096	0	0	0.545398256328473	NA
s__Subdoligranulum_variabile	3.28736091878091e-05	0.000303893979068752	0	0	0.305885860616423	0	0	0.221353660525381	NA
s__Actinobaculum_sp_oral_taxon_183	3.24857413081169e-05	0.00018735085665934	3.73483422103433e-06	2.24077904739578e-05	0.520254855871516	0	0	0.0320312363126943	0.0920577204053724
s__Lactobacillus_farciminis	3.06645046202975e-05	0.000342469514357553	0	0	0.305885860616423	0	0	0.221353660525381	NA
s__Klebsiella_variicola_CAG_634	3.03090410246442e-05	0.000506260795465701	0.000226401124829591	0.000909398479349633	2.06395023110841e-05	0	0	0.545398256328473	0.00306842187924634
s__Bacteroides_sp_D2	3.0249590342585e-05	0.000365028451102846	0	0	0.305885860616423	0.000137467358110345	0.00079695447361387	0.0183983573631604	0.0378166530987731
s__Lawsonella_clevelandensis	2.98341102273984e-05	0.000228582804639568	0	0	0.121187865644216	0	0	0.0644638790340754	NA
s__Brevibacterium_aurantiacum	2.97583905694477e-05	0.000497063119523243	0	0	0.613903701243096	0	0	0.545398256328473	NA
s__Eubacterium_infirmum	2.96406903272345e-05	0.000346844317182741	3.48463599718584e-05	0.000196614454796002	0.237580840538231	0	0	0.170768837340734	0.0382232681965266
s__Eubacterium_saphenum	2.92765204750078e-05	0.000484562974072813	7.639384664417e-06	5.81783529283942e-05	0.150127936578286	0	0	0.389564349853114	0.0920577204053724
s__Granulicatella_elegans	2.84315895096007e-05	0.000171598751855344	5.65296516294251e-05	0.000300514562609727	0.57728775487417	0	0	0.00810880921523412	0.00306842187924634
s__Veillonella_seminalis	2.73112847885096e-05	0.000456188394445696	0	0	0.613903701243096	0	0	0.545398256328473	NA
s__Prevotella_intermedia	2.72281992108816e-05	0.000454800591691149	2.31210507606541e-06	1.97546344294705e-05	0.311439006379616	0	0	0.545398256328473	0.23716072471822
s__Solobacterium_moorei	2.71660977194848e-05	0.000187993060322335	0.000206468686988364	0.000938516787525037	0.013999530084706	0.000181441317160522	0.00163914274704779	0.235115519864985	0.0057885684429759
s__Peptostreptococcus_stomatis	2.62868831138458e-05	0.000252225133721835	0	0	0.251311730576326	0.000653179942783186	0.00622768655153819	0.498668614393209	0.146302664112975
s__Enterococcus_durans	2.45733763405064e-05	0.000257986850122808	0	0	0.305885860616423	0	0	0.221353660525381	NA
s__Bacteroides_sp_43_108	2.40137788455452e-05	0.000244301571384848	0	0	0.173102959772479	0	0	0.103981745325729	NA
s__Streptococcus_equinus	2.37263343280189e-05	0.000324085673362078	0	0	0.47185693461468	0	0	0.389564349853114	NA
s__Streptococcus_sp_HPH0090	2.36914295983374e-05	0.000162639199839148	1.86714449910229e-06	1.5952889593379e-05	0.386285807344451	0	0	0.0644638790340754	0.23716072471822
s__Streptococcus_sp_HMSC070B10	2.24830369907306e-05	0.000194216651906132	0	0	0.208018542843172	0	0	0.132858560987101	NA
s__Ureaplasma_urealyticum	2.21898039026081e-05	0.000353374466249617	0	0	0.376458639485086	0	0	0.290576115135789	NA
s__Brachyspira_murdochii	2.18400379825548e-05	0.000364800555486368	0	0	0.613903701243096	0	0	0.545398256328473	NA
s__Lactobacillus_equicursoris	2.17699279620756e-05	0.000285347640409392	0	0	0.47185693461468	0	0	0.389564349853114	NA
s__Blautia_sp_An249	2.1522971404139e-05	0.000179041540833715	0	0	0.173102959772479	0.00278679435696749	0.0280787639737544	0.759215033076091	0.237975147881347
s__Slackia_exigua	2.0291631801434e-05	0.00028592851435762	0	0	0.47185693461468	0	0	0.389564349853114	NA
s__Aggregatibacter_segnis	1.96308341286027e-05	0.000195253988046094	0.00115922375009803	0.00468471120770544	1.51124209682134e-06	0	0	0.221353660525381	0.000109304498656531
s__Corynebacterium_matruchotii	1.94394295242074e-05	0.00028816976959114	0	0	0.305885860616423	0	0	0.221353660525381	NA
s__Abiotrophia_sp_HMSC24B09	1.88668523664186e-05	0.000220295235262374	0	0	0.251311730576326	1.10422086955959e-06	1.12608875224014e-05	0.554495192160941	0.408615974138526
s__Streptococcus_pseudopneumoniae	1.87816063479782e-05	0.000137302150375406	0	0	0.208018542843172	0	0	0.132858560987101	NA
s__Corynebacterium_glutamicum	1.83180907985988e-05	0.000305972439430568	0	0	0.613903701243096	0	0	0.545398256328473	NA
s__Oscillibacter_sp_PC13	1.72825042924283e-05	0.000157471842377267	3.02517681077389e-05	0.000134553852849756	0.127506726644879	0.000133350000766175	0.000612408668262158	0.00995012829642548	0.5496300721831
s__Atlantibacter_hermannii	1.71419986122987e-05	0.000286327826943716	0	0	0.613903701243096	0	0	0.545398256328473	NA
s__Fusobacterium_necrogenes	1.70739490329226e-05	0.000285191174874847	0	0	0.613903701243096	0	0	0.545398256328473	NA
s__Porphyromonas_uenonis	1.69124596220086e-05	0.000167782261314058	2.17639817528999e-06	1.85951541609799e-05	0.665210309179227	2.73990011441198e-05	0.000279416082973636	0.449711034741095	0.813422888573399
s__Lactobacillus_helveticus	1.67252984539788e-05	0.000279367562069277	0	0	0.613903701243096	0	0	0.545398256328473	NA
s__Streptococcus_sp_SK643	1.4681535735153e-05	0.000173952147816543	0	0	0.47185693461468	0	0	0.389564349853114	NA
s__Pediococcus_pentosaceus	1.4592807895772e-05	0.000154421340178384	0	0	0.376458639485086	0	0	0.290576115135789	NA
s__Veillonella_rogosae	1.45729570387929e-05	0.000130433891705261	0.000265699948794791	0.000924703830407899	9.83157814082648e-05	5.48160032723541e-05	0.000489833388932374	0.904960407560891	0.00507472432284303
s__Tissierellia_bacterium_KA00581	1.41158592074801e-05	0.000211557651915406	0	0	0.47185693461468	0	0	0.389564349853114	NA
s__Campylobacter_hominis	1.40293095397743e-05	0.000114687912190857	3.44069188773391e-05	0.000174445143476878	0.241580229362737	0.00103725558253536	0.0103198226475437	0.916288588790841	0.409139557556551
s__Finegoldia_magna	1.35640917745772e-05	8.23845429291637e-05	0	0	0.144619278698309	1.88683572896197e-05	0.000154238590276024	0.615979737806556	0.237975147881347
s__Peptoniphilus_lacrimalis	1.34713596982306e-05	0.000138361680058817	2.77985403298403e-06	2.37510832692516e-05	0.964807244628756	3.76842089903333e-05	0.000341961266214637	0.730114670677466	0.774460832418941
s__Streptococcus_pyogenes	1.25300565624449e-05	0.000209293207177875	0	0	0.613903701243096	0	0	0.545398256328473	NA
s__Clostridium_sp_CAG_964	1.22950777683033e-05	0.000205368287509748	0.00208342608162446	0.00924632078398103	4.44824443839499e-08	0.000199200680010687	0.00203145630899089	0.466982299878071	0.00138058045695709
s__Candida_dubliniensis	1.19165383100634e-05	0.000123870450533404	0	0	0.251311730576326	0	0	0.170768837340734	NA
s__Brevibacterium_linens	1.17368381578056e-05	0.000196043847682001	0	0	0.613903701243096	0	0	0.545398256328473	NA
s__Anaerococcus_vaginalis	1.16379619587169e-05	0.00013998198999464	0	0	0.251311730576326	0.000166114304980913	0.0014693352300368	0.493366099698614	0.146302664112975
s__Granulicatella_adiacens	1.15070440796147e-05	8.83280309709843e-05	0	0	0.208018542843172	0	0	0.132858560987101	NA
s__Propionibacterium_freudenreichii	1.14095194800738e-05	0.000148324295719216	0	0	0.47185693461468	0.000341874720611349	0.00286688117808631	0.298231765468105	0.237975147881347
s__Leuconostoc_mesenteroides	1.12956836375451e-05	0.000168283864305064	0	0	0.376458639485086	0.000357675432984183	0.00280461319016559	0.198509921705366	0.146302664112975
s__Romboutsia_hominis	1.09351213594633e-05	0.000131124366375822	0	0	0.47185693461468	0	0	0.389564349853114	NA
s__Streptococcus_sp_HMSC071D03	1.06477373567769e-05	0.000128223733212214	0	0	0.376458639485086	0	0	0.290576115135789	NA
s__Lachnoclostridium_sp_An76	1.04473891175057e-05	0.000136070948914556	0	0	0.47185693461468	0.000170501262950031	0.00166791686963395	0.303740343133267	0.237975147881347
s__Streptococcus_macedonicus	1.02563659865608e-05	0.000171315087096345	0.00831177699696658	0.0422923481236479	1.83093179583905e-05	4.2385661013233e-05	0.000432250625206008	0.466982299878071	0.0148619455789598
s__Campylobacter_gracilis	1.01334426339156e-05	0.000164749991126484	9.61949889671656e-06	8.21890346016242e-05	0.592281629604472	0	0	0.389564349853114	0.23716072471822
s__Butyribacterium_methylotrophicum	1.01254539227875e-05	6.60737309056728e-05	0	0	0.121187865644216	0.000101759828239628	0.00097234582412768	0.517355108003432	0.237975147881347
s__Actinomyces_johnsonii	9.86634910199921e-06	6.53911744058565e-05	9.308178438787e-06	5.58917215385945e-05	0.951676818171885	0	0	0.0817378445359348	0.0920577204053724
s__Haemophilus_haemolyticus	9.81618446336153e-06	9.46296923010913e-05	0.000100112048109958	0.000469772401760232	0.00849246584036663	0	0	0.221353660525381	0.00705453618759239
s__Aerococcus_christensenii	9.57762500094412e-06	9.31643406118882e-05	0	0	0.305885860616423	0	0	0.221353660525381	NA
s__Chlamydia_trachomatis	9.55989428866165e-06	0.000159681716198498	0	0	0.613903701243096	0	0	0.545398256328473	NA
s__Prevotella_disiens	9.48894627528139e-06	8.51738019762009e-05	0.000101450199240221	0.000482007115420241	0.0188879357901151	0.00211564555035176	0.0213865004099598	0.498668614393209	0.218921088165045
s__Prevotella_histicola	9.11449753315352e-06	0.000101859404769512	4.21765998573425e-06	3.60357027145893e-05	0.8382949879942	0	0	0.290576115135789	0.23716072471822
s__Leuconostoc_carnosum	8.8346846756973e-06	8.56087814255823e-05	0	0	0.376458639485086	4.8893491442157e-05	0.000471083398541629	0.517890478979409	0.237975147881347
s__Pseudopropionibacterium_propionicum	8.63120577544311e-06	9.29684909802702e-05	1.22774084365935e-05	5.51746528749299e-05	0.0409213244016344	2.30798329177277e-05	0.000235369036835909	0.7275604070539	0.0793204697619219
s__Campylobacter_concisus	8.36001398154362e-06	0.000139639763757598	7.35233344304871e-05	0.000324121061250268	0.000149738142616971	0	0	0.545398256328473	0.00705453618759239
s__Leclercia_adecarboxylata	8.32698637331824e-06	0.000139088093937398	0	0	0.613903701243096	1.0640182653308e-05	0.000108508997954818	0.472088742718111	0.408615974138526
s__Prevotella_melaninogenica	8.28708259435479e-06	0.000102370820552968	0	0	0.47185693461468	0	0	0.389564349853114	NA
s__Anaerococcus_lactolyticus	8.21657827931925e-06	9.70394152748726e-05	0	0	0.47185693461468	0	0	0.389564349853114	NA
s__Streptococcus_viridans	8.19573494873293e-06	0.000131419081843214	0	0	0.47185693461468	0	0	0.389564349853114	NA
s__Olsenella_profusa	8.05082574590422e-06	6.7768772694735e-05	0.000159155439020654	0.00055463243541441	8.22538310915083e-11	4.76967066841001e-06	4.86412876232676e-05	0.447033673996775	1.55915226105867e-06
s__Citrobacter_youngae	7.99606062962656e-06	0.000133560544249989	0.000616357568217437	0.00323587757255778	3.60245737546526e-07	0.000171283143335149	0.00125683444557896	0.0307703389242648	0.0320708203986752
s__Providencia_alcalifaciens	7.92926320566201e-06	0.000132444807299953	0	0	0.613903701243096	0	0	0.545398256328473	NA
s__Lachnoclostridium_sp_An181	7.90878396761606e-06	0.000132102736584642	0	0	0.613903701243096	0	0	0.545398256328473	NA
s__Staphylococcus_vitulinus	7.49571301761853e-06	0.000125203091440493	0	0	0.613903701243096	0	0	0.545398256328473	NA
s__Weissella_viridescens	7.14576051916344e-06	0.000119357732291748	0	0	0.613903701243096	0	0	0.545398256328473	NA
s__Raoultella_ornithinolytica	6.95617334991832e-06	0.000116191002238029	0	0	0.613903701243096	0	0	0.545398256328473	NA
s__Abiotrophia_defectiva	6.49137062642473e-06	6.12784796613868e-05	0	0	0.305885860616423	0	0	0.221353660525381	NA
s__Lactobacillus_coleohominis	6.18718493079125e-06	0.000103346363291695	0	0	0.613903701243096	0	0	0.545398256328473	NA
s__Actinomyces_massiliensis	5.9612594765284e-06	9.19663762404291e-05	0	0	0.376458639485086	1.36916033278865e-05	0.000139627505082531	0.927212990271503	0.408615974138526
s__Staphylococcus_argenteus	5.48950232207527e-06	6.96996588699496e-05	0	0	0.47185693461468	0	0	0.389564349853114	NA
s__Prevotella_denticola	5.486371103679e-06	9.1640464536973e-05	0	0	0.613903701243096	4.05705874399933e-05	0.000413740434068896	0.466982299878071	0.408615974138526
s__Lactobacillus_pontis	5.42846267308753e-06	9.06732030485092e-05	0	0	0.613903701243096	0	0	0.545398256328473	NA
s__Fretibacterium_fastidiosum	5.32832317370828e-06	8.9000543640643e-05	0.000167872422053494	0.00044446994841117	6.28724238604338e-19	5.74049709326868e-05	0.000256226251787324	2.69018531575506e-05	0.00033641434281482
s__Kluyvera_cryocrescens	5.32754546243746e-06	8.89875533013482e-05	0	0	0.613903701243096	0	0	0.545398256328473	NA
s__Robinsoniella_sp_RHS	5.24862359540824e-06	8.76692982252684e-05	0	0	0.613903701243096	0	0	0.545398256328473	NA
s__Tannerella_forsythia	5.02046450144957e-06	8.38582900080723e-05	0	0	0.613903701243096	0	0	0.545398256328473	NA
s__Carnobacterium_maltaromaticum	5.01443085371907e-06	6.24102363415914e-05	0	0	0.47185693461468	0	0	0.389564349853114	NA
s__Stomatobaculum_longum	4.85350384311847e-06	4.85476434722968e-05	0	0	0.376458639485086	0	0	0.290576115135789	NA
s__Treponema_socranskii	4.33656033798921e-06	5.5589310561967e-05	0	0	0.47185693461468	0	0	0.389564349853114	NA
s__Actinomyces_sp_oral_taxon_170	4.21046332803932e-06	7.032860300658e-05	0	0	0.613903701243096	1.76823685129571e-06	1.80325484188214e-05	0.472088742718111	0.408615974138526
s__Roseburia_sp_CAG_303	4.20240158501908e-06	4.06110227756941e-05	0	0	0.376458639485086	0.00341118409580109	0.0126681415802775	2.12228263825551e-06	0.00277544414238559
s__Haemophilus_quentini	4.18000699077179e-06	6.98198818787986e-05	1.22882350618752e-05	0.000104990726392004	0.311439006379616	0	0	0.545398256328473	0.23716072471822
s__Carnobacterium_divergens	4.15233543416782e-06	5.9097017828538e-05	0	0	0.47185693461468	0	0	0.389564349853114	NA
s__Dorea_sp_D27	4.14839665616459e-06	6.92918851952293e-05	0	0	0.613903701243096	0	0	0.545398256328473	NA
s__Lactobacillus_amylovorus	4.12372410132168e-06	6.88797722804464e-05	0.000418065554950325	0.00283264439439223	0.00100104696838425	0.000244771096877034	0.00246456193226905	0.123703884495773	0.201101798596429
s__Eggerthia_catenaformis	4.0984942169452e-06	6.06806296136113e-05	0	0	0.47185693461468	0	0	0.389564349853114	NA
s__Leuconostoc_gelidum	4.01774019326419e-06	6.71094920014985e-05	0	0	0.613903701243096	3.66106185758904e-05	0.000282338081002389	0.122054353634111	0.237975147881347
s__Facklamia_hominis	3.87652517682939e-06	6.47507361934921e-05	0	0	0.613903701243096	0	0	0.545398256328473	NA
s__Gemella_asaccharolytica	3.72756547472694e-06	3.71610544047495e-05	0	0	0.305885860616423	0.000119020302243199	0.00111770086778415	0.336228492179647	0.146302664112975
s__Morganella_morganii	3.71703841596237e-06	6.20867820829962e-05	0	0	0.613903701243096	0	0	0.545398256328473	NA
s__Ruminococcus_sp_CAG_563	3.57263257609208e-06	3.77121529145868e-05	0.078734699423586	0.631375106023064	4.15020532776153e-16	0.00359005900426095	0.0273493201481295	0.198509921705366	3.13800348812367e-06
s__Sharpea_azabuensis	3.29961005991989e-06	5.51143539085721e-05	0.000262368848498653	0.000606050249273017	8.11283140657834e-21	0.000319550089924615	0.0018559138220602	0.000107464681438167	4.19316819195753e-05
s__Neisseria_macacae	2.48374976302656e-06	4.14868002503004e-05	0	0	0.613903701243096	0	0	0.545398256328473	NA
s__Treponema_maltophilum	2.43918794174201e-06	4.07424710888276e-05	0	0	0.613903701243096	0	0	0.545398256328473	NA
s__Haemophilus_pittmaniae	2.28811852987691e-06	3.8219114425739e-05	0.000162952948639501	0.00139227060348643	0.306719009390396	0.000763962364544521	0.00602623071925527	0.000427818949201701	0.146577284665253
s__Lactobacillus_pentosus	2.2240658514569e-06	3.71492237649868e-05	0	0	0.613903701243096	0	0	0.545398256328473	NA
s__Neisseria_sicca	2.18207975132293e-06	3.64479176288064e-05	0.000117354028269817	0.000567436236962337	0.000978852626191637	0	0	0.545398256328473	0.0163143815944063
s__Porphyromonas_sp_HMSC065F10	2.12143976348706e-06	3.54350301391014e-05	2.80071674865344e-06	2.39293343900685e-05	0.311439006379616	0.000369948993184125	0.00352041485923243	0.0307703389242648	0.505692028105776
s__Corynebacterium_amycolatum	1.96886950018421e-06	3.28866043145658e-05	0	0	0.613903701243096	0	0	0.545398256328473	NA
s__Lactobacillus_algidus	1.72793439753914e-06	2.88621946797797e-05	0	0	0.613903701243096	0	0	0.545398256328473	NA
s__Helicobacter_pylori	1.60389401095728e-06	2.67903117478934e-05	0	0	0.613903701243096	3.82046387939001e-05	0.000365322787218898	0.123703884495773	0.237975147881347
s__Oribacterium_parvum	1.56611120645959e-06	1.87107607864321e-05	0	0	0.47185693461468	0	0	0.389564349853114	NA
s__Anaerofilum_sp_An201	1.47153787658674e-06	2.45795284434426e-05	0	0	0.613903701243096	0.00012836369398256	0.00130905796090785	0.466982299878071	0.408615974138526
s__Streptococcus_sp_HMSC067H01	1.43147994320176e-06	2.39104290415941e-05	0	0	0.613903701243096	0	0	0.545398256328473	NA
s__Clostridium_sp_chh4_2	1.40329486969965e-06	1.74645197955451e-05	0	0	0.47185693461468	1.53385827580389e-05	0.000111662809043311	0.298231765468105	0.237975147881347
s__Acidaminococcus_sp_CAG_542	1.29892522771464e-06	2.16963287785514e-05	4.36059835824023e-06	3.725696870463e-05	0.311439006379616	0.00211036656201325	0.0215216005610786	0.466982299878071	0.813422888573399
s__Peptoniphilus_harei	1.2789220575061e-06	2.13622099638592e-05	0	0	0.613903701243096	0.000808222571846368	0.00824228533034156	0.466982299878071	0.408615974138526
s__Gemmiger_sp_An120	1.18956631715853e-06	1.98696748436947e-05	0	0	0.613903701243096	0	0	0.545398256328473	NA
s__Varibaculum_cambriense	1.12887821083493e-06	1.88559836167861e-05	0	0	0.613903701243096	2.16864018592879e-06	2.21158772520248e-05	0.472088742718111	0.408615974138526
s__Lactobacillus_animalis	1.04737918353475e-06	1.74946814773643e-05	2.2582570840554e-05	0.000192945569840592	0.306719009390396	0	0	0.545398256328473	0.23716072471822
s__Eikenella_corrodens	9.8248027560876e-07	1.64106559971536e-05	6.83540526451206e-05	0.000584017281807542	0.306719009390396	0	0	0.545398256328473	0.23716072471822
s__Lactobacillus_frumenti	8.32851084857362e-07	1.39113557694394e-05	0	0	0.613903701243096	0	0	0.545398256328473	NA
s__Morococcus_cerebrosus	8.24564698656591e-07	1.37729458320835e-05	5.21549850365175e-06	4.45612387488986e-05	0.306719009390396	0	0	0.545398256328473	0.23716072471822
s__Oribacterium_sinus	5.9606617443386e-07	9.95626801170381e-06	0	0	0.613903701243096	0	0	0.545398256328473	NA
s__Macrococcus_caseolyticus	5.66615417992057e-07	9.46434339517864e-06	0	0	0.613903701243096	0	0	0.545398256328473	NA
s__Candida_tropicalis	5.36265206997749e-07	8.9573949256432e-06	0	0	0.613903701243096	0	0	0.545398256328473	NA
s__Bacteroides_coagulans	4.00929714763663e-07	6.69684653358219e-06	0	0	0.613903701243096	0	0	0.545398256328473	NA
s__Peptoniphilus_duerdenii	3.37631493286172e-07	5.6395577882635e-06	0	0	0.613903701243096	0	0	0.545398256328473	NA
s__Megamonas_rupellensis	3.2692135018274e-07	5.4606631289872e-06	0	0	0.613903701243096	0	0	0.545398256328473	NA
s__Denitrobacterium_detoxificans	3.23751390487207e-07	5.40771436311402e-06	0.000100506576533361	0.000320029877284707	6.71441861683923e-10	2.53802756652796e-05	0.000148478154536847	0.0303170120049628	0.00365245278008455
s__Eubacterium_nodatum	2.64650616814599e-07	4.42053681870393e-06	0	0	0.613903701243096	0	0	0.545398256328473	NA
s__Cellulosimicrobium_cellulans	1.55702517338097e-07	2.60074478171394e-06	7.00131315928177e-06	5.98192458550443e-05	0.306719009390396	0	0	0.545398256328473	0.23716072471822
s__Prevotella_sp_S7_1_8	1.43832739892763e-07	2.40248041014938e-06	0	0	0.613903701243096	1.84151578041509e-05	0.000187798497978511	0.466982299878071	0.408615974138526
s__Pyramidobacter_piscolens	1.42793937734019e-07	2.38512899323093e-06	0	0	0.613903701243096	0	0	0.545398256328473	NA
s__Flavonifractor_sp_An306	1.25854200266207e-07	2.10217959346398e-06	0	0	0.613903701243096	0	0	0.545398256328473	NA
s__Methanobrevibacter_sp_87_7	0	0	6.1247580038243e-05	0.000523299553238384	0.0514190896102435	0	0	NA	0.23716072471822
s__Methanosphaera_cuniculi	0	0	6.14349932819616e-05	0.000354394351556845	0.000694588285048049	0	0	NA	0.0382232681965266
s__Actinomyces_cardiffensis	0	0	4.15608023549534e-05	0.000355095650979124	0.0514190896102435	0	0	NA	0.23716072471822
s__Aeriscardovia_aeriphila	0	0	0.000147847720260423	0.000370428848145073	9.3172617082743e-14	0.000798533633755391	0.00193985549103423	2.69063269783586e-19	0.0825773221360377
s__Bifidobacterium_pullorum	0	0	0	0	NA	7.28773852660781e-06	7.43206419142703e-05	0.102674839220571	0.408615974138526
s__Bifidobacterium_ruminantium	0	0	0.0270801817878219	0.177659375525142	2.37103240048541e-08	0	0	NA	0.000582053438959965
s__Corynebacterium_accolens	0	0	2.51748606853474e-06	2.15094103983455e-05	0.0514190896102435	0	0	NA	0.23716072471822
s__Corynebacterium_casei	0	0	7.69812631731455e-06	6.57728200870629e-05	0.0514190896102435	0	0	NA	0.23716072471822
s__Gordonia_terrae	0	0	1.10162842127087e-05	9.41231735728659e-05	0.0514190896102435	0	0	NA	0.23716072471822
s__Rhodococcus_hoagii	0	0	2.05859342341763e-05	0.000175886299197663	0.0514190896102435	0	0	NA	0.23716072471822
s__Rhodococcus_pyridinivorans	0	0	0.000174312066502375	0.00148932294905033	0.0514190896102435	0	0	NA	0.23716072471822
s__Brevibacterium_iodinum	0	0	1.544602500306e-05	0.000131970895476413	0.0514190896102435	0	0	NA	0.23716072471822
s__Kytococcus_aerolatus	0	0	1.59801463350918e-06	1.36534430137746e-05	0.0514190896102435	0	0	NA	0.23716072471822
s__Micrococcus_aloeverae	0	0	6.85068170686047e-07	5.85322501613941e-06	0.0514190896102435	0	0	NA	0.23716072471822
s__Micrococcus_luteus	0	0	6.99025221080046e-05	0.0004829056771643	0.000694588285048049	0	0	NA	0.0382232681965266
s__Tropheryma_whipplei	0	0	7.38174531009953e-06	6.30696595764705e-05	0.0514190896102435	0	0	NA	0.23716072471822
s__Cutibacterium_acnes	0	0	0.0018914511626912	0.00410142616591818	5.04655400930845e-25	0	0	NA	6.12037437354963e-11
s__Nocardiopsis_alba	0	0	2.63793552683838e-06	2.25385310212133e-05	0.0514190896102435	0	0	NA	0.23716072471822
s__Nocardiopsis_sp_L17_MgMaSL7	0	0	3.10247763219358e-06	2.65075805092258e-05	0.0514190896102435	0	0	NA	0.23716072471822
s__Bacteroides_caecimuris	0	0	0	0	NA	0.000137612997900221	0.00140338272323446	0.102674839220571	0.408615974138526
s__Bacteroides_faecichinchillae	0	0	7.04406130642404e-05	0.000369062495270589	1.84672240543593e-07	4.6756627287966e-05	0.000409150472578006	0.020601809107383	0.0259473622733043
s__Bacteroides_oleiciplenus	0	0	0	0	NA	5.63569203687136e-06	5.7473007337213e-05	0.102674839220571	0.408615974138526
s__Bacteroides_sartorii	0	0	0	0	NA	0.000473128559172329	0.00482498351131549	0.102674839220571	0.408615974138526
s__Bacteroides_sp_CAG_927	0	0	0.00354712939675932	0.0303066868510375	0.0514190896102435	0.00557456675604687	0.0568496493378173	0.102674839220571	0.813422888573399
s__Bacteroides_sp_OM05_12	0	0	0	0	NA	1.1048290627326e-06	1.12670899001159e-05	0.102674839220571	0.408615974138526
s__Bacteroides_sp_OM08_11	0	0	2.21557567522906e-05	0.000157893408248251	0.0057146110815981	0.00166366320052537	0.0169661022470501	0.102674839220571	0.379061888660369
s__Coprobacter_sp	0	0	0	0	NA	0.000845101805032014	0.00861838118966144	0.102674839220571	0.408615974138526
s__Porphyromonas_endodontalis	0	0	8.80918381894615e-06	7.52656995422665e-05	0.0514190896102435	0	0	NA	0.23716072471822
s__Porphyromonas_gingivalis	0	0	6.36505442885219e-06	5.43830488792631e-05	0.0514190896102435	0	0	NA	0.23716072471822
s__Alloprevotella_tannerae	0	0	4.75810082227399e-05	0.00037206774069777	0.0057146110815981	0	0	NA	0.0920577204053724
s__Prevotella_buccae	0	0	0	0	NA	0.191186159966579	1.9490791616255	0.00101721672716768	0.0921512208931586
s__Prevotella_colorans	0	0	0	0	NA	3.79428041925751e-05	0.000357633255081583	0.020601809107383	0.237975147881347
s__Prevotella_nigrescens	0	0	1.94590726419508e-06	1.66258389533234e-05	0.0514190896102435	0	0	NA	0.23716072471822
s__Prevotella_sp_CAG_1031	0	0	2.38773294577474e-05	0.000204007992315174	0.0514190896102435	0.0126913826271781	0.0988985240801113	0.00449801085300315	0.498319975603716
s__Prevotella_sp_CAG_1320	0	0	0	0	NA	0.13848559822635	1.41228153541546	0.102674839220571	0.408615974138526
s__Prevotella_sp_CAG_485	0	0	0	0	NA	0.00614773899448433	0.0429725574233001	0.00101721672716768	0.0921512208931586
s__Prevotella_sp_CAG_755	0	0	0	0	NA	0.00279272259263389	0.0284802939917833	0.102674839220571	0.408615974138526
s__Prevotella_sp_MGM2	0	0	1.07536051621686e-06	9.18788427812341e-06	0.0514190896102435	0	0	NA	0.23716072471822
s__Prevotella_sp_oral_taxon_306	0	0	0	0	NA	1.56664052697711e-06	1.59766612356831e-05	0.102674839220571	0.408615974138526
s__Prevotella_veroralis	0	0	0	0	NA	2.8631706182685e-06	2.91987257065932e-05	0.102674839220571	0.408615974138526
s__Alistipes_sp_An66	0	0	0	0	NA	3.61167499654006e-05	0.000368320025682258	0.102674839220571	0.408615974138526
s__Parabacteroides_gordonii	0	0	2.93554324401082e-05	0.000230431027851108	0.0057146110815981	0.000590332858888697	0.00572439497990306	0.020601809107383	0.741485698597665
s__Chryseobacterium_bovis	0	0	3.46235419818288e-05	0.000295823672368904	0.0514190896102435	0	0	NA	0.23716072471822
s__Chryseobacterium_sp_39_10	0	0	1.2583473758661e-05	0.000107513246923104	0.0514190896102435	0	0	NA	0.23716072471822
s__Flavobacterium_ummariense	0	0	1.6102795393377e-05	0.000137582344151095	0.0514190896102435	0	0	NA	0.23716072471822
s__Sphingobacterium_cellulitidis	0	0	0.000541431176241621	0.00462598999764008	0.0514190896102435	0	0	NA	0.23716072471822
s__Sphingobacterium_mizutaii	0	0	0.000533493713417999	0.00455817228554674	0.0514190896102435	0	0	NA	0.23716072471822
s__Candidatus_Gastranaerophilales_bacterium_HUM_9	0	0	0.0104150174540578	0.0677637189867062	1.1165340391837e-05	0	0	NA	0.00705453618759239
s__Staphylococcus_equorum	0	0	0	0	NA	2.25307406378905e-05	0.000229769372336603	0.102674839220571	0.408615974138526
s__Lactobacillus_harbinensis	0	0	1.2323412796037e-05	0.000105291285084434	0.0514190896102435	0	0	NA	0.23716072471822
s__Lactobacillus_nagelii	0	0	9.85873023682957e-06	8.42330280675471e-05	0.0514190896102435	0	0	NA	0.23716072471822
s__Lactobacillus_satsumensis	0	0	8.18274609656855e-06	6.99134132960641e-05	0.0514190896102435	0	0	NA	0.23716072471822
s__Leuconostoc_citreum	0	0	0.00224114003091198	0.0101472247710536	4.66171681809722e-24	0	0	NA	1.60859928643927e-10
s__Leuconostoc_garlicum	0	0	0.000355161289787082	0.00113939339941556	9.3172617082743e-14	5.060400887884e-05	0.000516061657478455	0.102674839220571	2.37866994745822e-05
s__Leuconostoc_lactis	0	0	0.000711803856513038	0.00240350874096288	9.3172617082743e-14	0.000113074073920039	0.00109314179858996	0.020601809107383	9.03961361449173e-05
s__Weissella_cibaria	0	0	0.000171346821182017	0.000783271365759201	1.43522647960203e-06	3.70809469860634e-06	3.78152944528873e-05	0.102674839220571	0.0148619455789598
s__Lactococcus_piscium	0	0	0	0	NA	8.38569297866449e-06	6.36711496576242e-05	0.020601809107383	0.237975147881347
s__Lactococcus_plantarum	0	0	4.68993281024104e-05	0.000312689978708851	0.000694588285048049	0	0	NA	0.0382232681965266
s__Lactococcus_raffinolactis	0	0	0.000602971398312598	0.00443511134900501	2.37103240048541e-08	0.000122576703203004	0.00125004200308798	0.102674839220571	0.00324797540768216
s__Streptococcus_infantarius	0	0	0.0104380422288844	0.0387295658987224	6.30861796962345e-31	0	0	NA	1.49454372359234e-13
s__Streptococcus_sinensis	0	0	7.1721308963566e-05	0.000497150704385086	0.000694588285048049	0	0	NA	0.0382232681965266
s__Clostridium_butyricum	0	0	7.56866652572471e-05	0.000612448725102877	0.0057146110815981	0.000169743834155822	0.00123914501947326	0.020601809107383	0.741485698597665
s__Clostridium_neonatale	0	0	2.17442404913963e-05	0.000185782872197575	0.0514190896102435	6.18595220132761e-05	0.000630845819694434	0.102674839220571	0.813422888573399
s__Clostridium_sp_7_2_43FAA	0	0	1.39155874426877e-05	0.000118894831228617	0.0514190896102435	0	0	NA	0.23716072471822
s__Clostridium_sp_CAG_411	0	0	0.000358789697840432	0.00230348270019888	0.0057146110815981	0.00239571240007049	0.0199666190242569	0.00101721672716768	0.679265005541828
s__Clostridium_sp_CAG_413	0	0	0.0828047632905632	0.388046837551449	9.3172617082743e-14	0.029010296993211	0.172806650736318	0.000234126977413669	0.00279665446616118
s__Clostridium_sp_CAG_590	0	0	0.0163954819079281	0.0356008475516713	5.70711301728569e-27	0.00146128017551943	0.0149021922595998	0.102674839220571	7.99879105542742e-11
s__Clostridium_sp_CAG_632	0	0	0.0207153089138864	0.0583206182527953	6.149769128385e-29	0.00664436067896032	0.0677594495147345	0.102674839220571	1.16968622813832e-11
s__Clostridium_ventriculi	0	0	0.00302259918740577	0.0146512869195665	1.64183841212241e-16	0	0	NA	2.60679956088156e-07
s__Mogibacterium_pumilum	0	0	1.48759321778063e-05	6.91833821387529e-05	8.73937824040117e-05	0	0	NA	0.0163143815944063
s__Bacteroides_pectinophilus	0	0	0.00209667381052354	0.0119106313176316	1.43522647960203e-06	0.0349529452093505	0.315747437106271	0.00101721672716768	0.226197966945182
s__Eubacterium_coprostanoligenes	0	0	0.00358695333608838	0.0234265430533264	3.85275142915356e-10	0.00509462506394977	0.0493539390620449	0.020601809107383	0.00271391753563443
s__Eubacterium_sp_CAG_786	0	0	0.0123078793549834	0.0523147782460252	7.56766470842092e-13	0	0	NA	8.56188221788314e-06
s__Marvinbryantia_formatexigens	0	0	0	0	NA	0	0	NA	NA
s__Paraclostridium_bifermentans	0	0	8.06207098613982e-05	0.000688823647005944	0.0514190896102435	0	0	NA	0.23716072471822
s__Flavonifractor_sp_An100	0	0	0	0	NA	0.000192898333640085	0.00155118762375041	0.00449801085300315	0.146302664112975
s__Gemmiger_sp_An87	0	0	0	0	NA	0.00142990149239881	0.0106827345310012	0.020601809107383	0.237975147881347
s__Ruminococcus_sp_CAG_579	0	0	0.0201040683389597	0.0626509367721699	1.37284146558385e-15	0	0	NA	6.31281431216309e-07
s__Ruminococcus_sp_CAG_624	0	0	0.000684580677942938	0.00584905987631648	0.0514190896102435	0	0	NA	0.23716072471822
s__Firmicutes_bacterium_CAG_534	0	0	0.00371371756954938	0.0182089468761214	1.43522647960203e-06	0	0	NA	0.00306842187924634
s__Firmicutes_bacterium_CAG_555	0	0	9.47430575825521e-05	0.000585706654983813	0.000694588285048049	0.00319498913205888	0.0325826238601703	0.102674839220571	0.173811406507821
s__Acidaminococcus_fermentans	0	0	0.000689344842205555	0.00588976491361958	0.0514190896102435	7.89613278027993e-05	0.000805250702571341	0.102674839220571	0.800817429422529
s__Phascolarctobacterium_sp_CAG_266	0	0	0	0	NA	0.0147704508247575	0.0813914328518467	5.43834576186454e-05	0.0378166530987731
s__Mitsuokella_jalaludinii	0	0	0.00247247539850189	0.0113829521442042	9.3172617082743e-14	6.37893998285982e-05	0.000465011261354065	0.00449801085300315	0.000288296645795929
s__Mitsuokella_multacida	0	0	0.0152228116106164	0.0438739700190853	4.66171681809722e-24	6.12052946994379e-05	0.000422387808583286	0.00449801085300315	1.5127479866841e-08
s__Dialister_micraerophilus	0	0	1.80047485410353e-06	1.53832638968106e-05	0.0514190896102435	2.5471433224433e-06	2.59758670101119e-05	0.102674839220571	0.813422888573399
s__Dialister_sp_CAG_357	0	0	0	0	NA	0.090074120988478	0.346465694507244	1.61359838406425e-07	0.00663566251294875
s__Dialister_succinatiphilus	0	0	0	0	NA	5.92095348360697e-05	0.000603821147039742	0.102674839220571	0.408615974138526
s__Megasphaera_hexanoica	0	0	1.54558424106315e-06	1.32054775443473e-05	0.0514190896102435	0	0	NA	0.23716072471822
s__Veillonella_denticariosi	0	0	9.23835835548522e-05	0.000542814904496865	8.73937824040117e-05	0	0	NA	0.0163143815944063
s__Veillonella_rodentium	0	0	5.01705473783603e-05	0.000428657344705341	0.0514190896102435	0	0	NA	0.23716072471822
s__Cetobacterium_somerae	0	0	7.21857036978601e-05	0.000581200767908104	0.0057146110815981	0	0	NA	0.0920577204053724
s__Fusobacterium_necrophorum	0	0	3.48164475651093e-06	2.97471858394945e-05	0.0514190896102435	6.59274554428343e-07	6.72330763569062e-06	0.102674839220571	0.800817429422529
s__Fusobacterium_sp_CAG_439	0	0	0	0	NA	0.000201386856252851	0.00163002581824338	0.020601809107383	0.237975147881347
s__Leptotrichia_wadei	0	0	4.21613240575601e-06	3.6022651065534e-05	0.0514190896102435	0	0	NA	0.23716072471822
s__Enhydrobacter_aerosaccus	0	0	3.39399327434307e-05	0.000289982912475697	0.0514190896102435	0	0	NA	0.23716072471822
s__Sphingomonas_indica	0	0	1.4558344891811e-05	0.000124386553281257	0.0514190896102435	0	0	NA	0.23716072471822
s__Alcaligenes_faecalis	0	0	7.04610829086959e-05	0.000602019756271027	0.0514190896102435	0	0	NA	0.23716072471822
s__Bordetella_sp_3d_2_2	0	0	1.76424800347731e-05	0.000150737415493792	0.0514190896102435	0	0	NA	0.23716072471822
s__Lautropia_mirabilis	0	0	5.23715471203195e-06	4.47462694744083e-05	0.0514190896102435	0	0	NA	0.23716072471822
s__Ralstonia_pickettii	0	0	7.76820163877943e-05	0.000318856999207643	1.43522647960203e-06	0	0	NA	0.00306842187924634
s__Comamonas_kerstersii	0	0	0.0822708644891448	0.304801323299499	5.02777291972458e-37	0.00070392529515417	0.00652505972190592	0.020601809107383	1.08202691666995e-14
s__Melaminivora_sp_SC2_7	0	0	9.62116705893596e-07	8.22032873858745e-06	0.0514190896102435	0	0	NA	0.23716072471822
s__Oxalobacter_formigenes	0	0	0	0	NA	0.00178882873547034	0.0182425452572775	0.102674839220571	0.408615974138526
s__Microvirgula_aerodenitrificans	0	0	5.15238814866701e-05	0.000440220236395406	0.0514190896102435	0	0	NA	0.23716072471822
s__Neisseria_flavescens	0	0	0.000481652361281225	0.00240305880620411	2.37103240048541e-08	0	0	NA	0.000582053438959965
s__Neisseria_mucosa	0	0	5.21469319370964e-05	0.00028627886316667	0.000694588285048049	0	0	NA	0.0382232681965266
s__Neisseria_subflava	0	0	0.000189263671765811	0.000692683376033295	2.37103240048541e-08	0	0	NA	0.000582053438959965
s__Desulfovibrio_fairfieldensis	0	0	7.3194136587292e-05	0.000463220313025549	0.000694588285048049	0.000207163604768336	0.00211266252643993	0.102674839220571	0.173811406507821
s__Lawsonia_intracellularis	0	0	1.73581740301812e-05	0.000148308303925742	0.0514190896102435	0	0	NA	0.23716072471822
s__Arcobacter_butzleri	0	0	2.71671375111534e-05	0.000232116124644851	0.0514190896102435	0	0	NA	0.23716072471822
s__Campylobacter_jejuni	0	0	0.00347367020395023	0.0127448055816053	1.84672240543593e-07	0	0	NA	0.00133697995271092
s__Campylobacter_showae	0	0	0	0	NA	3.03205648134854e-05	0.000309210303294234	0.102674839220571	0.408615974138526
s__Helicobacter_fennelliae	0	0	0.0165650297445744	0.0971724368135151	0.000694588285048049	0	0	NA	0.0382232681965266
s__Helicobacter_pullorum	0	0	0.000522142500313503	0.00439139357128394	0.0057146110815981	0	0	NA	0.0920577204053724
s__Aeromonas_caviae	0	0	9.78379754005508e-06	8.35928028256591e-05	0.0514190896102435	0	0	NA	0.23716072471822
s__Aeromonas_hydrophila	0	0	5.3118969709599e-05	0.000453848676146223	0.0514190896102435	0	0	NA	0.23716072471822
s__Plesiomonas_shigelloides	0	0	0.0157510349124834	0.134215332161031	0.0057146110815981	0	0	NA	0.0920577204053724
s__Citrobacter_europaeus	0	0	0.000128243249843292	0.000962325942743026	0.0057146110815981	5.94930302826587e-05	0.000606712244668086	0.102674839220571	0.371881924956624
s__Citrobacter_koseri	0	0	0	0	NA	0.000251268453747756	0.00256244549762019	0.102674839220571	0.408615974138526
s__Citrobacter_pasteurii	0	0	0.000182738876968079	0.00156132164923039	0.0514190896102435	0	0	NA	0.23716072471822
s__Citrobacter_portucalensis	0	0	0.000230035193064314	0.000934227447246865	1.84672240543593e-07	0	0	NA	0.00133697995271092
s__Citrobacter_sp_MGH106	0	0	2.06348714553495e-06	1.76304418998652e-05	0.0514190896102435	0	0	NA	0.23716072471822
s__Citrobacter_werkmanii	0	0	2.52806756668462e-05	0.000156649434529188	0.0057146110815981	0	0	NA	0.0920577204053724
s__Cronobacter_sakazakii	0	0	1.48713722608837e-05	0.000127061060295002	0.0514190896102435	0	0	NA	0.23716072471822
s__Enterobacter_bugandensis	0	0	0.000118661692829663	0.000531001682215971	8.73937824040117e-05	0	0	NA	0.0163143815944063
s__Enterobacter_mori	0	0	0.000577906259410277	0.00228992284339207	3.85275142915356e-10	0	0	NA	0.000109304498656531
s__Escherichia_fergusonii	0	0	0.00935157412070954	0.0461394584646248	3.03116501232171e-09	0	0	NA	0.000252728185971051
s__Klebsiella_aerogenes	0	0	8.94077066453954e-05	0.000617049681579294	0.000694588285048049	0	0	NA	0.0382232681965266
s__Kluyvera_ascorbata	0	0	9.25731894620895e-05	0.00056115244534596	0.000694588285048049	0	0	NA	0.0382232681965266
s__Kluyvera_georgiana	0	0	0.000268077468201718	0.00195752677393375	8.73937824040117e-05	0	0	NA	0.0163143815944063
s__Pluralibacter_gergoviae	0	0	0.000200419362419662	0.00171238378314774	0.0514190896102435	0	0	NA	0.23716072471822
s__Providencia_rettgeri	0	0	1.25454506871372e-05	0.000107188377657596	0.0514190896102435	0	0	NA	0.23716072471822
s__Aggregatibacter_aphrophilus	0	0	5.44996834663009e-05	0.000347503154530432	0.000694588285048049	0	0	NA	0.0382232681965266
s__Aggregatibacter_sp_oral_taxon_458	0	0	2.58816315840748e-06	2.21132757189264e-05	0.0514190896102435	0	0	NA	0.23716072471822
s__Haemophilus_parahaemolyticus	0	0	9.32521452652468e-05	0.000515123063432528	8.73937824040117e-05	0	0	NA	0.0163143815944063
s__Haemophilus_paraphrohaemolyticus	0	0	0.000765964592562622	0.00593681129989535	0.0057146110815981	1.08055950607106e-05	0.00011019588014109	0.102674839220571	0.364786902241461
s__Acinetobacter_bereziniae	0	0	1.79763910838014e-05	0.000153590352747292	0.0514190896102435	0	0	NA	0.23716072471822
s__Acinetobacter_brisouii	0	0	8.57043434065742e-05	0.00073225823105575	0.0514190896102435	0	0	NA	0.23716072471822
s__Acinetobacter_gandensis	0	0	0.000400468419397869	0.00342160367521678	0.0514190896102435	0	0	NA	0.23716072471822
s__Acinetobacter_johnsonii	0	0	0.000250454169860512	0.00213988136531861	0.0514190896102435	0	0	NA	0.23716072471822
s__Acinetobacter_schindleri	0	0	0.00233324694666504	0.0199352706510568	0.0514190896102435	0	0	NA	0.23716072471822
s__Moraxella_osloensis	0	0	9.76042079268371e-05	0.000833930718085647	0.0514190896102435	0	0	NA	0.23716072471822
s__Pseudomonas_fragi	0	0	0	0	NA	0.000178449675613922	0.00181983675629938	0.102674839220571	0.408615974138526
s__Pseudomonas_panacis	0	0	2.45758334079425e-05	0.00020997601268176	0.0514190896102435	0	0	NA	0.23716072471822
s__Vibrio_parahaemolyticus	0	0	0.000183931919913476	0.00110915331026226	0.0057146110815981	0	0	NA	0.0920577204053724
s__Stenotrophomonas_ginsengisoli	0	0	0.00044392824375751	0.0037929245773164	0.0514190896102435	0	0	NA	0.23716072471822
s__Stenotrophomonas_rhizophila	0	0	6.74994699990567e-05	0.000517126531213703	0.0057146110815981	0	0	NA	0.0920577204053724
s__Treponema_berlinense	0	0	0.00222399605429353	0.0190018306174554	0.0514190896102435	0	0	NA	0.23716072471822
s__Treponema_succinifaciens	0	0	0.0388503438114385	0.165974610195351	1.64183841212241e-16	0	0	NA	2.60679956088156e-07
s__Entamoeba_dispar	0	0	4.80810230010718e-05	0.00027245306725052	0.000694588285048049	0	0	NA	0.0382232681965266
s__Entamoeba_histolytica	0	0	3.81423067112952e-05	0.000237301818133693	0.0057146110815981	0	0	NA	0.0920577204053724
s__Entamoeba_nuttalli	0	0	3.93770450347496e-06	3.36437620256438e-05	0.0514190896102435	0	0	NA	0.23716072471822
Table: List of detected species (MetaPhlAn 3.0) in Nunavik gut metagenomes

## Sheet: All detected species non-indust
Species (MetaPhlAn3.0)	mean relative abundance % (Non-industrilized)	Standard deviation (Non-industrilized)	mean relative abundance % (Nunavik)	Standard deviation (Nunavik)	Wilcoxon-Mann-Whitney p-value (Non-industrialized, Nunavik )	mean relative abundance % (Industrialized)	Standard deviation (Industrialized)	Wilcoxon-Mann-Whitney p-value (Non-industrialized, Industrialized)	Wilcoxon-Mann-Whitney p-value (Nunavik, Industrialized)
s__Prevotella_copri	3.17162947205394	3.49360520922494	1.24936318842325	5.05520732338469	7.23085979303393e-25	2.08337492607119	7.55191726912082	6.5039176069947e-16	0.0463143349263469
s__Escherichia_coli	2.13706284507294	5.52963030072968	0.27526086507398	1.19385156941338	4.67791915967151e-10	0.0604828984159538	0.155879655092766	5.89186349081835e-14	0.000934062991357115
s__Eubacterium_rectale	1.57477922967954	2.71515717030898	1.73040293768446	2.18801457529525	0.229040078513539	1.41224614869522	2.12814738223686	0.253093383958233	0.00912782256347864
s__Faecalibacterium_prausnitzii	0.742547228546269	0.635534671817842	2.61029928693523	1.87687145929356	1.77959324506108e-16	1.59761265470952	1.25705391079448	1.5467374862592e-06	1.11712151853162e-06
s__Collinsella_aerofaciens	0.527876747538147	0.621816215869272	1.2175393279427	1.11567869113419	0.000116729713546572	0.704503678438668	0.902314356933116	0.550016742792668	2.46598122874294e-05
s__Klebsiella_pneumoniae	0.469887827694563	2.70977787576289	0.069998899443214	0.586955377294814	2.4711312090899e-25	0.00379889303805229	0.0224314141178017	7.56656352655633e-17	0.312749004966781
s__Roseburia_faecis	0.358290217569882	0.729425805908575	0.736319099073909	1.048174934044	0.0454237216119793	0.547359939071166	0.888350702163987	0.657481202710012	0.025611131921448
s__Roseburia_inulinivorans	0.352873707755622	0.713207814107544	0.475390461753927	0.664550435336981	0.108738309903841	0.237430319796221	0.405907404950286	0.0730326399845809	9.72420332824814e-05
s__Prevotella_sp_AM42_24	0.323441192470701	0.579667644831067	0.00159103578128534	0.019569095924397	8.52367161680269e-61	0.047687920832826	0.344221883613556	2.72238574785601e-27	0.340897592230867
s__Prevotella_sp_CAG_5226	0.277933465524738	0.452951886883954	0.00926051574666935	0.0917424997756709	6.22372667372647e-41	0.00755290381596191	0.0608114481311818	1.2819664357058e-20	0.618625564275537
s__Prevotella_stercorea	0.259118090440554	0.563174235136418	0.268371359891393	1.68827977702482	1.2302592099937e-25	0.0434489444437685	0.323445024174855	1.08829608014449e-24	0.00181928494091814
s__Ruminococcus_torques	0.241746707055529	0.401942020933945	0.884708808764815	1.03180228427042	5.53524079908877e-11	0.392476784028835	0.68979032303424	0.833552919585519	6.35857175115824e-10
s__Eubacterium_eligens	0.231663810191778	0.3083342742996	0.0506608585113426	0.118079379393022	3.84114205837469e-14	0.177537049499941	0.284790370465322	0.0672044780331259	5.06756280136715e-09
s__Butyrivibrio_crossotus	0.212999925109932	0.365212948161185	0.00195593806354365	0.0238901412472742	2.8700183880461e-51	0.119983282274425	0.718318152634528	8.42267503078805e-19	0.00873523655989831
s__Phascolarctobacterium_succinatutens	0.199340354154601	0.298801729737011	0.0943104578665326	0.270045475036358	7.11998709767742e-08	0.0661281911267331	0.238547849564601	3.12452646849415e-13	4.90796831197372e-05
s__Lactococcus_garvieae	0.188424338439624	1.60037080414244	0.000984373266565791	0.0159196750217509	0.000592356326319663	0	0	0.00306842187924634	0.290576115135789
s__Prevotella_sp_885	0.173603704488902	0.283203890206637	0.0172143427717848	0.150050710234179	2.02676508813427e-48	0.00751444641765397	0.07663261783493	9.26759869132446e-26	0.278512314069345
s__Bifidobacterium_adolescentis	0.162335403558723	0.372519443665173	0.782412655992791	1.66911371566877	0.00701209158372114	0.966880678891372	2.09088024974016	0.0288482867615804	0.874299123150437
s__Klebsiella_variicola	0.154881787144464	0.813404111226673	0.0142862561457615	0.1148633749377	1.32514499979037e-29	0.00180766619566024	0.00979941360891663	6.73579184979745e-17	0.708045896871916
s__Ruminococcus_bromii	0.138892698847241	0.270058559708279	1.19223390862377	1.62803988479247	2.6403777350647e-06	1.13604402592639	2.02691359691902	0.119851474523288	0.0315826006188528
s__Bacteroides_ovatus	0.13454177717954	1.04736614229128	0.790409698475862	1.80809592015957	7.36577088421061e-24	0.729430421731733	1.79834004064369	1.09307252874195e-13	0.0438168946451196
s__Dorea_longicatena	0.129790871877673	0.136286027525604	0.69293602172589	0.66279092977385	1.95820281880193e-15	0.413039734399602	0.504334246766398	0.0990180046415583	2.53678110287074e-05
s__Prevotella_sp_CAG_520	0.125209736079112	0.272048511976829	0.0174426095032007	0.18171269931045	2.89649195945178e-39	0.0448095816033286	0.431403303437822	1.70416031378679e-22	0.226266823003072
s__Eubacterium_sp_CAG_251	0.123489663248752	0.292645398288082	0.155320859616601	0.659155113215447	1.12360353323094e-10	0.0504686723063729	0.150848821429881	4.79284447940737e-08	0.57274588399931
s__Coprococcus_eutactus	0.121751576756455	0.298433412053799	0.12409527945684	0.426450839246376	3.73746041826188e-16	0.248369010002968	0.721110194550305	1.09270184837511e-06	0.122584593642983
s__Eubacterium_sp_CAG_180	0.119632615611044	0.328290561566922	0.396915595198995	1.14688511189468	0.00110312161018819	0.252814462351578	1.32599753396888	3.21841869544216e-10	1.68920090739219e-05
s__Bifidobacterium_pseudocatenulatum	0.114852367942952	0.551651111387566	0.456656944959405	1.87083806558622	4.58798954446597e-10	0.0932806051647501	0.367122960106631	0.722420772005073	3.15540803206867e-13
s__Lachnospira_pectinoschiza	0.107696839618457	0.214843759470763	0.0898662048808543	0.218579603420016	0.024456253123146	0.276532681788923	0.524146637470031	0.57700392162912	0.00483374968059856
s__Prevotella_sp_CAG_1092	0.0966717433482295	0.21043096050572	0.00132920572726196	0.0222021128373561	1.11599152112455e-38	0.00314673832735326	0.0320905602706892	9.40562320852916e-17	0.472088742718111
s__Catenibacterium_mitsuokai	0.09547218125055	0.124913047587186	0.285632865688967	1.01401506828049	1.2333774164497e-10	0.0146162350127053	0.0695199879946346	1.50198824005954e-23	5.61051162958344e-08
s__Prevotella_sp_CAG_279	0.0884401836905464	0.181684919089579	0.118335955111985	0.440105153056094	1.04318938191783e-22	0.0436054707873756	0.25451420497994	3.9572301081879e-23	0.00338057135235588
s__Klebsiella_quasipneumoniae	0.085743637807881	0.338095473773135	0.00621658865307656	0.0565677300187332	6.47136487623104e-30	0.000769995788321103	0.00527946932330342	5.72092682567408e-17	0.62395490075344
s__Holdemanella_biformis	0.0853766691835868	0.102100100018518	0.215721363553084	0.603210645882059	1.60749372765387e-08	0.0274666413782336	0.125316742378769	3.41065973257032e-19	3.22443428169656e-05
s__Clostridium_sp_CAG_413	0.0828047632905632	0.388046837551449	0	0	9.3172617082743e-14	0.029010296993211	0.172806650736318	0.00279665446616118	0.000234126977413669
s__Comamonas_kerstersii	0.0822708644891448	0.304801323299499	0	0	5.02777291972458e-37	0.00070392529515417	0.00652505972190592	1.08202691666995e-14	0.020601809107383
s__Streptococcus_lutetiensis	0.081021929506583	0.37165299755037	0.00411978964300185	0.0365389009199218	6.41673109077412e-11	0.0048001773673904	0.0489523961300602	5.13815440992347e-08	0.142485037352914
s__Methanobrevibacter_smithii	0.0810092785100868	0.196628314035425	0.0443225063712957	0.110016408671053	1.4357025778459e-06	0.166330560112814	1.02306481457492	6.99825101799352e-08	0.05301491672064
s__Firmicutes_bacterium_CAG_791	0.0798884465739951	0.246003811097204	0.00170928996535066	0.0285507712644672	1.72641308702878e-30	0.000985404151498894	0.0100491899945364	4.06100102785138e-13	0.472088742718111
s__Ruminococcus_sp_CAG_563	0.078734699423586	0.631375106023064	3.57263257609208e-06	3.77121529145868e-05	4.15020532776153e-16	0.00359005900426095	0.0273493201481295	3.13800348812367e-06	0.198509921705366
s__Dorea_formicigenerans	0.0771459800494539	0.0775982807758333	0.240991751280998	0.255815467058049	7.65251800055182e-12	0.158283825206875	0.192231381558436	0.449071654567629	0.000142743424089129
s__Bacteroides_vulgatus	0.0637910499310882	0.173014452556912	2.94024420765493	3.83148825026906	4.07542177501149e-30	2.95718905923228	4.32548933592986	4.92777535181748e-16	0.0819562382510334
s__Roseburia_hominis	0.0604421368411285	0.129944605875255	0.103231858493061	0.197253027453656	0.00112834615212165	0.0909104708975117	0.153335606892262	0.0405336937395485	0.452558833152618
s__Gemmiger_formicilis	0.0500096974441388	0.0703292972007592	0.0675089507454866	0.119562385651136	0.353537643699285	0.072570878455322	0.112080088313916	0.89560894909968	0.743355253684414
s__Clostridium_sp_CAG_510	0.0492247980665479	0.179683972046593	0.0131448752440535	0.219562703813064	1.33614417697928e-38	0.184145628936509	1.83838364747059	1.26147749218312e-15	0.123703884495773
s__Lactobacillus_ruminis	0.0479055028847218	0.159102951965776	0.0580225483659712	0.38615685868098	4.83470028373466e-21	0.0244304111061531	0.156711890921594	9.68745385968318e-14	0.180584132090115
s__Lactococcus_petauri	0.0463012095772218	0.380982582658181	0.00195763654967896	0.0323630706918012	3.99608536326032e-07	0	0	0.000109304498656531	0.290576115135789
s__Bifidobacterium_longum	0.0459386884339205	0.146791430280522	1.35459871917445	3.26464313843545	3.5890958829994e-26	0.671397304897003	1.22529245369493	9.2661929115932e-13	0.000290498379158025
s__Coprococcus_comes	0.0419562680052495	0.0452645128927816	0.29800361166575	0.366936096257323	8.40007465785068e-09	0.275856296431139	0.3455966203034	0.000160207322922536	0.475818720399012
s__Oscillibacter_sp_57_20	0.0396657815909607	0.0593582453659829	0.104127954548244	0.242037125655764	0.877473764449236	0.21504323795173	0.594878067416983	0.433791368883698	0.302599819914552
s__Roseburia_sp_CAG_182	0.0395507624876923	0.180557560163965	0.00017293272766999	0.00192075576623683	2.50283486120737e-33	0.0106463134840809	0.0377609369860487	0.000133703395452148	7.47521382227162e-12
s__Treponema_succinifaciens	0.0388503438114385	0.165974610195351	0	0	1.64183841212241e-16	0	0	2.60679956088156e-07	NA
s__Blautia_obeum	0.0369729601169395	0.0587007886344486	0.356458112668095	0.477108703131367	8.04679210072894e-19	0.186926201766892	0.444271939097412	0.0134278978175783	2.16061634527663e-08
s__Streptococcus_salivarius	0.0366934375942876	0.0691125456899937	0.0754698833171578	0.234021380023605	0.0924160255363505	0.0895949352859241	0.294980335486973	0.63728942919611	0.0436310589727777
s__Haemophilus_parainfluenzae	0.0364559652341031	0.133143329369734	0.00384712407912606	0.016706100475711	8.53291995758694e-19	0.00852371471915838	0.0293472858945919	1.37626670569831e-05	6.73526418583985e-05
s__Slackia_isoflavoniconvertens	0.0350826265479876	0.0550407880372548	0.0392636145074756	0.105498386406072	2.2177475183372e-11	0.0283921621808216	0.0667409413964756	3.34202309341031e-09	0.776039077110946
s__Ruminococcus_sp_CAG_488	0.0348471968488331	0.129955776427652	0.004991668138432	0.0476456458455908	1.47764371247161e-29	0.00865265092077669	0.0756901117623124	1.33626100457864e-11	0.0740349564727946
s__Butyrivibrio_sp_CAG_318	0.0341263543809489	0.0778650531703581	0.000996603876693926	0.01473077023592	1.72758931227642e-40	0.0234009604191699	0.124667821611295	1.26966943379377e-13	0.00209021584490948
s__Enterococcus_hirae	0.0337166810954269	0.184518556361254	0.000906454683064204	0.0136907726216897	6.14784586654449e-08	0	0	0.000109304498656531	0.389564349853114
s__Eubacterium_hallii	0.0322832004433988	0.0451961668009085	0.723474740595022	0.820656220739954	4.98764949088542e-21	0.396374830533017	0.651420062900896	4.2689809181861e-05	4.73697068923857e-06
s__Roseburia_intestinalis	0.0310083599409356	0.0544926911961088	0.404295813821246	0.782721691942753	1.18700211423253e-10	0.213189017545174	0.407934745903723	0.0128824400791062	0.00102690757840228
s__Fusicatenibacter_saccharivorans	0.0304642679410481	0.0501981308422796	1.11876032605636	1.20423186875036	7.3729291669707e-27	0.708714095644683	1.03163601843564	3.01790132006023e-11	5.92064750830503e-06
s__Brachyspira_sp_CAG_700	0.0280686337911526	0.105400036258468	0.0551096936591306	0.27957213288375	0.350225922246609	0.00392177917446192	0.0320831926566496	0.00151887435705348	0.00630842840642104
s__Oscillibacter_sp_CAG_241	0.0278037120047647	0.043008088539406	0.0569753660357304	0.238958961650367	0.000526229753999186	0.0654720170797844	0.297996422749109	0.00135615824390431	0.906755351905118
s__Firmicutes_bacterium_CAG_110	0.0273053899432762	0.0500820439474638	0.00872473581615671	0.0329295023994852	5.06482944038493e-12	0.0351922203968504	0.0963970803722765	0.00156934682798677	0.00683729565664362
s__Bifidobacterium_ruminantium	0.0270801817878219	0.177659375525142	0	0	2.37103240048541e-08	0	0	0.000582053438959965	NA
s__Agathobaculum_butyriciproducens	0.0267519393061518	0.0425064434951203	0.0967349732096275	0.10707765620772	2.13521654996594e-12	0.0931797712174799	0.163919609927426	0.000289074212358928	0.0144783574075101
s__Firmicutes_bacterium_CAG_170	0.0265414908106424	0.108341518534598	0.000674968071957938	0.00551608667640964	7.41383575508007e-30	0.00867984835461286	0.0673830609120207	2.44156427904125e-10	0.00436877157717838
s__Ruminococcus_obeum_CAG_39	0.0265112453360909	0.19877632185782	0.00111250862093307	0.0146842677678047	0.067431298140653	0.00349539971020461	0.0162791559437959	0.320304288380268	0.000297573954961742
s__Coprococcus_catus	0.0263994092437853	0.0292035534909059	0.037690126891537	0.0553196649497429	0.0169653755251815	0.0560479058589935	0.0814922480748577	0.333005597105335	0.0324157952006326
s__Desulfovibrio_piger	0.0258039643500343	0.0579408659369744	0.0649306151835428	0.126689645474516	0.612832787001313	0.0228836111648625	0.0769778126381842	1.61123076936741e-05	3.62259498254309e-05
s__Veillonella_parvula	0.0245786823116049	0.0971812705849442	0.00277252803706466	0.0117574306460191	4.33473418893042e-12	0.013740292452193	0.0775591730261803	0.00219019048180036	0.000454888187772732
s__Ruminococcus_lactaris	0.0224528513910032	0.0477657914213194	0.140234695190519	0.318663946785053	0.0383074600448605	0.094003350638369	0.201143350849907	0.539509695167551	0.115119970873345
s__Eubacterium_siraeum	0.0223816987905214	0.0514896896342546	0.195837456294425	0.602860422605272	0.0484502820044035	0.123853829403267	0.332701095583565	0.377865189909193	0.342688269398246
s__Turicibacter_sanguinis	0.0223202833055768	0.0633138882270117	0.00444637039092808	0.0205473841792465	5.09312150666605e-08	0.00528457919982197	0.0132419412046439	0.0568699038642864	8.83102595209071e-05
s__Bacteroides_sp_CAG_530	0.0218077700915126	0.0686525925559754	0.017108213520257	0.224597246435719	3.01339383726476e-18	0	0	1.15794446786152e-12	0.040375251082721
s__Clostridium_sp_CAG_632	0.0207153089138864	0.0583206182527953	0	0	6.149769128385e-29	0.00664436067896032	0.0677594495147345	1.16968622813832e-11	0.102674839220571
s__Anaerobiospirillum_thomasii	0.0204689200777448	0.0431776299299732	0.00047806378273398	0.00764494267855762	3.43983500290035e-51	0.000238285152752217	0.00198999568676583	9.43054482936623e-24	0.726490453968272
s__Firmicutes_bacterium_CAG_95	0.0203368247690915	0.0507623837184602	0.00233810656173954	0.0126620654534996	2.04636945787814e-16	0.0105928746796085	0.0421549736056448	4.28023512428322e-06	0.0189594064592466
s__Ruminococcus_sp_CAG_579	0.0201040683389597	0.0626509367721699	0	0	1.37284146558385e-15	0	0	6.31281431216309e-07	NA
s__Bacteroides_uniformis	0.0200535541550224	0.0645318845314763	2.10450566079806	2.76732249556406	2.27752110993943e-33	2.35509447933985	3.26653338318027	1.76427138821136e-22	0.687573347287428
s__Bifidobacterium_bifidum	0.0195966376843786	0.0727507250589849	0.834196725485106	1.58023549829262	1.37626717677126e-18	0.281023768483934	0.699203470964951	3.87185913346983e-05	7.47564673322536e-09
s__Clostridium_perfringens	0.0192186758805965	0.089090950211561	0.00461090116910685	0.0243177188724659	0.018908056153347	0	0	1.60859928643927e-10	3.09660021572148e-07
s__Victivallis_vadensis	0.018242761639793	0.0917501223917418	0.000882603737436086	0.00759998236171479	1.36019161486704e-16	0.000964782190981777	0.00765678977309969	8.46396746961639e-10	0.727975621931154
s__Ruminococcus_bicirculans	0.0181935569369078	0.0441055959926367	0.229557538005393	0.508527589279294	0.0451791178296031	0.486980950623599	1.57052473848693	2.64156402285091e-05	0.0320532241951479
s__Anaerostipes_hadrus	0.0172455716891351	0.0393692001261142	1.41470305720801	1.92403764693847	5.50320643839176e-30	0.657441033270599	1.06210856855597	8.35856033156175e-13	4.38231920904738e-09
s__Helicobacter_fennelliae	0.0165650297445744	0.0971724368135151	0	0	0.000694588285048049	0	0	0.0382232681965266	NA
s__Clostridium_sp_CAG_590	0.0163954819079281	0.0356008475516713	0	0	5.70711301728569e-27	0.00146128017551943	0.0149021922595998	7.99879105542742e-11	0.102674839220571
s__Blautia_wexlerae	0.0162455975176182	0.0301994528634507	0.464805592376233	1.35151237064151	1.50412908559153e-28	0.348594486869253	1.250773909537	2.17984576334401e-12	6.21242831935866e-06
s__Eubacterium_ramulus	0.0158007470994013	0.0456527071853145	0.0999056699398338	0.184571938425214	3.60138129611147e-06	0.0553516151323771	0.113728796877073	0.0350188086425718	0.00483459953342508
s__Plesiomonas_shigelloides	0.0157510349124834	0.134215332161031	0	0	0.0057146110815981	0	0	0.0920577204053724	NA
s__Roseburia_sp_CAG_471	0.0156861683252544	0.0225550419868883	0.0111371912057346	0.0615483610870265	8.61262430321313e-14	0.0279672875473346	0.127232551457136	5.18875055367155e-06	0.0927405684003864
s__Mitsuokella_multacida	0.0152228116106164	0.0438739700190853	0	0	4.66171681809722e-24	6.12052946994379e-05	0.000422387808583286	1.5127479866841e-08	0.00449801085300315
s__Odoribacter_splanchnicus	0.01518637588623	0.0424055697316352	0.258121014801784	0.37182856832958	4.73477938982761e-14	0.190217468237244	0.252884701312558	1.79949422171158e-11	0.40994532437816
s__Bacteroides_caccae	0.014824269803371	0.05142105840155	0.641774477311334	1.14964860760255	3.4671491470924e-19	0.529672781015044	1.42493876641058	4.995903194469e-11	0.0610758650527766
s__Parabacteroides_distasonis	0.013271319931753	0.0232730395407434	0.552274941182257	0.76020182306561	2.44969708127403e-29	0.558632956657531	1.05183881273637	8.18868632805672e-18	0.144065758491698
s__Prevotella_sp_CAG_873	0.0124471176630617	0.0390551516541354	0.0538694102618034	0.755061683104568	8.35633968890891e-06	0	0	0.000109304498656531	0.170768837340734
s__Eubacterium_sp_CAG_786	0.0123078793549834	0.0523147782460252	0	0	7.56766470842092e-13	0	0	8.56188221788314e-06	NA
s__Eubacterium_sp_CAG_38	0.0122976890451014	0.0274275461643451	0.0399074079335738	0.182224716427488	0.753595931321875	0.0647075095448784	0.145757606985563	0.00776191230058381	0.000400053218031628
s__Alistipes_putredinis	0.0119565069307482	0.0726371089963106	2.95990135714263	3.027773512226	1.11828720982023e-29	1.58972856108822	2.35153366473803	3.10726566651383e-16	1.25884949936609e-05
s__Megamonas_funiformis	0.0117086754913539	0.0556854408299179	0.0333677321055589	0.24820033580394	0.0252910223456397	0.0101444959524452	0.0564186881559573	0.83625635587576	0.0057159953810115
s__Phascolarctobacterium_faecium	0.011259064283195	0.0738707787093574	0.0425359071140519	0.106501367947039	7.81498933287923e-09	0.0933203989652111	0.325754596096425	6.18747136123539e-06	0.669458131571462
s__Intestinibacter_bartlettii	0.0111596769674149	0.0228970835802223	0.077593052424256	0.189733758426972	5.28988001438192e-05	0.0162718032335918	0.0351033271593199	0.613378555014466	2.01988998618451e-06
s__Barnesiella_intestinihominis	0.0111135458054378	0.0334047177367105	0.453443312135618	0.854404007161659	7.10202351836031e-08	0.39761054911017	0.718079127597868	8.85260455637639e-09	0.581074417064808
s__Megasphaera_elsdenii	0.010657157626456	0.0292664828080871	0.00751686969646198	0.06661992422267	2.1624756162269e-05	0.00624484125668747	0.0438844965775364	0.000724680835155008	0.748264054803093
s__Streptococcus_infantarius	0.0104380422288844	0.0387295658987224	0	0	6.30861796962345e-31	0	0	1.49454372359234e-13	NA
s__Candidatus_Gastranaerophilales_bacterium_HUM_9	0.0104150174540578	0.0677637189867062	0	0	1.1165340391837e-05	0	0	0.00705453618759239	NA
s__Collinsella_stercoris	0.0100215755738448	0.010092246978529	0.00958254212534282	0.0536960816465439	1.80004613323655e-09	0.0158435633011209	0.0303166295982192	0.180525859670765	0.00223941816373695
s__Escherichia_fergusonii	0.00935157412070954	0.0461394584646248	0	0	3.03116501232171e-09	0	0	0.000252728185971051	NA
s__Firmicutes_bacterium_CAG_83	0.00905576953664708	0.0143626200853973	0.116635067733216	0.260637595755033	0.00136037614403266	0.0922579681282562	0.225109534653021	0.000258982377955726	0.899636029407871
s__Methanosphaera_stadtmanae	0.00852575250962827	0.0254118775771444	0.00013748834705679	0.00175328593680872	1.35827922577293e-20	0.000685366307428321	0.00505229799097652	1.93943746995802e-07	0.0290195595667666
s__Streptococcus_macedonicus	0.00831177699696658	0.0422923481236479	1.02563659865608e-05	0.000171315087096345	1.83093179583905e-05	4.2385661013233e-05	0.000432250625206008	0.0148619455789598	0.466982299878071
s__Parabacteroides_merdae	0.00823902077003957	0.0222967786968905	0.412727577425582	0.59498342871648	3.28917601049357e-24	0.750055105058061	1.73223148658039	8.85561953527587e-12	0.819372704928989
s__Akkermansia_muciniphila	0.00777516402005507	0.0339941025366895	0.229803876502229	0.889008019240889	9.16338464493432e-05	0.277933616218959	0.710284035223045	2.83164813500494e-05	0.206694772193733
s__Haemophilus_sp_HMSC71H05	0.00749160117304304	0.0183131563436958	0.000998790463901682	0.00696000379593894	3.69263823084335e-18	0.00112733061458204	0.00568181603534296	3.5055914191467e-08	0.147652426146691
s__Ruminococcus_champanellensis	0.006246612097885	0.0369365819067695	0.000275594920499043	0.0035992181263506	6.29061805026638e-08	0.00700968837235108	0.0471511842188394	0.0209891050786782	0.027970840118696
s__Bacteroides_xylanisolvens	0.00615244452172991	0.0237512716392549	0.243084804361948	0.555768702777031	6.92391764274291e-11	0.379940175569155	0.952774578264511	1.73053071243206e-11	0.239241511857664
s__Bacteroides_stercoris	0.00614441253849324	0.0198150152789809	1.68976853513724	3.26734802023343	3.86054451242448e-16	0.914038662810016	2.55023776915877	0.000125073094097422	9.32174002345126e-05
s__Lactococcus_lactis	0.00612213437322623	0.0306311399822012	0.00242206374480334	0.0111127192479506	0.394827134176001	0.00424897506562258	0.0161415698975807	0.721918075367513	0.136366553625656
s__Weissella_confusa	0.00594594323304933	0.0140790530858793	0.000182864828813856	0.0030544448312544	1.76208480236048e-32	6.40451896079084e-06	6.53135343124949e-05	2.76918562119151e-14	0.472088742718111
s__Clostridium_disporicum	0.00517997941263151	0.016976777231694	0.00442977981804963	0.0210937730933379	4.52206089218947e-05	0.000795514894289997	0.00318350188363832	4.18225047111637e-05	0.411135905976677
s__Brachyspira_pilosicoli	0.00515069705625264	0.0294349475193473	0.000673462159336735	0.0112490358314089	6.49301791770612e-09	0	0	0.000109304498656531	0.545398256328473
s__Firmicutes_bacterium_CAG_238	0.00502554041914405	0.0178198309060477	0.000277054780790994	0.00291254390172373	3.28237151572191e-14	0.00297848060856394	0.0203437459309213	5.04616136014036e-07	0.809790049279298
s__Ruminococcus_sp_CAG_330	0.00480608787032447	0.0181705997690611	0.0138763797045918	0.0967657671775176	1.05335449617991e-05	0.00257525840811038	0.0216223289097774	8.42235253695873e-05	0.361145118497902
s__Veillonella_sp_CAG_933	0.00478753815019318	0.0409047438861011	0.0642439207131435	0.330717207366902	0.000165821801883919	0	0	0.23716072471822	1.13832995110418e-06
s__Paraprevotella_xylaniphila	0.00471691190023913	0.0347288081113708	0.0456956796594096	0.0994926041428488	2.31986664831388e-08	0.0733480779390936	0.3001266558885	2.75118342989938e-05	0.204247425640124
s__Alistipes_shahii	0.00456737447223175	0.00978983126497326	0.0897935928549994	0.164298825797413	1.62192020554432e-12	0.101481250808422	0.195661205134478	1.46684763895852e-09	0.859552384561318
s__Lactobacillus_rogosae	0.00453060427450593	0.0120242212299072	0.0032412765308263	0.0137413161198371	3.20727715073596e-05	0.0125674604730316	0.0507125385353337	0.0749805323373286	0.109381073150134
s__Dialister_invisus	0.00441048973971132	0.0230732436425403	0.0340077449414046	0.153517355157252	3.90092435708797e-07	0.0995247987361333	0.22414544581784	1.021819316057e-07	0.0387477270511408
s__Streptococcus_gallolyticus	0.00431758173229119	0.0198212982981454	0.00018375018952562	0.00223298531355299	0.0186615161530133	3.18016124331735e-06	3.24314084720933e-05	0.0320832959579968	0.554495192160941
s__Eubacterium_sp_OM08_24	0.00424214102084313	0.0184465617331009	0.000251318359615106	0.00300015715621899	5.16088037785657e-17	0.000117178703016528	0.000731527107914853	6.40425786300739e-09	0.928965596874329
s__Sutterella_parvirubra	0.00419028471201979	0.00923616465956609	0.000362335910029532	0.00141411246406962	6.1951309594392e-16	0.00269748691181657	0.00811735184486777	0.0172679266422022	2.39055124976781e-08
s__Ruminococcus_callidus	0.00411437032958644	0.0235553165370244	0.0098559988056471	0.0360272787504434	0.0526749423165164	0.0061209731974481	0.0239060623172186	0.000758961098395505	0.0598862238330997
s__Streptococcus_parasanguinis	0.00391685003864016	0.00715425174585699	0.0361375310453397	0.105231173548197	5.86708708101169e-12	0.0180049336035539	0.0353200705234986	0.00129312324616973	0.0014733966417099
s__Bacteroides_thetaiotaomicron	0.00385365315725988	0.00922957133456039	0.136345125250116	0.367058155058034	0.000208507185221885	0.355535938325062	0.971037759945864	8.37180097601423e-13	1.39048707267939e-05
s__Olsenella_scatoligenes	0.0038383418923227	0.0075993789257596	0.00010418927118958	0.000431704942799006	4.12988717109243e-38	0.00281890243108926	0.0197287856787917	1.45748411576779e-13	0.00158241258928828
s__Veillonella_dispar	0.00380754550864034	0.00895157198068614	0.000890793502654212	0.00542253208058742	2.43255788788397e-09	0.00474890703471412	0.0141241407759163	0.173528943726916	5.34648857079353e-05
s__Firmicutes_bacterium_CAG_534	0.00371371756954938	0.0182089468761214	0	0	1.43522647960203e-06	0	0	0.00306842187924634	NA
s__Eubacterium_coprostanoligenes	0.00358695333608838	0.0234265430533264	0	0	3.85275142915356e-10	0.00509462506394977	0.0493539390620449	0.00271391753563443	0.020601809107383
s__Enterobacter_cloacae_complex	0.00358218891302086	0.0148789864381222	0.000172452364355725	0.00188348961643031	2.07090471599668e-14	0.00446428456347051	0.0404711442562954	7.06364497099136e-06	0.241650023824285
s__Bacteroides_sp_CAG_927	0.00354712939675932	0.0303066868510375	0	0	0.0514190896102435	0.00557456675604687	0.0568496493378173	0.813422888573399	0.102674839220571
s__Veillonella_sp_T11011_6	0.00352038300805871	0.0073737953420192	9.69273334655707e-05	0.000533932501595168	5.87571599182643e-16	0.000365193098149259	0.00139877254142595	6.31286151365899e-06	0.0168136293033702
s__Campylobacter_jejuni	0.00347367020395023	0.0127448055816053	0	0	1.84672240543593e-07	0	0	0.00133697995271092	NA
s__.Collinsella._massiliensis	0.00335645266440704	0.00338027719245794	0.00107155480884279	0.0048341268647229	8.5650460115967e-22	0.010058037803644	0.0525720281857401	0.570050362735414	2.94207511926515e-12
s__Veillonella_atypica	0.0032925059216466	0.0109911985898648	0.00595854518253815	0.0442916411770238	0.0581849705084794	0.00305519790416194	0.0112133376113356	0.217268686539079	0.731701445707502
s__Bacteroides_massiliensis	0.00319713640301422	0.0266899118475974	0.0477747993928783	0.214887633213364	0.000119383881135929	0.114095766549686	0.327697640866742	1.10927972865009e-07	0.00226308129567658
s__Erysipelatoclostridium_ramosum	0.00316921040468394	0.0247473892407994	0.0407490035421692	0.191907783071291	2.38541200443316e-12	0.0470390640034955	0.278928203770264	0.00312161382401428	5.24455616952122e-06
s__Lactobacillus_mucosae	0.00316292600514968	0.013337589713486	0.050109675862024	0.423793775229435	0.000572566228675748	0.000444036225492909	0.00452829875706086	0.000630254796447236	0.215744483916316
s__Bacteroides_galacturonicus	0.00316267465180085	0.00844636077063256	0.00291477868648178	0.0141091787137784	0.0761052154647242	0.0046297464527524	0.0182301498570107	0.767128496180489	0.0989818836917636
s__Bacteroides_dorei	0.00307478661710938	0.0181553426389957	0.417115218031527	1.48642029785507	8.65670418876199e-07	0.859917173531128	2.91427697242352	1.17900116420966e-10	0.000852973980319909
s__Clostridium_ventriculi	0.00302259918740577	0.0146512869195665	0	0	1.64183841212241e-16	0	0	2.60679956088156e-07	NA
s__Lactobacillus_salivarius	0.00290560755718911	0.0238130846583721	0.0107632982176075	0.0962171610277408	0.0814039506585166	9.00616210422863e-05	0.000918451926240833	0.0159853209367118	4.38688031606651e-05
s__Anaerotruncus_sp_CAG_528	0.00289396631049824	0.0181666978008938	0.135058663508147	0.647506254946945	0.0172960238825081	0.0623379356636119	0.42080686241526	0.693244141527142	0.00211916500240583
s__Enterococcus_casseliflavus	0.00263001117956754	0.0188053497365799	3.36023598950878e-05	0.000465731168355542	0.144237611186598	0	0	0.0920577204053724	0.389564349853114
s__Bilophila_wadsworthia	0.00250385160880494	0.0046161115375085	0.0224930043267155	0.0478348534403634	2.36606787275619e-07	0.0207296076804609	0.0543946190965231	1.62597258003548e-06	0.65677376688902
s__Mitsuokella_jalaludinii	0.00247247539850189	0.0113829521442042	0	0	9.3172617082743e-14	6.37893998285982e-05	0.000465011261354065	0.000288296645795929	0.00449801085300315
s__Rothia_mucilaginosa	0.00246404548851771	0.0146220880382144	0.000960125431119641	0.00289476862750855	0.523578069914523	0.000262490218749323	0.000879067030650008	0.000430059086797522	0.000469179281614983
s__Streptococcus_gordonii	0.00235559095876132	0.0100076249432387	0.00192288963697735	0.00779164456698721	0.680100782944854	0.00111239870843774	0.00622167691683272	0.000352178627577016	8.04096583042902e-05
s__Collinsella_intestinalis	0.00233921813663742	0.00281741871967904	0.048189193330616	0.315347154261198	7.99814584176008e-11	0.00637588466725222	0.017445012533643	0.511810787061891	3.55495179866044e-05
s__Acinetobacter_schindleri	0.00233324694666504	0.0199352706510568	0	0	0.0514190896102435	0	0	0.23716072471822	NA
s__Leuconostoc_citreum	0.00224114003091198	0.0101472247710536	0	0	4.66171681809722e-24	0	0	1.60859928643927e-10	NA
s__Treponema_berlinense	0.00222399605429353	0.0190018306174554	0	0	0.0514190896102435	0	0	0.23716072471822	NA
s__Bacteroides_fragilis	0.00220976457918492	0.00560677743550515	0.423892915043929	1.23539629731286	1.51371916858902e-16	0.299363939189221	1.26185140790576	0.000272107908239868	2.28266616012072e-05
s__Enterococcus_faecalis	0.00219507551584587	0.0162946790048567	0.00430386214330202	0.0290940308693757	0.150403255557741	0.00115302371062746	0.0108179939158441	0.391978935844618	0.0124881259872667
s__Veillonella_infantium	0.00210995027311259	0.00629390198888399	0.000191354068182751	0.00102896892323219	4.01825336408799e-11	0.00135185206068821	0.00363145788626973	0.166449130195035	6.10268538938534e-07
s__Bacteroides_pectinophilus	0.00209667381052354	0.0119106313176316	0	0	1.43522647960203e-06	0.0349529452093505	0.315747437106271	0.226197966945182	0.00101721672716768
s__Clostridium_sp_CAG_964	0.00208342608162446	0.00924632078398103	1.22950777683033e-05	0.000205368287509748	4.44824443839499e-08	0.000199200680010687	0.00203145630899089	0.00138058045695709	0.466982299878071
s__Butyricimonas_virosa	0.00203411234157334	0.00664501899667966	0.0807357150506484	0.160804925907344	6.88822142718723e-14	0.0177970252786996	0.0481513502114853	0.014532397447246	7.55324374132869e-09
s__Ruminococcus_sp_CAG_403	0.00202817924865177	0.00698808129207181	0.00607966507054971	0.0821148159652071	7.61098481028034e-06	0.00570925335860661	0.0460551630931278	0.00131830656573363	0.904960407560891
s__Cutibacterium_acnes	0.0018914511626912	0.00410142616591818	0	0	5.04655400930845e-25	0	0	6.12037437354963e-11	NA
s__Bifidobacterium_dentium	0.00188631719895193	0.0119646423913896	0.0561440911529898	0.712674400905776	0.0202731105885272	0.00405468090807964	0.0346489327402292	0.334701049457398	0.000300148592561145
s__Alistipes_indistinctus	0.00181484287357076	0.00820269693488591	0.0294363426285801	0.0939405054410401	0.000189318731004687	0.0205665323267219	0.0527883888308662	2.45520252772079e-07	0.0278473809117778
s__Blastocystis_sp_subtype_1	0.00173355956064115	0.00684158535263201	0.000216487910889935	0.00307294934621365	1.61631635757129e-10	0.00232956721224739	0.0189287835888152	0.000973886805030066	0.0963750617516451
s__Streptococcus_anginosus_group	0.00171672099426989	0.00546537391118875	0.00120964763556577	0.00555314010431779	0.243992782421829	0.00114577472169602	0.0111412427456103	5.86594525181609e-05	0.000243952690653048
s__Eubacterium_sp_CAG_274	0.0016859708591252	0.012681381013701	0.0212945189567155	0.0621614684131974	7.18966789330538e-06	0.0233560036731632	0.0666743553905245	7.11248195913428e-05	0.794072857695213
s__Eubacterium_sulci	0.00159877010497134	0.00573649507783	0.000132458709388431	0.000857812158583796	4.76507395119895e-07	0.000151976808452874	0.00126675808845094	1.75414447179315e-05	0.46815024013277
s__Fusobacterium_gonidiaformans	0.00146881977509823	0.0125496016596358	0.000217361890305135	0.00359106392940486	0.586684604602143	0	0	0.23716072471822	0.389564349853114
s__Bacteroides_eggerthii	0.00141318561592614	0.00774416294389655	0.256596638849239	1.27126050479809	0.248333995265695	0.52348136153772	2.6177518680471	0.0345788951479474	0.143100761140742
s__Ruthenibacterium_lactatiformans	0.00134943252703821	0.00421888286025337	0.125003180298813	0.215647130488903	5.69415485437742e-34	0.102113525564106	0.224053074106872	3.38603579385498e-22	0.000343677142504868
s__Streptococcus_sanguinis	0.00133757332360578	0.004421512162241	0.000514978794551902	0.0015957900060615	0.358573812790721	0.000730422312659321	0.00212006230541234	0.159578003951493	0.358866089874525
s__Parabacteroides_goldsteinii	0.00133599165810044	0.0057445530744035	0.0308751722139739	0.100446056587382	2.46872482617354e-05	0.00681585405472857	0.0232896744496575	0.192137492351078	0.000598070100800656
s__Bifidobacterium_breve	0.00132913093966054	0.00666766888122689	0.0730467032289143	0.31559804724424	0.000635218858347883	0.000293841643734609	0.00211636455580342	0.374700116632929	3.91135936519962e-06
s__Romboutsia_ilealis	0.00128141142778835	0.00348998294609137	0.000460907401985503	0.00170210796301369	0.00149851978271498	0.000882105634451926	0.00318235520849547	0.143126396685458	0.137931768835928
s__Mogibacterium_diversum	0.00128136857805451	0.00406859027379701	0.000175125907547522	0.000908702738106218	0.00258071884171271	0.0002512188108231	0.0010133503425831	0.0654485838969271	0.439432723088727
s__Enorma_massiliensis	0.00124914351422301	0.00163946884786094	0.00111357078434271	0.0122347638401602	1.57677348757906e-26	0.00891966126190445	0.0764229930645341	0.0986835128770955	4.99614469680839e-14
s__Eubacterium_ventriosum	0.00123666457067448	0.00410605028418198	0.0643574137772232	0.127714454430053	9.36276651119292e-08	0.061383710051297	0.10446903452742	1.67503937247938e-09	0.254418261467941
s__Flavonifractor_plautii	0.00122889258279864	0.00541970572794198	0.131176674353767	0.205213444095395	6.68485737144334e-36	0.138114503189201	0.331228454606248	4.47919952825116e-21	0.0028233063706578
s__Actinomyces_odontolyticus	0.00121514315542822	0.0033139587536512	0.00163261757135107	0.00290432800033783	0.00198002249362082	0.00163797256533764	0.00412144728813429	0.825585266541196	0.000468681493108365
s__Megamonas_hypermegale	0.00118827886927027	0.0062253583790093	0.0060947375456125	0.0276883906838955	0.013747695495657	0.0128121818008434	0.0828113434822488	0.626183458479779	0.0237286612438818
s__Eggerthella_lenta	0.0011652703751109	0.00505809631738018	0.109495141923182	0.214825228562046	2.10764037076936e-28	0.0254124391003797	0.0692078435968474	2.30737151700334e-10	2.1337291350944e-11
s__Aggregatibacter_segnis	0.00115922375009803	0.00468471120770544	1.96308341286027e-05	0.000195253988046094	1.51124209682134e-06	0	0	0.000109304498656531	0.221353660525381
s__Fusobacterium_mortiferum	0.00107946502092132	0.00908109726856426	0.0580615548276674	0.585870010738987	0.00443109006168335	0.0014947095648012	0.0148572160439668	0.732756183330143	0.000360069737046709
s__Streptococcus_oralis	0.00107833077163379	0.00246911571356884	0.00173038970351925	0.00483075549192433	0.960802311227544	0.000581385777751887	0.00317940328642161	0.000291351096175958	2.94108328248217e-05
s__Parasutterella_excrementihominis	0.000972215799305231	0.00278709243855654	0.125680467889771	0.286571108448	4.47682352787352e-16	0.0790296510198569	0.213272641841975	4.9885107800578e-09	0.125891649098865
s__Streptococcus_mitis	0.000810276552309979	0.00151720691911413	0.00451464890148962	0.0265693678896983	3.2387577238116e-05	0.00125201141264976	0.0035011751504221	0.107927356661696	5.05309126816077e-10
s__Streptococcus_mutans	0.000785295659821522	0.00378145894710099	0.00109865253104805	0.00647574548910529	0.103936540297829	0.000309191225532336	0.0018592436136138	0.0761758155113276	0.00031454412860107
s__Streptococcus_vestibularis	0.000775937574539414	0.00292285075413238	0.00119423301654685	0.00618423334480993	0.519853358070723	0.00118882063242738	0.00883662438394594	0.116532228859616	0.0109952264167285
s__Prevotella_sp_CAG_891	0.000767055055129786	0.00655372126389364	0.00139005231882821	0.00938776436169492	0.0410398770637206	0	0	0.23716072471822	0.00258671936378609
s__Haemophilus_paraphrohaemolyticus	0.000765964592562622	0.00593681129989535	0	0	0.0057146110815981	1.08055950607106e-05	0.00011019588014109	0.364786902241461	0.102674839220571
s__Clostridium_sp_CAG_253	0.000757353724561849	0.0022813344426329	0.00199640272783692	0.0111724781104636	6.68212224682651e-05	0.00474774570977514	0.0291174738799759	0.0719483430113376	0.106481021076298
s__Ruminococcus_gnavus	0.00074180190321305	0.0024198416782769	0.384810417711344	1.09081127025676	5.12074824167883e-26	0.166602751054668	0.538470983580973	1.26681708228633e-11	0.000383770580625622
s__Haemophilus_sputorum	0.000720275516950478	0.0043756880902884	0.00023537894308178	0.00320977619813537	0.00107065214895169	9.56418632158687e-05	0.000537312847783478	0.199806657055622	0.101805535107069
s__Leuconostoc_lactis	0.000711803856513038	0.00240350874096288	0	0	9.3172617082743e-14	0.000113074073920039	0.00109314179858996	9.03961361449173e-05	0.020601809107383
s__Acidaminococcus_fermentans	0.000689344842205555	0.00588976491361958	0	0	0.0514190896102435	7.89613278027993e-05	0.000805250702571341	0.800817429422529	0.102674839220571
s__Ruminococcus_sp_CAG_624	0.000684580677942938	0.00584905987631648	0	0	0.0514190896102435	0	0	0.23716072471822	NA
s__Desulfovibrionaceae_bacterium	0.000673178128043213	0.00216504271489882	0.00212079176623881	0.0111884206161769	0.0511219210286812	0.00542664427288334	0.0266955576212063	0.491904735884061	0.27329866897041
s__Streptococcus_pasteurianus	0.000640072949482857	0.00458289830320452	0.00774280133695242	0.0749520165184763	0.813055601279214	0	0	0.0163143815944063	0.0254401951327302
s__Citrobacter_youngae	0.000616357568217437	0.00323587757255778	7.99606062962656e-06	0.000133560544249989	3.60245737546526e-07	0.000171283143335149	0.00125683444557896	0.0320708203986752	0.0307703389242648
s__Lactococcus_raffinolactis	0.000602971398312598	0.00443511134900501	0	0	2.37103240048541e-08	0.000122576703203004	0.00125004200308798	0.00324797540768216	0.102674839220571
s__Enterobacter_mori	0.000577906259410277	0.00228992284339207	0	0	3.85275142915356e-10	0	0	0.000109304498656531	NA
s__Gordonibacter_pamelaeae	0.000559765243105307	0.00210067869646621	0.0309013880304636	0.0428093393690171	7.09665779669412e-28	0.0194406749059555	0.035076351782514	1.36832248569372e-15	0.000121326653536337
s__Sphingobacterium_cellulitidis	0.000541431176241621	0.00462598999764008	0	0	0.0514190896102435	0	0	0.23716072471822	NA
s__Sphingobacterium_mizutaii	0.000533493713417999	0.00455817228554674	0	0	0.0514190896102435	0	0	0.23716072471822	NA
s__Helicobacter_pullorum	0.000522142500313503	0.00439139357128394	0	0	0.0057146110815981	0	0	0.0920577204053724	NA
s__Bacteroides_intestinalis	0.000499860392660832	0.0019424864192557	0.0123461802445655	0.115348613032661	0.485167288278437	0.146281645937937	0.565921471141503	0.0516793758003699	0.000254955748711705
s__Adlercreutzia_equolifaciens	0.000485344615384645	0.00328012050397111	0.0255534222181397	0.0469002306548096	4.63828394666351e-20	0.0197758191443589	0.0382737620552682	1.01073746338492e-18	0.457504524457646
s__Streptococcus_australis	0.000483066656891228	0.00148742472533489	0.000215915649874107	0.00168086739040922	5.58393318160229e-08	0.000953238175045056	0.0035971918321114	0.306368033616601	3.58747614624826e-05
s__Neisseria_flavescens	0.000481652361281225	0.00240305880620411	0	0	2.37103240048541e-08	0	0	0.000582053438959965	NA
s__Bacteroides_cellulosilyticus	0.000460090146386267	0.00223345289331347	0.244219935171398	1.73274418751141	3.74102942654519e-06	0.203700058064772	0.605069633674267	8.58055461275906e-07	0.157675720652885
s__Stenotrophomonas_ginsengisoli	0.00044392824375751	0.0037929245773164	0	0	0.0514190896102435	0	0	0.23716072471822	NA
s__Bacteroides_clarus	0.00044220898344424	0.00349516496139995	0.0137418155383229	0.105308094352038	0.395239037476138	0.0776360269499088	0.38230054931236	0.000143802998615197	1.74650975759383e-07
s__Bacteroides_finegoldii	0.000425612400441462	0.00196561143248622	0.0857593433973628	0.467470898100764	0.0181852963232652	0.0570534573271407	0.237192436384195	0.00715686011023464	0.43371784307545
s__Lactobacillus_amylovorus	0.000418065554950325	0.00283264439439223	4.12372410132168e-06	6.88797722804464e-05	0.00100104696838425	0.000244771096877034	0.00246456193226905	0.201101798596429	0.123703884495773
s__Bacteroides_plebeius	0.000418054533034032	0.00227817545542609	0.089841471542698	0.792346396965647	0.399363862800725	0.399872638386995	2.12846428418546	0.0627991423023374	0.101638811006255
s__Asaccharobacter_celatus	0.000409114151275575	0.00275112197126292	0.0367907453413737	0.0626929569315727	3.64924587886527e-21	0.0272151800429776	0.0510434796318679	4.77009601349816e-19	0.338787055883234
s__Acinetobacter_gandensis	0.000400468419397869	0.00342160367521678	0	0	0.0514190896102435	0	0	0.23716072471822	NA
s__Actinomyces_sp_ICM47	0.000399156477094828	0.00106847697172982	0.00203770292430586	0.00533945647346486	0.00268381246368938	0.000914012290018229	0.00223013066526095	0.391198970479146	0.0211509121374185
s__Escherichia_albertii	0.000359713693470898	0.00300227787520439	0.000108334287844719	0.00132021562810585	0.148144448110144	0.000103949981869575	0.00106008597198116	0.371881924956624	0.8172513876204
s__Clostridium_sp_CAG_411	0.000358789697840432	0.00230348270019888	0	0	0.0057146110815981	0.00239571240007049	0.0199666190242569	0.679265005541828	0.00101721672716768
s__Leuconostoc_garlicum	0.000355161289787082	0.00113939339941556	0	0	9.3172617082743e-14	5.060400887884e-05	0.000516061657478455	2.37866994745822e-05	0.102674839220571
s__Actinomyces_oris	0.000342682800089627	0.00119094354427915	0.00182644981630837	0.00334404523606322	1.41358719228515e-09	0.000292890444633326	0.00123693554642222	0.769362214206017	1.11645071963974e-13
s__Alistipes_finegoldii	0.000290474758055306	0.00124535032930552	0.390572694061111	0.80532749575066	2.49950788252784e-30	0.454154443014724	1.66258605524874	6.4047556084074e-20	0.0759570221127295
s__Paraprevotella_clara	0.000290426531396325	0.00245647860133732	0.00157972585907107	0.00670900359308406	0.00289430614356696	0.0051381996606258	0.0182703687120207	0.00100660110411702	0.340593576713959
s__Kluyvera_georgiana	0.000268077468201718	0.00195752677393375	0	0	8.73937824040117e-05	0	0	0.0163143815944063	NA
s__Acidaminococcus_intestini	0.000267286435047834	0.00206631733649296	0.198618948354148	0.579683419091154	4.53891927126681e-10	0.0193286803617421	0.120241477879239	0.102934743212589	8.71733532920743e-10
s__Parabacteroides_johnsonii	0.00026715741945553	0.00163003103704699	0.00791950894533156	0.0658056399377941	0.397231951162861	0.0399649941854168	0.157342299723842	0.000609552638160634	3.81019057174367e-06
s__Veillonella_rogosae	0.000265699948794791	0.000924703830407899	1.45729570387929e-05	0.000130433891705261	9.83157814082648e-05	5.48160032723541e-05	0.000489833388932374	0.00507472432284303	0.904960407560891
s__Veillonella_tobetsuensis	0.000264040850998644	0.00135521113341043	5.08175710807579e-05	0.000672920462208364	1.88881419884186e-05	0.000499506067174169	0.00509398236735815	0.00333105873976582	0.931897111854882
s__Sharpea_azabuensis	0.000262368848498653	0.000606050249273017	3.29961005991989e-06	5.51143539085721e-05	8.11283140657834e-21	0.000319550089924615	0.0018559138220602	4.19316819195753e-05	0.000107464681438167
s__Coprobacillus_cateniformis	0.000261712712501796	0.00163057580117934	0.0109694269821397	0.0698403558998422	3.81053403696726e-07	0.00839877838008298	0.042315035689457	0.0139229723823375	0.000650635211240378
s__Alistipes_inops	0.000257677400791644	0.00220159667744749	0.068677681649008	0.373343902645872	0.00118437670411282	0.0662134493278575	0.361224651654374	0.0018359366965661	0.978253259245686
s__Acinetobacter_johnsonii	0.000250454169860512	0.00213988136531861	0	0	0.0514190896102435	0	0	0.23716072471822	NA
s__Citrobacter_freundii	0.00024903430560188	0.00153543614832733	6.01074398297391e-05	0.00100399218427491	0.0010704559737483	0.00045581746882827	0.0034062161743322	0.214827883832263	0.122054353634111
s__Allisonella_histaminiformans	0.000237536120974074	0.000673299269294949	0.000900944790683282	0.00613009284405908	0.318709254054906	0.00191191180911406	0.00832701997304783	0.908494244431151	0.228386741256632
s__Intestinimonas_butyriciproducens	0.00023247026390664	0.00082165382722404	0.0215275780464203	0.088941901827096	8.6177762097934e-10	0.02121954897027	0.0707966431371613	1.23018315874639e-06	0.47539241555316
s__Citrobacter_portucalensis	0.000230035193064314	0.000934227447246865	0	0	1.84672240543593e-07	0	0	0.00133697995271092	NA
s__Klebsiella_variicola_CAG_634	0.000226401124829591	0.000909398479349633	3.03090410246442e-05	0.000506260795465701	2.06395023110841e-05	0	0	0.00306842187924634	0.545398256328473
s__Solobacterium_moorei	0.000206468686988364	0.000938516787525037	2.71660977194848e-05	0.000187993060322335	0.013999530084706	0.000181441317160522	0.00163914274704779	0.0057885684429759	0.235115519864985
s__Atopobium_deltae	0.000200983446701592	0.00126418829182078	3.86072863296103e-05	0.000346196650489927	0.109286872338318	1.39063687572845e-05	0.00010029477018996	0.101619011305213	0.608072255043933
s__Pluralibacter_gergoviae	0.000200419362419662	0.00171238378314774	0	0	0.0514190896102435	0	0	0.23716072471822	NA
s__Actinomyces_sp_HMSC035G02	0.000194272597977822	0.000496643234091894	0.000784080987513746	0.00179089682287477	7.30666817678817e-05	0.000656458201620264	0.00343377474642843	0.783611659002339	3.7706790032047e-05
s__Streptococcus_sp_A12	0.000193907323032671	0.000476806383132688	7.55401773194819e-05	0.000585182882365981	0.000216496721012168	0.000108682515462367	0.000366551650391053	0.201759113545483	0.026758925625449
s__Neisseria_subflava	0.000189263671765811	0.000692683376033295	0	0	2.37103240048541e-08	0	0	0.000582053438959965	NA
s__Dialister_pneumosintes	0.000186487048172084	0.00077425238587041	0.000181012542924357	0.00201459274532643	0.105830142390229	0.0022877837986123	0.0233309084640111	0.0360958156786004	0.282035779578958
s__Streptococcus_infantis	0.00018570078012382	0.000572517284504217	0.000696737804890768	0.0031973837152747	0.544607236193663	0.000453775721067678	0.00168219479658055	0.783765457938699	0.34224693006691
s__Enterococcus_avium	0.000185539527067992	0.00158525041417337	0.00701599138746406	0.0977490851214737	0.121720573467782	0	0	0.23716072471822	0.0127987433131853
s__Vibrio_parahaemolyticus	0.000183931919913476	0.00110915331026226	0	0	0.0057146110815981	0	0	0.0920577204053724	NA
s__Citrobacter_pasteurii	0.000182738876968079	0.00156132164923039	0	0	0.0514190896102435	0	0	0.23716072471822	NA
s__Rhodococcus_pyridinivorans	0.000174312066502375	0.00148932294905033	0	0	0.0514190896102435	0	0	0.23716072471822	NA
s__Weissella_cibaria	0.000171346821182017	0.000783271365759201	0	0	1.43522647960203e-06	3.70809469860634e-06	3.78152944528873e-05	0.0148619455789598	0.102674839220571
s__Fretibacterium_fastidiosum	0.000167872422053494	0.00044446994841117	5.32832317370828e-06	8.9000543640643e-05	6.28724238604338e-19	5.74049709326868e-05	0.000256226251787324	0.00033641434281482	2.69018531575506e-05
s__Alistipes_onderdonkii	0.000166086851852473	0.000844478206757137	0.0136763281801048	0.124049381807826	0.0189153998635829	0.00795808893020767	0.0376888537971509	0.176027466319573	0.317562595842633
s__Haemophilus_pittmaniae	0.000162952948639501	0.00139227060348643	2.28811852987691e-06	3.8219114425739e-05	0.306719009390396	0.000763962364544521	0.00602623071925527	0.146577284665253	0.000427818949201701
s__Olsenella_profusa	0.000159155439020654	0.00055463243541441	8.05082574590422e-06	6.7768772694735e-05	8.22538310915083e-11	4.76967066841001e-06	4.86412876232676e-05	1.55915226105867e-06	0.447033673996775
s__Tyzzerella_nexilis	0.000158801418562914	0.00115927312735824	0.00832800212625092	0.0777596731706944	0.000558695506001333	6.34347973922427e-05	0.000505248665711078	0.651639173623304	1.20113690009715e-05
s__Aeriscardovia_aeriphila	0.000147847720260423	0.000370428848145073	0	0	9.3172617082743e-14	0.000798533633755391	0.00193985549103423	0.0825773221360377	2.69063269783586e-19
s__Actinomyces_graevenitzii	0.000133696474857154	0.000792230127107777	0.00147347096100625	0.00454622390639898	4.20934335819593e-08	0.000457549791892889	0.00224719429926689	0.639782105850904	3.68528170607204e-09
s__Ruminococcaceae_bacterium_D5	0.000131893850273819	0.000666274496223045	0.000510599239313262	0.00327253326250385	0.74062639635884	0.0011769362759968	0.00481841753868415	0.0241241070925954	0.00288951593783081
s__Citrobacter_europaeus	0.000128243249843292	0.000962325942743026	0	0	0.0057146110815981	5.94930302826587e-05	0.000606712244668086	0.371881924956624	0.102674839220571
s__Enterorhabdus_caecimuris	0.000127061820016666	0.000406049304694783	0.000337601922279349	0.000610847644253837	3.25974647599196e-06	0.0013902478334908	0.00304097745283437	9.27324296742667e-07	0.0186672371851218
s__Enterobacter_bugandensis	0.000118661692829663	0.000531001682215971	0	0	8.73937824040117e-05	0	0	0.0163143815944063	NA
s__Neisseria_sicca	0.000117354028269817	0.000567436236962337	2.18207975132293e-06	3.64479176288064e-05	0.000978852626191637	0	0	0.0163143815944063	0.545398256328473
s__Gemella_sanguinis	0.000112326965464178	0.000378117284255866	0.000616186776089049	0.00203667401575671	0.0790922551548155	0.000508163998945776	0.0017218543393495	0.249828356449724	0.600994464511953
s__Clostridium_paraputrificum	0.00011126679846085	0.000523195580129943	0.000133686745657016	0.00141362444386565	0.0435071651675778	0	0	0.00705453618759239	0.132858560987101
s__Clostridium_symbiosum	0.000108517047281651	0.000551779674471822	0.0271164573514329	0.215341923673253	4.23179620035752e-13	0.0192351291263573	0.112299618439586	7.32317714482912e-06	0.00176799732090463
s__Actinomyces_turicensis	0.000107306533706356	0.000473686491246295	0.000231771931874163	0.00183861408612244	0.164207612798648	0.000125594616614283	0.000680055525147528	0.23278707934442	0.934053079017885
s__Prevotella_bivia	0.000106511091412632	0.000739572217978376	0.00055538785573547	0.00384028487896759	0.316098832411243	0.000107301461500431	0.000512017695423705	0.421503993082546	0.858915045711948
s__Actinomyces_sp_oral_taxon_414	0.000105621566278795	0.000446812761659749	0.000792268756799644	0.00929532483238344	0.0638587848566621	0	0	0.00306842187924634	6.7131279933587e-06
s__Lactobacillus_fermentum	0.000104946183371051	0.000896660583779039	0.00456558531922052	0.0392193637422236	0.0204287953062563	0.000397695121214114	0.00321955062548864	0.774460832418941	0.0118337227143005
s__Prevotella_disiens	0.000101450199240221	0.000482007115420241	9.48894627528139e-06	8.51738019762009e-05	0.0188879357901151	0.00211564555035176	0.0213865004099598	0.218921088165045	0.498668614393209
s__Prevotella_corporis	0.00010119823992711	0.000470982508517078	0.000417544283704735	0.00280660578835312	0.492724118809187	7.74396378477695e-06	5.62793587504288e-05	0.0944542978155356	0.0122346031680465
s__Denitrobacterium_detoxificans	0.000100506576533361	0.000320029877284707	3.23751390487207e-07	5.40771436311402e-06	6.71441861683923e-10	2.53802756652796e-05	0.000148478154536847	0.00365245278008455	0.0303170120049628
s__Haemophilus_haemolyticus	0.000100112048109958	0.000469772401760232	9.81618446336153e-06	9.46296923010913e-05	0.00849246584036663	0	0	0.00705453618759239	0.221353660525381
s__Cloacibacillus_porcorum	9.96876350084777e-05	0.000333266768409744	0.000222914947299812	0.00237664891388064	0.00138721701343807	8.21168164653419e-05	0.000635358086156075	0.0264750991439621	0.941169064454795
s__Moraxella_osloensis	9.76042079268371e-05	0.000833930718085647	0	0	0.0514190896102435	0	0	0.23716072471822	NA
s__Firmicutes_bacterium_CAG_555	9.47430575825521e-05	0.000585706654983813	0	0	0.000694588285048049	0.00319498913205888	0.0325826238601703	0.173811406507821	0.102674839220571
s__Bifidobacterium_animalis	9.38789730657316e-05	0.000802102297480175	0.0145950786030475	0.132205924729239	0.0142169114069716	0.0191482687961424	0.120973488274867	0.00305175467350476	0.291746730496273
s__Haemophilus_parahaemolyticus	9.32521452652468e-05	0.000515123063432528	0	0	8.73937824040117e-05	0	0	0.0163143815944063	NA
s__Kluyvera_ascorbata	9.25731894620895e-05	0.00056115244534596	0	0	0.000694588285048049	0	0	0.0382232681965266	NA
s__Veillonella_denticariosi	9.23835835548522e-05	0.000542814904496865	0	0	8.73937824040117e-05	0	0	0.0163143815944063	NA
s__Klebsiella_aerogenes	8.94077066453954e-05	0.000617049681579294	0	0	0.000694588285048049	0	0	0.0382232681965266	NA
s__Hungatella_hathewayi	8.63522701354148e-05	0.000525013714732656	0.00831397566950842	0.0418834830835329	1.49572281317614e-09	0.0291121191405078	0.269032194739338	0.000295315442135205	0.00356765039032222
s__Acinetobacter_brisouii	8.57043434065742e-05	0.00073225823105575	0	0	0.0514190896102435	0	0	0.23716072471822	NA
s__Paraclostridium_bifermentans	8.06207098613982e-05	0.000688823647005944	0	0	0.0514190896102435	0	0	0.23716072471822	NA
s__Atopobium_vaginae	7.94978897119562e-05	0.000679230267443794	0.000112874257299729	0.000893104130022155	0.403745939486225	1.55861117958339e-06	1.58947776375992e-05	0.800817429422529	0.211594025659905
s__Anaerotruncus_colihominis	7.94366547912735e-05	0.000421237188435496	0.0193415122698906	0.0471282382544524	2.31381882831639e-24	0.00819233979131549	0.0273794681825937	1.26027009851905e-06	8.65777156881158e-13
s__Bacteroides_nordii	7.85534775090795e-05	0.00045470620386017	0.000249649730210815	0.0021165008274444	0.681905645116583	0.00267619861236647	0.0173038780326999	0.0356612444723425	0.000180584603660022
s__Ralstonia_pickettii	7.76820163877943e-05	0.000318856999207643	0	0	1.43522647960203e-06	0	0	0.00306842187924634	NA
s__Streptococcus_thermophilus	7.69367197428911e-05	0.000350885416867433	0.0408949636759516	0.0999480384029285	5.85155754549439e-17	0.158045350261715	0.690256085419705	2.45519855882399e-10	0.150166515286735
s__Clostridium_butyricum	7.56866652572471e-05	0.000612448725102877	0	0	0.0057146110815981	0.000169743834155822	0.00123914501947326	0.741485698597665	0.020601809107383
s__Clostridium_sp_CAG_167	7.46272889948306e-05	0.000637615836674726	0.00363743580414524	0.039695634838719	0.0862452487917831	0.0110439065461784	0.038399470988808	0.000429663283451861	0.000323339646390655
s__Clostridium_celatum	7.42972286837325e-05	0.000344726256568659	0.000706894470837329	0.0108819110127608	0.0101577783630868	1.92955409963274e-05	0.000196776680131206	0.0352607303240601	0.715702934893318
s__Campylobacter_concisus	7.35233344304871e-05	0.000324121061250268	8.36001398154362e-06	0.000139639763757598	0.000149738142616971	0	0	0.00705453618759239	0.545398256328473
s__Desulfovibrio_fairfieldensis	7.3194136587292e-05	0.000463220313025549	0	0	0.000694588285048049	0.000207163604768336	0.00211266252643993	0.173811406507821	0.102674839220571
s__Cetobacterium_somerae	7.21857036978601e-05	0.000581200767908104	0	0	0.0057146110815981	0	0	0.0920577204053724	NA
s__Streptococcus_sinensis	7.1721308963566e-05	0.000497150704385086	0	0	0.000694588285048049	0	0	0.0382232681965266	NA
s__Alcaligenes_faecalis	7.04610829086959e-05	0.000602019756271027	0	0	0.0514190896102435	0	0	0.23716072471822	NA
s__Bacteroides_faecichinchillae	7.04406130642404e-05	0.000369062495270589	0	0	1.84672240543593e-07	4.6756627287966e-05	0.000409150472578006	0.0259473622733043	0.020601809107383
s__Micrococcus_luteus	6.99025221080046e-05	0.0004829056771643	0	0	0.000694588285048049	0	0	0.0382232681965266	NA
s__Roseburia_sp_CAG_309	6.98340076328457e-05	0.00028315799215205	0.000240594367493975	0.00134463885505599	0.764952852580693	0.00263402306950521	0.00840804893413802	0.0101035089422673	1.40578736209916e-05
s__Eikenella_corrodens	6.83540526451206e-05	0.000584017281807542	9.8248027560876e-07	1.64106559971536e-05	0.306719009390396	0	0	0.23716072471822	0.545398256328473
s__Stenotrophomonas_rhizophila	6.74994699990567e-05	0.000517126531213703	0	0	0.0057146110815981	0	0	0.0920577204053724	NA
s__Eubacterium_limosum	6.60053028693021e-05	0.000520617320145388	9.98755375479949e-05	0.000438353040292502	0.044363656604628	8.33801557460611e-05	0.000683480014965889	0.95859841314397	0.0204949022078702
s__Actinomyces_sp_S6_Spd3	6.41193370605643e-05	0.000282577230973442	0.000121347429921076	0.00042148544086531	0.489487407567542	0.00011323385101664	0.000513212893958858	0.663305323674306	0.814708491737156
s__Lactobacillus_gastricus	6.26166175400677e-05	0.000534996614781454	0.000154475844086573	0.0020229804986337	0.680807529301144	0	0	0.23716072471822	0.132858560987101
s__Klebsiella_oxytoca	6.25680758606948e-05	0.000274034892335315	0.00151773278254821	0.0239695502861638	0.0104382942640351	0	0	0.00705453618759239	0.221353660525381
s__Corynebacterium_durum	6.23764684480447e-05	0.000278834173546211	0.000154020475227783	0.00058082556350911	0.25168696096215	0	0	0.00306842187924634	0.000124901689480652
s__Lactobacillus_plantarum	6.20114131896581e-05	0.000529825746544872	5.83488166708068e-05	0.000974617386219061	0.311439006379616	1.04656656861548e-05	0.000106729267112884	0.800817429422529	0.472088742718111
s__Methanosphaera_cuniculi	6.14349932819616e-05	0.000354394351556845	0	0	0.000694588285048049	0	0	0.0382232681965266	NA
s__Methanobrevibacter_sp_87_7	6.1247580038243e-05	0.000523299553238384	0	0	0.0514190896102435	0	0	0.23716072471822	NA
s__Enterococcus_gallinarum	6.04433585784167e-05	0.000332745608017895	0.00755212813289798	0.125422136631149	0.0311094853736103	0	0	0.0382232681965266	0.389564349853114
s__Actinomyces_naeslundii	6.03535850774822e-05	0.000228672919360047	0.000114398703865919	0.000575541317043444	0.330664257619536	0.000121131303493233	0.000639446184427234	0.530535793162947	0.823082844563027
s__Gemella_haemolysans	5.72815079449815e-05	0.000274308401156318	0.000315103032582481	0.00114978125373484	0.00717838335422687	8.83839006331049e-05	0.000513871718720015	0.634052213688681	0.000468946743844171
s__Granulicatella_elegans	5.65296516294251e-05	0.000300514562609727	2.84315895096007e-05	0.000171598751855344	0.57728775487417	0	0	0.00306842187924634	0.00810880921523412
s__Faecalicoccus_pleomorphus	5.64359012123697e-05	0.000482188551328857	0.00286495344705583	0.0150691308528656	0.0429987339418796	0.00437214309789043	0.0221346575558536	0.207882692554685	0.328311192839785
s__Clostridium_citroniae	5.51668761715659e-05	0.00030706158198847	0.00282388523561906	0.00608836609254255	3.87686379607578e-14	0.00301956247268441	0.00747061951943516	3.80042891771278e-06	0.00560415322157044
s__Aggregatibacter_aphrophilus	5.44996834663009e-05	0.000347503154530432	0	0	0.000694588285048049	0	0	0.0382232681965266	NA
s__Aeromonas_hydrophila	5.3118969709599e-05	0.000453848676146223	0	0	0.0514190896102435	0	0	0.23716072471822	NA
s__Neisseria_mucosa	5.21469319370964e-05	0.00028627886316667	0	0	0.000694588285048049	0	0	0.0382232681965266	NA
s__Microvirgula_aerodenitrificans	5.15238814866701e-05	0.000440220236395406	0	0	0.0514190896102435	0	0	0.23716072471822	NA
s__Actinomyces_sp_HPA0247	5.03794673639786e-05	0.00022338870776	0.00145392158635079	0.00311292174091897	9.50301094516673e-10	7.22789909379472e-05	0.000260011558692844	0.844607593056431	1.10381933911182e-12
s__Veillonella_rodentium	5.01705473783603e-05	0.000428657344705341	0	0	0.0514190896102435	0	0	0.23716072471822	NA
s__Entamoeba_dispar	4.80810230010718e-05	0.00027245306725052	0	0	0.000694588285048049	0	0	0.0382232681965266	NA
s__Alloprevotella_tannerae	4.75810082227399e-05	0.00037206774069777	0	0	0.0057146110815981	0	0	0.0920577204053724	NA
s__Lactococcus_plantarum	4.68993281024104e-05	0.000312689978708851	0	0	0.000694588285048049	0	0	0.0382232681965266	NA
s__Actinomyces_cardiffensis	4.15608023549534e-05	0.000355095650979124	0	0	0.0514190896102435	0	0	0.23716072471822	NA
s__Entamoeba_histolytica	3.81423067112952e-05	0.000237301818133693	0	0	0.0057146110815981	0	0	0.0920577204053724	NA
s__Streptococcus_milleri	3.73624579021386e-05	0.000319224980250141	5.4783007298313e-05	0.000333647969052084	0.290887479876084	6.44726359626283e-06	6.57494457732411e-05	0.800817429422529	0.135147136720485
s__Coprobacter_secundus	3.67207429932232e-05	0.000262680552789922	0.00144982748687713	0.00935167394819447	0.174959328468414	0.00505338753127594	0.0145221928253256	8.67539632560763e-05	2.67650677340211e-06
s__Parvimonas_micra	3.61428776779426e-05	0.000184113542047198	0.000189054882741165	0.00161915316948375	0.324010430243593	0.000418163159252266	0.00328037512563132	0.657826563841172	0.112988586877442
s__Streptococcus_cristatus	3.57270646188613e-05	0.000185180385548573	8.09851129026181e-05	0.000464533476106657	0.583928864120012	0	0	0.0382232681965266	0.0127987433131853
s__Eubacterium_infirmum	3.48463599718584e-05	0.000196614454796002	2.96406903272345e-05	0.000346844317182741	0.237580840538231	0	0	0.0382232681965266	0.170768837340734
s__Chryseobacterium_bovis	3.46235419818288e-05	0.000295823672368904	0	0	0.0514190896102435	0	0	0.23716072471822	NA
s__Campylobacter_hominis	3.44069188773391e-05	0.000174445143476878	1.40293095397743e-05	0.000114687912190857	0.241580229362737	0.00103725558253536	0.0103198226475437	0.409139557556551	0.916288588790841
s__Lactobacillus_paragasseri	3.43232468375977e-05	0.000231685878276561	0.00217507411800384	0.00897443822384236	0.00103400522571182	0.000196614900565223	0.00182644139929282	0.95859841314397	0.000153041678407189
s__Prevotella_timonensis	3.42165230823419e-05	0.000237284493579187	0.000238109265919945	0.00128494463103769	0.245846442190776	0.000730586865821616	0.00652030614971867	0.800651940855907	0.309021752997286
s__Enhydrobacter_aerosaccus	3.39399327434307e-05	0.000289982912475697	0	0	0.0514190896102435	0	0	0.23716072471822	NA
s__Cloacibacillus_evryensis	3.36847081221019e-05	0.000287802272355167	0.000104471490667022	0.00151707299696919	0.8382949879942	0.000250839680666064	0.00147139396732903	0.326520613966243	0.0718153470297822
s__Lactobacillus_crispatus	3.36679645949384e-05	0.000287659215596371	0.00322279530419726	0.0317715330580279	0.010171205478104	2.65235527694357e-05	0.000270488226282321	0.813422888573399	0.00145084066335606
s__Clostridium_leptum	3.09447837931037e-05	0.000157661666742188	0.0644535776297093	0.15754863674016	2.3150467324217e-34	0.0193626858882006	0.043819968717827	2.81512109945963e-18	2.27090162626918e-09
s__Oscillibacter_sp_PC13	3.02517681077389e-05	0.000134553852849756	1.72825042924283e-05	0.000157471842377267	0.127506726644879	0.000133350000766175	0.000612408668262158	0.5496300721831	0.00995012829642548
s__Olsenella_uli	3.01157301607061e-05	0.000248313193909694	0.000121650847157704	0.00155414620709393	0.611787309278654	0	0	0.0920577204053724	0.170768837340734
s__Turicimonas_muris	3.0013213980233e-05	0.000211513486225446	0.00336819713702516	0.0129337796973895	3.17400779058991e-10	0.0102671273246157	0.0282368017683679	2.38955555249425e-09	0.188823424912086
s__Proteobacteria_bacterium_CAG_139	2.9914452560078e-05	0.000145185751771414	0.0143790450754607	0.0790481247095347	8.09471491691255e-12	0.129458599257947	0.375084077597243	4.79422199386781e-10	0.26441229128649
s__Parabacteroides_gordonii	2.93554324401082e-05	0.000230431027851108	0	0	0.0057146110815981	0.000590332858888697	0.00572439497990306	0.741485698597665	0.020601809107383
s__Arcobacter_butzleri	2.71671375111534e-05	0.000232116124644851	0	0	0.0514190896102435	0	0	0.23716072471822	NA
s__Escherichia_marmotae	2.57312859181252e-05	0.000219848203256298	0.0206152138710022	0.232447376560094	0.396205893181386	0	0	0.23716072471822	0.0644638790340754
s__Citrobacter_werkmanii	2.52806756668462e-05	0.000156649434529188	0	0	0.0057146110815981	0	0	0.0920577204053724	NA
s__Bifidobacterium_catenulatum	2.46520702925298e-05	0.000126935965603316	0.0544541254831119	0.21079674319259	7.92946548773012e-08	0.120511533456211	0.58186404962182	0.00208419515024937	0.00846688409836636
s__Pseudomonas_panacis	2.45758334079425e-05	0.00020997601268176	0	0	0.0514190896102435	0	0	0.23716072471822	NA
s__Prevotella_sp_CAG_1031	2.38773294577474e-05	0.000204007992315174	0	0	0.0514190896102435	0.0126913826271781	0.0988985240801113	0.498319975603716	0.00449801085300315
s__Parabacteroides_sp_CAG_409	2.36530034107621e-05	0.000202091349729559	0.0267779929409103	0.173030813905976	0.000105542321911269	0.00536013029422962	0.0376140041376323	0.498319975603716	5.28677391150437e-05
s__Lactobacillus_animalis	2.2582570840554e-05	0.000192945569840592	1.04737918353475e-06	1.74946814773643e-05	0.306719009390396	0	0	0.23716072471822	0.545398256328473
s__Megasphaera_micronuciformis	2.21672787148089e-05	0.000140129605968243	0.000130343852506955	0.00141718540008664	0.601031000931645	0.0008565621940001	0.00873525468362472	0.173811406507821	0.282035779578958
s__Bacteroides_sp_OM08_11	2.21557567522906e-05	0.000157893408248251	0	0	0.0057146110815981	0.00166366320052537	0.0169661022470501	0.379061888660369	0.102674839220571
s__Clostridium_neonatale	2.17442404913963e-05	0.000185782872197575	0	0	0.0514190896102435	6.18595220132761e-05	0.000630845819694434	0.813422888573399	0.102674839220571
s__Lactobacillus_delbrueckii	2.06706190727607e-05	0.000176609846775699	0.000367035579257029	0.00204315947609882	0.0874607092814343	0.00732466735097792	0.0424481149535375	0.0373824230699629	0.389462343269803
s__Rhodococcus_hoagii	2.05859342341763e-05	0.000175886299197663	0	0	0.0514190896102435	0	0	0.23716072471822	NA
s__Paeniclostridium_sordellii	1.96074326142026e-05	0.000167525977691808	0.000542160727306591	0.00525398387054219	0.398709743378996	0	0	0.23716072471822	0.0644638790340754
s__Eisenbergiella_tayi	1.94787636688453e-05	0.00016642662974077	0.0106282695216154	0.0352891714957099	1.02200212821334e-17	0.00508263251684193	0.0163909958734178	8.49388218428828e-07	1.1050939294431e-06
s__Klebsiella_michiganensis	1.82785612908621e-05	0.000156172096128141	0.000111742224389926	0.00136109393436906	0.843797949344349	0.00138228051460807	0.0140421266632981	0.784686258084934	0.517890478979409
s__Acinetobacter_bereziniae	1.79763910838014e-05	0.000153590352747292	0	0	0.0514190896102435	0	0	0.23716072471822	NA
s__Bordetella_sp_3d_2_2	1.76424800347731e-05	0.000150737415493792	0	0	0.0514190896102435	0	0	0.23716072471822	NA
s__Lawsonia_intracellularis	1.73581740301812e-05	0.000148308303925742	0	0	0.0514190896102435	0	0	0.23716072471822	NA
s__Clostridium_baratii	1.64808882455848e-05	0.000140812770896436	3.7287172643037e-05	0.000618513991468776	0.592281629604472	0	0	0.23716072471822	0.389564349853114
s__Flavobacterium_ummariense	1.6102795393377e-05	0.000137582344151095	0	0	0.0514190896102435	0	0	0.23716072471822	NA
s__Streptococcus_agalactiae	1.57388275532264e-05	0.000134472601561673	3.32840954172946e-05	0.000338390970141407	0.964807244628756	0	0	0.23716072471822	0.221353660525381
s__Bacteroides_salyersiae	1.5631716925939e-05	0.000133557447960967	0.100383160932684	0.372937203263101	1.19710392101615e-13	0.0680877489393516	0.27474453368951	0.00169595196716586	2.39635844584064e-08
s__Brevibacterium_iodinum	1.544602500306e-05	0.000131970895476413	0	0	0.0514190896102435	0	0	0.23716072471822	NA
s__Streptococcus_sp_F0442	1.53764841102541e-05	0.000131376737827827	0.000321732647051848	0.00199343196449125	0.004448634535809	4.08065466195474e-05	0.000191146693266413	0.225556790348609	0.0218199989545199
s__Bacteroides_sp_CAG_144	1.49733242122186e-05	0.00012793213814905	3.58344477492821e-05	0.000598553283420442	0.311439006379616	0.0125667420651258	0.0531158316482792	0.00408091022001839	4.08190451910673e-09
s__Mogibacterium_pumilum	1.48759321778063e-05	6.91833821387529e-05	0	0	8.73937824040117e-05	0	0	0.0163143815944063	NA
s__Cronobacter_sakazakii	1.48713722608837e-05	0.000127061060295002	0	0	0.0514190896102435	0	0	0.23716072471822	NA
s__Mageeibacillus_indolicus	1.4750043997079e-05	0.000126024431154642	7.85674086199392e-05	0.000606743487628022	0.171964801071974	0	0	0.23716072471822	0.0202223897013211
s__Sphingomonas_indica	1.4558344891811e-05	0.000124386553281257	0	0	0.0514190896102435	0	0	0.23716072471822	NA
s__Fusobacterium_varium	1.43358367415768e-05	0.000122485442812293	0.00693252235725463	0.0716457661188521	0.276130149685697	0	0	0.23716072471822	0.040375251082721
s__Clostridium_sp_7_2_43FAA	1.39155874426877e-05	0.000118894831228617	0	0	0.0514190896102435	0	0	0.23716072471822	NA
s__Actinomyces_sp_oral_taxon_897	1.38424617736099e-05	7.731342106915e-05	0.00025815650090255	0.00220749553763155	0.322545097394121	0	0	0.0382232681965266	0.00513752581843957
s__Streptococcus_peroris	1.35917136331711e-05	0.000116127652187097	3.4454077948398e-05	0.000313645252904508	0.79985468173313	0	0	0.23716072471822	0.170768837340734
s__Enterococcus_faecium	1.35221995555871e-05	0.000115533723647867	0.00788497612946036	0.119519773151146	0.551487906187349	0.000994203478651568	0.00584481282972121	0.321427449241816	0.487646494933676
s__Atopobium_parvulum	1.30777957127708e-05	0.000104395452636627	6.70764036919718e-05	0.000314724392830648	0.0537124386253637	4.6011337378557e-05	0.000427922464612396	0.732756183330143	0.0120636585339754
s__Chryseobacterium_sp_39_10	1.2583473758661e-05	0.000107513246923104	0	0	0.0514190896102435	0	0	0.23716072471822	NA
s__Providencia_rettgeri	1.25454506871372e-05	0.000107188377657596	0	0	0.0514190896102435	0	0	0.23716072471822	NA
s__Lactobacillus_harbinensis	1.2323412796037e-05	0.000105291285084434	0	0	0.0514190896102435	0	0	0.23716072471822	NA
s__Haemophilus_quentini	1.22882350618752e-05	0.000104990726392004	4.18000699077179e-06	6.98198818787986e-05	0.311439006379616	0	0	0.23716072471822	0.545398256328473
s__Pseudopropionibacterium_propionicum	1.22774084365935e-05	5.51746528749299e-05	8.63120577544311e-06	9.29684909802702e-05	0.0409213244016344	2.30798329177277e-05	0.000235369036835909	0.0793204697619219	0.7275604070539
s__Parvimonas_sp_KA00067	1.19899754020521e-05	0.000102442394741398	0.000107368400131965	0.00167954100859115	0.8382949879942	2.25729894974147e-05	0.000230200227854885	0.813422888573399	0.927212990271503
s__Gordonia_terrae	1.10162842127087e-05	9.41231735728659e-05	0	0	0.0514190896102435	0	0	0.23716072471822	NA
s__Porphyromonas_asaccharolytica	1.08424200005356e-05	9.26376770928818e-05	4.14366855213773e-05	0.000512885123583982	0.475549907085741	0.00128651705617686	0.00950849567251269	0.141730273589365	0.177456085976461
s__Lactobacillus_nagelii	9.85873023682957e-06	8.42330280675471e-05	0	0	0.0514190896102435	0	0	0.23716072471822	NA
s__Aeromonas_caviae	9.78379754005508e-06	8.35928028256591e-05	0	0	0.0514190896102435	0	0	0.23716072471822	NA
s__Campylobacter_gracilis	9.61949889671656e-06	8.21890346016242e-05	1.01334426339156e-05	0.000164749991126484	0.592281629604472	0	0	0.23716072471822	0.389564349853114
s__Actinomyces_johnsonii	9.308178438787e-06	5.58917215385945e-05	9.86634910199921e-06	6.53911744058565e-05	0.951676818171885	0	0	0.0920577204053724	0.0817378445359348
s__Porphyromonas_endodontalis	8.80918381894615e-06	7.52656995422665e-05	0	0	0.0514190896102435	0	0	0.23716072471822	NA
s__Gardnerella_vaginalis	8.38330171646449e-06	7.16269612635995e-05	0.00072286573099393	0.00833787644712004	0.162879868852093	6.89727631282026e-05	0.000487274581462344	0.498319975603716	0.364211809834621
s__Sellimonas_intestinalis	8.27010587282911e-06	7.06598155516244e-05	0.0848382373144502	0.782240026303974	1.07483111843509e-09	0.0125246140401345	0.0530862055383826	0.00105570996192891	3.97638312608942e-05
s__Lactobacillus_satsumensis	8.18274609656855e-06	6.99134132960641e-05	0	0	0.0514190896102435	0	0	0.23716072471822	NA
s__Clostridioides_difficile	7.95023792966677e-06	6.79268626472384e-05	9.55500771199352e-05	0.00151818633303964	0.597903028598522	0	0	0.23716072471822	0.389564349853114
s__Corynebacterium_casei	7.69812631731455e-06	6.57728200870629e-05	0	0	0.0514190896102435	0	0	0.23716072471822	NA
s__Eubacterium_saphenum	7.639384664417e-06	5.81783529283942e-05	2.92765204750078e-05	0.000484562974072813	0.150127936578286	0	0	0.0920577204053724	0.389564349853114
s__Tropheryma_whipplei	7.38174531009953e-06	6.30696595764705e-05	0	0	0.0514190896102435	0	0	0.23716072471822	NA
s__Cellulosimicrobium_cellulans	7.00131315928177e-06	5.98192458550443e-05	1.55702517338097e-07	2.60074478171394e-06	0.306719009390396	0	0	0.23716072471822	0.545398256328473
s__Porphyromonas_gingivalis	6.36505442885219e-06	5.43830488792631e-05	0	0	0.0514190896102435	0	0	0.23716072471822	NA
s__Anaerofustis_stercorihominis	6.28783553712689e-06	5.37232903791528e-05	0.00107093619646261	0.00681486307941264	0.00396581322054851	3.21314766909367e-05	0.000327678053295276	0.813422888573399	0.000471164580279643
s__Atopobium_rimae	5.9943464935029e-06	5.12157188912198e-05	5.33943267704143e-05	0.000366802579392468	0.0893097753083805	3.9107270225879e-05	0.000293719834161386	0.498319975603716	0.184904024014006
s__Peptostreptococcus_anaerobius	5.62895709881821e-06	4.80938305345345e-05	6.86588396673967e-05	0.000818442532497435	0.561564946143013	5.14775542526446e-05	0.000524970107292532	0.813422888573399	0.353433855273451
s__Lautropia_mirabilis	5.23715471203195e-06	4.47462694744083e-05	0	0	0.0514190896102435	0	0	0.23716072471822	NA
s__Morococcus_cerebrosus	5.21549850365175e-06	4.45612387488986e-05	8.24564698656591e-07	1.37729458320835e-05	0.306719009390396	0	0	0.23716072471822	0.545398256328473
s__Acidaminococcus_sp_CAG_542	4.36059835824023e-06	3.725696870463e-05	1.29892522771464e-06	2.16963287785514e-05	0.311439006379616	0.00211036656201325	0.0215216005610786	0.813422888573399	0.466982299878071
s__Actinomyces_sp_oral_taxon_181	4.30838506314205e-06	3.24585931976082e-05	0.000800835592609311	0.00174263223268115	6.11447592021536e-10	0.000160468432562926	0.000801497695291486	0.0291958069022865	3.8507470945829e-08
s__Prevotella_buccalis	4.25112919570265e-06	2.85842149771173e-05	5.06285747993134e-05	0.000441200545015139	0.930246213732462	0.000192047654431288	0.00136072700066673	0.665395311206086	0.612010175991896
s__Clostridium_bolteae	4.23542914742863e-06	2.57856872513096e-05	0.0517244603294259	0.443450297338621	2.32349582619985e-29	0.014758588582676	0.0762632899404813	4.35490778995364e-09	1.69344955453056e-11
s__Prevotella_histicola	4.21765998573425e-06	3.60357027145893e-05	9.11449753315352e-06	0.000101859404769512	0.8382949879942	0	0	0.23716072471822	0.290576115135789
s__Leptotrichia_wadei	4.21613240575601e-06	3.6022651065534e-05	0	0	0.0514190896102435	0	0	0.23716072471822	NA
s__Corynebacterium_argentoratense	4.08709309913248e-06	3.49201387464493e-05	5.48757133867348e-05	0.000638573457298462	0.843797949344349	5.27504094159397e-06	5.3795073392377e-05	0.813422888573399	0.917852471979196
s__Entamoeba_nuttalli	3.93770450347496e-06	3.36437620256438e-05	0	0	0.0514190896102435	0	0	0.23716072471822	NA
s__Actinobaculum_sp_oral_taxon_183	3.73483422103433e-06	2.24077904739578e-05	3.24857413081169e-05	0.00018735085665934	0.520254855871516	0	0	0.0920577204053724	0.0320312363126943
s__Fusobacterium_necrophorum	3.48164475651093e-06	2.97471858394945e-05	0	0	0.0514190896102435	6.59274554428343e-07	6.72330763569062e-06	0.800817429422529	0.102674839220571
s__Nocardiopsis_sp_L17_MgMaSL7	3.10247763219358e-06	2.65075805092258e-05	0	0	0.0514190896102435	0	0	0.23716072471822	NA
s__Porphyromonas_sp_HMSC065F10	2.80071674865344e-06	2.39293343900685e-05	2.12143976348706e-06	3.54350301391014e-05	0.311439006379616	0.000369948993184125	0.00352041485923243	0.505692028105776	0.0307703389242648
s__Peptoniphilus_lacrimalis	2.77985403298403e-06	2.37510832692516e-05	1.34713596982306e-05	0.000138361680058817	0.964807244628756	3.76842089903333e-05	0.000341961266214637	0.774460832418941	0.730114670677466
s__Nocardiopsis_alba	2.63793552683838e-06	2.25385310212133e-05	0	0	0.0514190896102435	0	0	0.23716072471822	NA
s__Aggregatibacter_sp_oral_taxon_458	2.58816315840748e-06	2.21132757189264e-05	0	0	0.0514190896102435	0	0	0.23716072471822	NA
s__Corynebacterium_accolens	2.51748606853474e-06	2.15094103983455e-05	0	0	0.0514190896102435	0	0	0.23716072471822	NA
s__Lactobacillus_iners	2.45415540243148e-06	2.09683129499658e-05	0.000778287859378103	0.00752250056615021	0.162879868852093	0	0	0.23716072471822	0.0202223897013211
s__Prevotella_intermedia	2.31210507606541e-06	1.97546344294705e-05	2.72281992108816e-05	0.000454800591691149	0.311439006379616	0	0	0.23716072471822	0.545398256328473
s__Porphyromonas_uenonis	2.17639817528999e-06	1.85951541609799e-05	1.69124596220086e-05	0.000167782261314058	0.665210309179227	2.73990011441198e-05	0.000279416082973636	0.813422888573399	0.449711034741095
s__Citrobacter_sp_MGH106	2.06348714553495e-06	1.76304418998652e-05	0	0	0.0514190896102435	0	0	0.23716072471822	NA
s__Prevotella_nigrescens	1.94590726419508e-06	1.66258389533234e-05	0	0	0.0514190896102435	0	0	0.23716072471822	NA
s__Alloscardovia_omnicolens	1.93355725925903e-06	1.6520320464895e-05	0.000140098946315054	0.00104626516096799	0.162879868852093	1.46844812048044e-05	0.000141836239961714	0.784686258084934	0.1745667543387
s__Streptococcus_sp_HPH0090	1.86714449910229e-06	1.5952889593379e-05	2.36914295983374e-05	0.000162639199839148	0.386285807344451	0	0	0.23716072471822	0.0644638790340754
s__Dialister_micraerophilus	1.80047485410353e-06	1.53832638968106e-05	0	0	0.0514190896102435	2.5471433224433e-06	2.59758670101119e-05	0.813422888573399	0.102674839220571
s__Holdemania_filiformis	1.78586594807934e-06	1.52584453490249e-05	0.00966408244750316	0.014038195989251	5.1585962368009e-19	0.00640905526113393	0.0174962381217361	3.01524499263217e-12	0.000432906909506244
s__Harryflintia_acetispora	1.66146260503051e-06	1.41955427200857e-05	0.00123833096180701	0.00875546494917055	1.51245852073061e-06	0.00122555010549671	0.00369237392691441	0.000269766381062161	0.184215221363212
s__Kytococcus_aerolatus	1.59801463350918e-06	1.36534430137746e-05	0	0	0.0514190896102435	0	0	0.23716072471822	NA
s__Megasphaera_hexanoica	1.54558424106315e-06	1.32054775443473e-05	0	0	0.0514190896102435	0	0	0.23716072471822	NA
s__Actinomyces_sp_oral_taxon_180	1.48431436981977e-06	1.26819875349687e-05	4.55821390689249e-05	0.000265810889237588	0.116774203483024	0	0	0.23716072471822	0.0127987433131853
s__Clostridium_innocuum	1.3179843523075e-06	1.12608632423852e-05	0.0790950622588675	0.902641038947418	6.57123862008204e-31	0.015495773819942	0.0579334263255292	8.41265239673673e-10	7.78902511679688e-12
s__Prevotella_sp_MGM2	1.07536051621686e-06	9.18788427812341e-06	0	0	0.0514190896102435	0	0	0.23716072471822	NA
s__Melaminivora_sp_SC2_7	9.62116705893596e-07	8.22032873858745e-06	0	0	0.0514190896102435	0	0	0.23716072471822	NA
s__Prevotella_amnii	9.22624877130871e-07	7.88291040572929e-06	0.000160638115276245	0.00174905775100817	0.461059537883719	0	0	0.23716072471822	0.0817378445359348
s__Micrococcus_aloeverae	6.85068170686047e-07	5.85322501613941e-06	0	0	0.0514190896102435	0	0	0.23716072471822	NA
s__Bacteroides_sp_CAG_443	0	0	0.51152513729003	1.51899617814644	5.76398930089675e-10	0.00767752036936289	0.0686645729664485	0.146302664112975	2.46001785921613e-11
s__Bacteroides_faecis	0	0	0.233251705231306	0.818090466922758	1.07670425559311e-12	0.112764195319962	0.358428695997953	1.87684578993375e-05	9.84302994031081e-05
s__Prevotella_sp_CAG_1185	0	0	0.125637399515327	0.459945221624704	1.18970605796557e-06	0.00174218001530191	0.0113909729134161	0.0158100696924748	3.25325043921307e-05
s__Blautia_sp_CAG_257	0	0	0.115905969891141	0.590277646408736	3.57914915177801e-11	0.0313698689621728	0.206474450003447	4.42408701108426e-06	0.000967558919747371
s__Bifidobacterium_kashiwanohense	0	0	0.0970672629911859	0.744086821235694	0.000123859743399389	0	0	NA	5.22715358797097e-06
s__Bacteroides_sp_CAG_661	0	0	0.0910299967876161	0.63386519607222	0.00295297653303437	0	0	NA	0.000406310202246614
s__Megasphaera_sp_MJR8396C	0	0	0.0848804677322666	0.459111811997713	5.94708519541192e-06	5.72059203492338e-05	0.000564639128285982	0.237975147881347	8.67882850888488e-07
s__Bacteroides_faecis_CAG_32	0	0	0.076239033968704	0.304560534247805	1.9783797904793e-08	0.0581884934188865	0.304125419126433	0.000739117754464552	0.000676094875419366
s__Clostridium_sp_CAG_58	0	0	0.073233412419366	0.19335922513458	2.35161341850013e-23	0.0182177791944879	0.0400287576596006	1.12278659979793e-12	8.09802061700389e-08
s__Clostridium_spiroforme	0	0	0.0415564638660052	0.072820373991852	1.7832330528508e-22	0.0154482652672329	0.0359396378765024	2.13585722161816e-12	1.74891433267576e-07
s__Bacteroides_coprocola	0	0	0.0408425084131971	0.312942819580675	0.00688577742977657	0.0878852858709904	0.419478019019755	0.00115180093858591	0.182710803725259
s__Bifidobacterium_angulatum	0	0	0.0315142569608785	0.245659123099984	0.013468599409367	0.0454431584462463	0.224739889676907	0.0378166530987731	0.532421358568992
s__Butyricimonas_synergistica	0	0	0.02810865853239	0.0893098648491117	1.93311858160839e-09	0.0137826223589621	0.0392819797321397	1.28375502993062e-07	0.341699013516689
s__Clostridium_sp_CAG_299	0	0	0.027815652759624	0.125195212097014	4.20789548068372e-07	0.00494819453593727	0.0230248633808488	0.00429472112454595	0.000345337254451905
s__Lawsonibacter_asaccharolyticus	0	0	0.0268466656103307	0.0528546123812294	4.6755878661873e-31	0.0275852932149265	0.0675066869004747	9.769181209056e-21	0.0390104983297261
s__Firmicutes_bacterium_CAG_145	0	0	0.0255674804779688	0.0754935687304388	1.1681257337373e-17	0.0546463985896848	0.376919358055517	1.87684578993375e-05	9.8410920432231e-09
s__Alistipes_sp_An31A	0	0	0.0255438130483578	0.278402852633006	0.144619278698309	0.0855342374664878	0.85028575875725	0.237975147881347	0.615979737806556
s__Clostridium_saccharolyticum	0	0	0.0221131321689089	0.164467209663834	1.29857509964748e-05	0.00383460582506347	0.0139860704960771	1.64952478518854e-06	0.578201843575512
s__Blautia_hansenii	0	0	0.0221124300575547	0.131831541100495	0.000883003951328762	0.00288482016602447	0.025360842906312	0.0588094634244709	0.0132648278378643
s__Lactobacillus_acidophilus	0	0	0.0204947783101608	0.273480865249711	0.208018542843172	0.000463962824654988	0.00455783414838867	0.237975147881347	0.891698674919413
s__Eisenbergiella_massiliensis	0	0	0.0202994621833401	0.0937529743082162	2.45297912198437e-09	0.0151146374125843	0.0714397531891316	0.000121381885223082	0.00169365703758405
s__Bifidobacterium_scardovii	0	0	0.0201441886259105	0.192738840614471	0.000741281501651608	0	0	NA	6.09222747528528e-05
s__Odoribacter_laneus	0	0	0.0168922065968555	0.0831413905600164	0.00248947255560289	0.00136132471971852	0.0111221407119411	0.0921512208931586	0.0215100298885288
s__Lactobacillus_johnsonii	0	0	0.0161704109357228	0.0997696830108382	0.00176641875234232	0	0	NA	0.00020069592948508
s__Coprobacter_fastidiosus	0	0	0.0153508908704973	0.0998070991498829	0.00125045853721775	0.032015751953328	0.12537376169423	1.51360592402629e-08	5.18073877663809e-07
s__Monoglobus_pectinilyticus	0	0	0.0150951221793806	0.103049798398922	7.87538785482427e-07	0.0217411177981769	0.101475882029988	7.58446198927624e-08	0.189529247030692
s__Firmicutes_bacterium_CAG_646	0	0	0.0149029846802766	0.11688193473886	0.0310684019846694	6.7102305533931e-05	0.000479709254210185	0.146302664112975	0.192148459277165
s__Anaerotignum_lactatifermentans	0	0	0.0144314483377834	0.0469762056364724	1.45996724481055e-06	0.00827318719272834	0.0317003640757352	7.65771896096785e-05	0.164130764110058
s__Lactobacillus_rhamnosus	0	0	0.0143256522433351	0.13153286591957	0.0188153569831629	4.21303826876057e-05	0.000429647286878466	0.408615974138526	0.017529842046759
s__Clostridium_bolteae_CAG_59	0	0	0.0130891673648067	0.100014240162261	6.00568484542078e-11	0.00156192415051108	0.00749560654791783	0.000472887425671955	5.58619000084485e-06
s__Campylobacter_upsaliensis	0	0	0.0126611188810174	0.182144029651917	0.376458639485086	0	0	NA	0.290576115135789
s__Bacteroides_sp_CAG_462	0	0	0.0124573450507501	0.147632042847323	0.376458639485086	0.00327909639008281	0.0334403529599678	0.408615974138526	0.922531389923229
s__Bacteroides_sp_CAG_633	0	0	0.0122982775923439	0.115464686774417	0.0188153569831629	0.0170196235876205	0.173566785574562	0.408615974138526	0.0192216237191847
s__Barnesiella_sp_An22	0	0	0.0116875470197883	0.0963755214182294	0.0856557216955992	0	0	NA	0.040375251082721
s__Blautia_hydrogenotrophica	0	0	0.0116209315957219	0.0420919766515271	4.63952594559253e-11	0.00479361377934897	0.0198271576163352	3.01159340145057e-05	0.000170109368351103
s__Megasphaera_sp_DISK_18	0	0	0.0112001405020187	0.0732760785986609	0.00125045853721775	0.00301079037677226	0.0248370772768179	0.237975147881347	0.00169013708225226
s__Firmicutes_bacterium_CAG_424	0	0	0.0100135629816824	0.086693391213119	0.00209759690084954	0.00038123103546446	0.00240730349923452	0.0588094634244709	0.0366546908630462
s__Lactobacillus_kalixensis	0	0	0.00952932523216219	0.0666208048394127	0.00295297653303437	0	0	NA	0.000406310202246614
s__Clostridium_asparagiforme	0	0	0.00943112698041154	0.0827605528771435	6.11843319141064e-14	0.000914487711772539	0.00292789425294575	0.000121381885223082	8.46408899777771e-08
s__Anaeromassilibacillus_sp_An250	0	0	0.00902036532189743	0.0180425091870088	3.22086506658397e-17	0.00431349142041033	0.0151169172143731	1.59528969659875e-10	0.000181851870886982
s__Clostridium_sp_CAG_242	0	0	0.0086214888051922	0.0353075962634878	0.000521356370838454	0.0131396048482894	0.0725210114952657	0.00179006917061801	0.542057353253677
s__Absiella_dolichum	0	0	0.00852811214950183	0.0301506504201979	3.93477946823209e-09	0.00198768936819941	0.00815406337900856	0.000121381885223082	0.000923710079980769
s__Eubacterium_dolichum_CAG_375	0	0	0.00830423183669959	0.02896530783505	3.10870854538933e-09	0.00183443092927839	0.00745999801484925	0.000301581961249889	0.000258523214993404
s__Clostridium_hiranonis	0	0	0.00746430124828927	0.123784039159583	0.47185693461468	0	0	NA	0.389564349853114
s__Prevotella_sp_CAG_924	0	0	0.00633643530724697	0.0929116249586047	0.376458639485086	0	0	NA	0.290576115135789
s__Lactobacillus_reuteri	0	0	0.00591921605310825	0.0958397153922819	0.305885860616423	0	0	NA	0.221353660525381
s__Clostridium_clostridioforme	0	0	0.0051612086095267	0.027188421467065	8.57919092479542e-05	0.0388512209979218	0.335362052524198	0.000739117754464552	0.423490478106377
s__Faecalitalea_cylindroides	0	0	0.00484856492552562	0.0452862273640719	0.0514225596189193	0.00483701112911241	0.017604287997168	0.00429472112454595	0.049611020569783
s__Blautia_producta	0	0	0.0044274364738595	0.0255537738755451	0.000123859743399389	0.00342531369807372	0.0158944276121779	0.000472887425671955	0.618819384764881
s__Dielma_fastidiosa	0	0	0.00423700365985651	0.0117069353590241	4.55354605788028e-14	0.00390170600538167	0.0156984605877209	1.64952478518854e-06	0.000484229225424478
s__Firmicutes_bacterium_CAG_94	0	0	0.00394354400454592	0.0119998706243002	2.19183124333243e-06	0.0112903925057422	0.0484183613197523	1.16460119176482e-05	0.826514628237353
s__Eubacterium_callanderi	0	0	0.00387066263590988	0.0186001709160297	0.000305869557984872	0.000174188983701182	0.00162607799351385	0.237975147881347	0.00021476060972347
s__Pediococcus_acidilactici	0	0	0.00314438351891585	0.0521575636304072	0.208018542843172	0	0	NA	0.132858560987101
s__Actinomyces_urogenitalis	0	0	0.00280355869091709	0.0468286625051716	0.613903701243096	0	0	NA	0.545398256328473
s__Lactobacillus_oris	0	0	0.00268867997487735	0.0272520431599439	0.0434515635524057	0	0	NA	0.0160845627389434
s__Clostridiales_bacterium_1_7_47FAA	0	0	0.00262253627765207	0.0273318707546725	8.57919092479542e-05	0.000683640305712212	0.00397817232438932	0.00179006917061801	0.197711378917089
s__Catabacter_hongkongensis	0	0	0.00255900074600242	0.00828013420114762	3.10870854538933e-09	0.00102094994134241	0.00861210795964389	0.00429472112454595	6.72556693683393e-07
s__Candidatus_Stoquefichus_sp_KLE1796	0	0	0.00233842997312828	0.0186793442057538	0.0222370425130538	0.00249433665542626	0.0154663398562051	0.0588094634244709	0.500810226430213
s__Blautia_sp_N6H1_15	0	0	0.00217245462424366	0.0276471077749913	0.0514225596189193	0.000362064636867972	0.00180777822280876	0.0588094634244709	0.942829779419571
s__Christensenella_minuta	0	0	0.00215613417574121	0.00524999159882495	7.36132862978285e-10	0.00117944227564643	0.00439874124950235	0.000121381885223082	0.000341103169923464
s__Lactobacillus_gasseri	0	0	0.00201265835857027	0.0147818805040105	0.00209759690084954	8.49859549135246e-06	8.66690084970757e-05	0.408615974138526	0.00087828420805855
s__Clostridium_scindens	0	0	0.00191729963530152	0.00919731212761309	1.78977204625371e-06	0.00347963382088833	0.0240375401109321	0.0102432903756534	0.000847896408227939
s__Hafnia_paralvei	0	0	0.00190666740111984	0.0179808022732232	0.173102959772479	0	0	NA	0.103981745325729
s__Clostridium_sp_D5	0	0	0.00188289511941979	0.0116898373402749	0.000436769007910883	0.000516208047777082	0.00421128865755004	0.146302664112975	0.0013242598502062
s__Clostridium_hylemonae	0	0	0.00171254829028341	0.011343121751839	2.79327363574922e-05	2.84899380786505e-05	0.000280329076113438	0.237975147881347	7.89627580333336e-06
s__Anaerostipes_caccae	0	0	0.00160545097904527	0.0109664004398714	3.37510592858877e-05	0.00240074315076978	0.0205836176740029	0.0921512208931586	0.000183209432603151
s__Clostridium_aldenense	0	0	0.0015929496014661	0.00634131621010786	9.68464732813801e-07	0.000469424195525754	0.00212799208411631	0.00277544414238559	0.00191429180393498
s__Massiliomicrobiota_timonensis	0	0	0.00155299418965275	0.0122309783920067	4.07450372777966e-05	0.000402056767430823	0.0021077926240618	0.00663566251294875	0.0228130818415576
s__Dorea_sp_CAG_317	0	0	0.00152166360416605	0.0109328621553911	0.0434515635524057	0.0373224556140402	0.18485001509537	7.65771896096785e-05	2.09013146867642e-05
s__Lactobacillus_sanfranciscensis	0	0	0.00143237501930765	0.00898967969526253	0.0113930330396341	2.03039191756169e-05	0.000207060160157763	0.408615974138526	0.00872995248381026
s__Blautia_coccoides	0	0	0.00119327406668685	0.0100966459557884	0.00581807179763125	0.000921921700578333	0.0057023757423995	0.00663566251294875	0.97334974962352
s__Bacteroides_coprophilus	0	0	0.00114324339023963	0.0189144805053678	0.305885860616423	0.0156675722522096	0.123871866199834	0.146302664112975	0.336228492179647
s__Saccharomyces_cerevisiae	0	0	0.00107828737896302	0.00776492959508396	0.00963527875266747	1.26899494847606e-06	1.29412600098602e-05	0.408615974138526	0.00668248998297184
s__Streptococcus_sp_M334	0	0	0.000972238409493255	0.0156935328185613	0.10179096037534	0	0	NA	0.0509680537296231
s__Ruminococcaceae_bacterium_D16	0	0	0.000965374871183079	0.00608629956382204	0.00814658142118781	0.00596318317980439	0.0272285415315722	0.000191674632719071	0.015090890949759
s__Erysipelothrix_larvae	0	0	0.000885407124258003	0.0146723866322391	0.47185693461468	2.4189920324183e-05	0.000246689751530527	0.408615974138526	0.811975605639537
s__Sanguibacteroides_justesenii	0	0	0.000793370961717043	0.00486524770480636	0.0608974993781594	0.00114892798898805	0.00750355024982941	0.0378166530987731	0.657987095014195
s__Pseudoflavonifractor_sp_An184	0	0	0.000693164636799841	0.0046349269730919	0.013468599409367	0.000883093961294584	0.00505765573464363	0.00115180093858591	0.106471173911072
s__Lachnoclostridium_sp_An138	0	0	0.000652937822673427	0.00842934484409714	0.00491402425884365	0.000208414371095054	0.00074214734294313	0.00663566251294875	0.964097187206825
s__Butyricicoccus_pullicaecorum	0	0	0.00055521161421433	0.00725615586994821	0.144619278698309	1.42510640789606e-05	0.000145332907656162	0.408615974138526	0.268122193238336
s__Bifidobacterium_pseudolongum	0	0	0.000550105248408419	0.00918856919368246	0.613903701243096	0.000695482993527273	0.0070579812305146	0.237975147881347	0.125370764335106
s__Raoultella_planticola	0	0	0.000496773083531144	0.00625354979140078	0.305885860616423	0	0	NA	0.221353660525381
s__Bacteroides_fluxus	0	0	0.000493589558559559	0.00824457106203874	0.613903701243096	0.00296575571452686	0.0302448925218435	0.408615974138526	0.466982299878071
s__Clostridium_lavalense	0	0	0.00049280160523339	0.00198063005969016	1.90804554489184e-05	0.00378866660542549	0.0158793121328208	1.28375502993062e-07	0.00765384241002012
s__Staphylococcus_aureus	0	0	0.000487180985932523	0.00539020073883971	0.305885860616423	0	0	NA	0.221353660525381
s__Lactobacillus_vaginalis	0	0	0.000453035649770257	0.0031284120856845	0.0113930330396341	0	0	NA	0.00258671936378609
s__Lachnoclostridium_sp_An14	0	0	0.000449114341286714	0.00332344925507062	0.144619278698309	1.22416397397395e-06	1.24840719822609e-05	0.408615974138526	0.268122193238336
s__Eubacterium_sp_An11	0	0	0.000410842620637088	0.00536729243439822	0.305885860616423	0	0	NA	0.221353660525381
s__Hafnia_alvei	0	0	0.000380442390141182	0.00443125658486727	0.305885860616423	0	0	NA	0.221353660525381
s__Enterococcus_raffinosus	0	0	0.000348234024528131	0.00338637669696549	0.173102959772479	0	0	NA	0.103981745325729
s__Bacteroidales_bacterium_KA00251	0	0	0.00033969844727038	0.00360844799759376	0.121187865644216	2.31104416283055e-06	2.35681185660953e-05	0.408615974138526	0.211594025659905
s__Candidatus_Methanomassiliicoccus_intestinalis	0	0	0.000333585631588751	0.00555968665328745	0.47185693461468	0	0	NA	0.389564349853114
s__Clostridium_methylpentosum	0	0	0.000331216221472597	0.00157037523634909	0.00176641875234232	7.50236477500342e-05	0.000714943029672775	0.237975147881347	0.00235827335305748
s__Barnesiella_sp_An55	0	0	0.000323685866454329	0.00513671449169948	0.376458639485086	0	0	NA	0.290576115135789
s__Citrobacter_braakii	0	0	0.000321467193669407	0.00365679620370311	0.173102959772479	0	0	NA	0.103981745325729
s__Faecalicatena_orotica	0	0	0.000298219252712108	0.00280017382805495	0.251311730576326	0.000600661468080241	0.00598638315076794	0.237975147881347	0.934053422993554
s__Vagococcus_martis	0	0	0.000289914696905944	0.00415159148060007	0.376458639485086	0	0	NA	0.290576115135789
s__Clostridiales_bacterium_CHKCI006	0	0	0.00026930758205868	0.00333213879423493	0.305885860616423	8.09321390442162e-05	0.00048002964663734	0.146302664112975	0.352197868067165
s__Lactobacillus_antri	0	0	0.000262651614661334	0.00230201714097255	0.208018542843172	0	0	NA	0.132858560987101
s__Lachnoclostridium_sp_An131	0	0	0.000251660645143225	0.0015606620999714	0.00295297653303437	0.000213158773270385	0.000937781265837522	0.0158100696924748	0.374084647750992
s__Megamonas_funiformis_CAG_377	0	0	0.000226685100622986	0.00136671848122239	0.00581807179763125	0.00713231796358987	0.0724941506583367	0.237975147881347	0.0124556938084152
s__Negativicoccus_succinicivorans	0	0	0.000220423367643533	0.00250257840144663	0.144619278698309	0	0	NA	0.0817378445359348
s__Sneathia_amnii	0	0	0.000215039140484126	0.00130094508400856	0.0367350912349184	5.84747918409218e-05	0.000596328209300273	0.408615974138526	0.0454069937847668
s__Lachnospiraceae_bacterium_2_1_46FAA	0	0	0.000214873908155576	0.00186123875179559	0.251311730576326	0.00161684018310557	0.0124745952970008	0.237975147881347	0.916288588790841
s__Lactobacillus_sakei	0	0	0.000193527835833485	0.00198091482909824	0.121187865644216	0.000310038528205813	0.00169210083762487	0.0158100696924748	0.0589055615862704
s__Eubacteriaceae_bacterium_CHKCI005	0	0	0.00019311366233894	0.000790408742505236	0.00581807179763125	6.85619059208009e-05	0.000448920832504211	0.146302664112975	0.0299552969843613
s__Candidatus_Gastranaerophilales_bacterium	0	0	0.000191181875549441	0.00208687409571672	0.208018542843172	0.000401803640172436	0.00373417397094969	0.237975147881347	0.904960407560891
s__Lactonifactor_longoviformis	0	0	0.000178369389583631	0.00131802521019639	0.0113930330396341	0.000126990910744736	0.000909379849135706	0.146302664112975	0.0714195160936522
s__Rothia_dentocariosa	0	0	0.000174913674302158	0.000719449618764525	0.00350099189949184	0	0	NA	0.000513224091476149
s__Eubacterium_brachy	0	0	0.000168860060151043	0.000727332366073801	0.00414870538470422	1.52898894155411e-06	1.55926888981039e-05	0.408615974138526	0.00208908760874423
s__Bacteroides_sp_CAG_598	0	0	0.000156109287245287	0.00248036480592171	0.47185693461468	0	0	NA	0.389564349853114
s__Prevotella_sp_CAG_617	0	0	0.000141420840538376	0.000934389784758134	0.0608974993781594	0.0214371146929318	0.159431298503586	0.237975147881347	0.236335334374834
s__Mycoplasma_hominis	0	0	0.000136311239866978	0.00131194729450811	0.0856557216955992	5.32077609581917e-06	5.426148228008e-05	0.408615974138526	0.134250812041708
s__Scardovia_wiggsiae	0	0	0.000132663254011864	0.000637596246290828	0.00209759690084954	0	0	NA	0.00025408879772771
s__Streptococcus_sobrinus	0	0	0.000129005620677745	0.000603614521318399	0.0188153569831629	0	0	NA	0.00513752581843957
s__Pseudoflavonifractor_capillosus	0	0	0.000128450911211901	0.00137684021489505	0.10179096037534	0.000200594684127452	0.000980760470133199	0.0158100696924748	0.0908462131138853
s__Terrisporobacter_othiniensis	0	0	0.000122361173760041	0.00170792822352568	0.305885860616423	0	0	NA	0.221353660525381
s__Parascardovia_denticolens	0	0	0.000114176131934625	0.000774563139705637	0.0608974993781594	0	0	NA	0.0254401951327302
s__Lactobacillus_curvatus	0	0	0.000111299851343422	0.000800910309378232	0.144619278698309	7.91608187437162e-05	0.000623817500890812	0.237975147881347	0.610703055459951
s__Alistipes_timonensis	0	0	0.000107599554609599	0.00147922308371942	0.47185693461468	0.00514061701480423	0.0359746776958894	0.0158100696924748	0.000149038240210846
s__Pseudoramibacter_alactolyticus	0	0	9.05542611926592e-05	0.00109758285192027	0.47185693461468	0	0	NA	0.389564349853114
s__Helicobacter_bilis	0	0	8.86305292753194e-05	0.00130086301235037	0.47185693461468	0	0	NA	0.389564349853114
s__Lachnoclostridium_sp_An118	0	0	7.77798209440962e-05	0.000581074604015509	0.0721823604443805	8.81575915228204e-05	0.000707578103661956	0.237975147881347	0.281342968176908
s__Lachnospiraceae_bacterium_oral_taxon_096	0	0	7.15486806389829e-05	0.000787223876463979	0.173102959772479	0	0	NA	0.103981745325729
s__Actinomyces_sp_oral_taxon_448	0	0	7.00890265495984e-05	0.000389573969954333	0.026282460726114	2.62884435957068e-05	0.000167505898047689	0.0921512208931586	0.326201986723863
s__Veillonellaceae_bacterium_DNF00626	0	0	6.34302382927086e-05	0.00105949386087588	0.613903701243096	0	0	NA	0.545398256328473
s__Fusobacterium_nucleatum	0	0	6.23558203905699e-05	0.00046430146004295	0.144619278698309	0	0	NA	0.0817378445359348
s__Streptococcus_massiliensis	0	0	5.95336418218025e-05	0.000608029587003095	0.173102959772479	0	0	NA	0.103981745325729
s__Murimonas_intestini	0	0	5.42092671948246e-05	0.000596006941523851	0.376458639485086	5.09904994845182e-05	0.000520003103758802	0.408615974138526	0.922531389923229
s__Scardovia_inopinata	0	0	5.38505430901519e-05	0.000501928820122164	0.121187865644216	0	0	NA	0.0644638790340754
s__Lactobacillus_ultunensis	0	0	5.18526172339049e-05	0.000435840539014357	0.305885860616423	0	0	NA	0.221353660525381
s__Flavonifractor_sp_An10	0	0	5.14385842573261e-05	0.000671380807666218	0.305885860616423	3.68893747847741e-05	0.000267524772134987	0.237975147881347	0.733744924633796
s__Vagococcus_teuberi	0	0	5.07004480416272e-05	0.000748223189260254	0.376458639485086	0	0	NA	0.290576115135789
s__Actinomyces_viscosus	0	0	4.92515894337205e-05	0.000287383105322398	0.0514225596189193	3.28483522881312e-05	0.000191538809817104	0.146302664112975	0.382952034423348
s__Gemella_morbillorum	0	0	4.70186517453337e-05	0.000415545258356123	0.0856557216955992	0.000208557984313234	0.00203527868465253	0.237975147881347	0.348316779584434
s__Atopobium_minutum	0	0	4.04580694597482e-05	0.000395613460245014	0.305885860616423	3.7731954503769e-05	0.000384791944601427	0.408615974138526	0.723600499233689
s__Propionibacterium_acidifaciens	0	0	3.93888819017438e-05	0.000247879884175759	0.0856557216955992	0	0	NA	0.040375251082721
s__Bulleidia_extructa	0	0	3.81178944045157e-05	0.000229224295717666	0.0721823604443805	0	0	NA	0.0320312363126943
s__Streptococcus_downei	0	0	3.74184228706418e-05	0.000367989485120797	0.305885860616423	0	0	NA	0.221353660525381
s__Gemmiger_sp_An50	0	0	3.53515541134027e-05	0.000590487369489782	0.613903701243096	0	0	NA	0.545398256328473
s__Treponema_denticola	0	0	3.2940877931681e-05	0.000550221138685042	0.613903701243096	0	0	NA	0.545398256328473
s__Subdoligranulum_variabile	0	0	3.28736091878091e-05	0.000303893979068752	0.305885860616423	0	0	NA	0.221353660525381
s__Lactobacillus_farciminis	0	0	3.06645046202975e-05	0.000342469514357553	0.305885860616423	0	0	NA	0.221353660525381
s__Bacteroides_sp_D2	0	0	3.0249590342585e-05	0.000365028451102846	0.305885860616423	0.000137467358110345	0.00079695447361387	0.0378166530987731	0.0183983573631604
s__Lawsonella_clevelandensis	0	0	2.98341102273984e-05	0.000228582804639568	0.121187865644216	0	0	NA	0.0644638790340754
s__Brevibacterium_aurantiacum	0	0	2.97583905694477e-05	0.000497063119523243	0.613903701243096	0	0	NA	0.545398256328473
s__Veillonella_seminalis	0	0	2.73112847885096e-05	0.000456188394445696	0.613903701243096	0	0	NA	0.545398256328473
s__Peptostreptococcus_stomatis	0	0	2.62868831138458e-05	0.000252225133721835	0.251311730576326	0.000653179942783186	0.00622768655153819	0.146302664112975	0.498668614393209
s__Enterococcus_durans	0	0	2.45733763405064e-05	0.000257986850122808	0.305885860616423	0	0	NA	0.221353660525381
s__Bacteroides_sp_43_108	0	0	2.40137788455452e-05	0.000244301571384848	0.173102959772479	0	0	NA	0.103981745325729
s__Streptococcus_equinus	0	0	2.37263343280189e-05	0.000324085673362078	0.47185693461468	0	0	NA	0.389564349853114
s__Streptococcus_sp_HMSC070B10	0	0	2.24830369907306e-05	0.000194216651906132	0.208018542843172	0	0	NA	0.132858560987101
s__Ureaplasma_urealyticum	0	0	2.21898039026081e-05	0.000353374466249617	0.376458639485086	0	0	NA	0.290576115135789
s__Brachyspira_murdochii	0	0	2.18400379825548e-05	0.000364800555486368	0.613903701243096	0	0	NA	0.545398256328473
s__Lactobacillus_equicursoris	0	0	2.17699279620756e-05	0.000285347640409392	0.47185693461468	0	0	NA	0.389564349853114
s__Blautia_sp_An249	0	0	2.1522971404139e-05	0.000179041540833715	0.173102959772479	0.00278679435696749	0.0280787639737544	0.237975147881347	0.759215033076091
s__Slackia_exigua	0	0	2.0291631801434e-05	0.00028592851435762	0.47185693461468	0	0	NA	0.389564349853114
s__Corynebacterium_matruchotii	0	0	1.94394295242074e-05	0.00028816976959114	0.305885860616423	0	0	NA	0.221353660525381
s__Abiotrophia_sp_HMSC24B09	0	0	1.88668523664186e-05	0.000220295235262374	0.251311730576326	1.10422086955959e-06	1.12608875224014e-05	0.408615974138526	0.554495192160941
s__Streptococcus_pseudopneumoniae	0	0	1.87816063479782e-05	0.000137302150375406	0.208018542843172	0	0	NA	0.132858560987101
s__Corynebacterium_glutamicum	0	0	1.83180907985988e-05	0.000305972439430568	0.613903701243096	0	0	NA	0.545398256328473
s__Atlantibacter_hermannii	0	0	1.71419986122987e-05	0.000286327826943716	0.613903701243096	0	0	NA	0.545398256328473
s__Fusobacterium_necrogenes	0	0	1.70739490329226e-05	0.000285191174874847	0.613903701243096	0	0	NA	0.545398256328473
s__Lactobacillus_helveticus	0	0	1.67252984539788e-05	0.000279367562069277	0.613903701243096	0	0	NA	0.545398256328473
s__Streptococcus_sp_SK643	0	0	1.4681535735153e-05	0.000173952147816543	0.47185693461468	0	0	NA	0.389564349853114
s__Pediococcus_pentosaceus	0	0	1.4592807895772e-05	0.000154421340178384	0.376458639485086	0	0	NA	0.290576115135789
s__Tissierellia_bacterium_KA00581	0	0	1.41158592074801e-05	0.000211557651915406	0.47185693461468	0	0	NA	0.389564349853114
s__Finegoldia_magna	0	0	1.35640917745772e-05	8.23845429291637e-05	0.144619278698309	1.88683572896197e-05	0.000154238590276024	0.237975147881347	0.615979737806556
s__Streptococcus_pyogenes	0	0	1.25300565624449e-05	0.000209293207177875	0.613903701243096	0	0	NA	0.545398256328473
s__Candida_dubliniensis	0	0	1.19165383100634e-05	0.000123870450533404	0.251311730576326	0	0	NA	0.170768837340734
s__Brevibacterium_linens	0	0	1.17368381578056e-05	0.000196043847682001	0.613903701243096	0	0	NA	0.545398256328473
s__Anaerococcus_vaginalis	0	0	1.16379619587169e-05	0.00013998198999464	0.251311730576326	0.000166114304980913	0.0014693352300368	0.146302664112975	0.493366099698614
s__Granulicatella_adiacens	0	0	1.15070440796147e-05	8.83280309709843e-05	0.208018542843172	0	0	NA	0.132858560987101
s__Propionibacterium_freudenreichii	0	0	1.14095194800738e-05	0.000148324295719216	0.47185693461468	0.000341874720611349	0.00286688117808631	0.237975147881347	0.298231765468105
s__Leuconostoc_mesenteroides	0	0	1.12956836375451e-05	0.000168283864305064	0.376458639485086	0.000357675432984183	0.00280461319016559	0.146302664112975	0.198509921705366
s__Romboutsia_hominis	0	0	1.09351213594633e-05	0.000131124366375822	0.47185693461468	0	0	NA	0.389564349853114
s__Streptococcus_sp_HMSC071D03	0	0	1.06477373567769e-05	0.000128223733212214	0.376458639485086	0	0	NA	0.290576115135789
s__Lachnoclostridium_sp_An76	0	0	1.04473891175057e-05	0.000136070948914556	0.47185693461468	0.000170501262950031	0.00166791686963395	0.237975147881347	0.303740343133267
s__Butyribacterium_methylotrophicum	0	0	1.01254539227875e-05	6.60737309056728e-05	0.121187865644216	0.000101759828239628	0.00097234582412768	0.237975147881347	0.517355108003432
s__Aerococcus_christensenii	0	0	9.57762500094412e-06	9.31643406118882e-05	0.305885860616423	0	0	NA	0.221353660525381
s__Chlamydia_trachomatis	0	0	9.55989428866165e-06	0.000159681716198498	0.613903701243096	0	0	NA	0.545398256328473
s__Leuconostoc_carnosum	0	0	8.8346846756973e-06	8.56087814255823e-05	0.376458639485086	4.8893491442157e-05	0.000471083398541629	0.237975147881347	0.517890478979409
s__Leclercia_adecarboxylata	0	0	8.32698637331824e-06	0.000139088093937398	0.613903701243096	1.0640182653308e-05	0.000108508997954818	0.408615974138526	0.472088742718111
s__Prevotella_melaninogenica	0	0	8.28708259435479e-06	0.000102370820552968	0.47185693461468	0	0	NA	0.389564349853114
s__Anaerococcus_lactolyticus	0	0	8.21657827931925e-06	9.70394152748726e-05	0.47185693461468	0	0	NA	0.389564349853114
s__Streptococcus_viridans	0	0	8.19573494873293e-06	0.000131419081843214	0.47185693461468	0	0	NA	0.389564349853114
s__Providencia_alcalifaciens	0	0	7.92926320566201e-06	0.000132444807299953	0.613903701243096	0	0	NA	0.545398256328473
s__Lachnoclostridium_sp_An181	0	0	7.90878396761606e-06	0.000132102736584642	0.613903701243096	0	0	NA	0.545398256328473
s__Staphylococcus_vitulinus	0	0	7.49571301761853e-06	0.000125203091440493	0.613903701243096	0	0	NA	0.545398256328473
s__Weissella_viridescens	0	0	7.14576051916344e-06	0.000119357732291748	0.613903701243096	0	0	NA	0.545398256328473
s__Raoultella_ornithinolytica	0	0	6.95617334991832e-06	0.000116191002238029	0.613903701243096	0	0	NA	0.545398256328473
s__Abiotrophia_defectiva	0	0	6.49137062642473e-06	6.12784796613868e-05	0.305885860616423	0	0	NA	0.221353660525381
s__Lactobacillus_coleohominis	0	0	6.18718493079125e-06	0.000103346363291695	0.613903701243096	0	0	NA	0.545398256328473
s__Actinomyces_massiliensis	0	0	5.9612594765284e-06	9.19663762404291e-05	0.376458639485086	1.36916033278865e-05	0.000139627505082531	0.408615974138526	0.927212990271503
s__Staphylococcus_argenteus	0	0	5.48950232207527e-06	6.96996588699496e-05	0.47185693461468	0	0	NA	0.389564349853114
s__Prevotella_denticola	0	0	5.486371103679e-06	9.1640464536973e-05	0.613903701243096	4.05705874399933e-05	0.000413740434068896	0.408615974138526	0.466982299878071
s__Lactobacillus_pontis	0	0	5.42846267308753e-06	9.06732030485092e-05	0.613903701243096	0	0	NA	0.545398256328473
s__Kluyvera_cryocrescens	0	0	5.32754546243746e-06	8.89875533013482e-05	0.613903701243096	0	0	NA	0.545398256328473
s__Robinsoniella_sp_RHS	0	0	5.24862359540824e-06	8.76692982252684e-05	0.613903701243096	0	0	NA	0.545398256328473
s__Tannerella_forsythia	0	0	5.02046450144957e-06	8.38582900080723e-05	0.613903701243096	0	0	NA	0.545398256328473
s__Carnobacterium_maltaromaticum	0	0	5.01443085371907e-06	6.24102363415914e-05	0.47185693461468	0	0	NA	0.389564349853114
s__Stomatobaculum_longum	0	0	4.85350384311847e-06	4.85476434722968e-05	0.376458639485086	0	0	NA	0.290576115135789
s__Treponema_socranskii	0	0	4.33656033798921e-06	5.5589310561967e-05	0.47185693461468	0	0	NA	0.389564349853114
s__Actinomyces_sp_oral_taxon_170	0	0	4.21046332803932e-06	7.032860300658e-05	0.613903701243096	1.76823685129571e-06	1.80325484188214e-05	0.408615974138526	0.472088742718111
s__Roseburia_sp_CAG_303	0	0	4.20240158501908e-06	4.06110227756941e-05	0.376458639485086	0.00341118409580109	0.0126681415802775	0.00277544414238559	2.12228263825551e-06
s__Carnobacterium_divergens	0	0	4.15233543416782e-06	5.9097017828538e-05	0.47185693461468	0	0	NA	0.389564349853114
s__Dorea_sp_D27	0	0	4.14839665616459e-06	6.92918851952293e-05	0.613903701243096	0	0	NA	0.545398256328473
s__Eggerthia_catenaformis	0	0	4.0984942169452e-06	6.06806296136113e-05	0.47185693461468	0	0	NA	0.389564349853114
s__Leuconostoc_gelidum	0	0	4.01774019326419e-06	6.71094920014985e-05	0.613903701243096	3.66106185758904e-05	0.000282338081002389	0.237975147881347	0.122054353634111
s__Facklamia_hominis	0	0	3.87652517682939e-06	6.47507361934921e-05	0.613903701243096	0	0	NA	0.545398256328473
s__Gemella_asaccharolytica	0	0	3.72756547472694e-06	3.71610544047495e-05	0.305885860616423	0.000119020302243199	0.00111770086778415	0.146302664112975	0.336228492179647
s__Morganella_morganii	0	0	3.71703841596237e-06	6.20867820829962e-05	0.613903701243096	0	0	NA	0.545398256328473
s__Neisseria_macacae	0	0	2.48374976302656e-06	4.14868002503004e-05	0.613903701243096	0	0	NA	0.545398256328473
s__Treponema_maltophilum	0	0	2.43918794174201e-06	4.07424710888276e-05	0.613903701243096	0	0	NA	0.545398256328473
s__Lactobacillus_pentosus	0	0	2.2240658514569e-06	3.71492237649868e-05	0.613903701243096	0	0	NA	0.545398256328473
s__Corynebacterium_amycolatum	0	0	1.96886950018421e-06	3.28866043145658e-05	0.613903701243096	0	0	NA	0.545398256328473
s__Lactobacillus_algidus	0	0	1.72793439753914e-06	2.88621946797797e-05	0.613903701243096	0	0	NA	0.545398256328473
s__Helicobacter_pylori	0	0	1.60389401095728e-06	2.67903117478934e-05	0.613903701243096	3.82046387939001e-05	0.000365322787218898	0.237975147881347	0.123703884495773
s__Oribacterium_parvum	0	0	1.56611120645959e-06	1.87107607864321e-05	0.47185693461468	0	0	NA	0.389564349853114
s__Anaerofilum_sp_An201	0	0	1.47153787658674e-06	2.45795284434426e-05	0.613903701243096	0.00012836369398256	0.00130905796090785	0.408615974138526	0.466982299878071
s__Streptococcus_sp_HMSC067H01	0	0	1.43147994320176e-06	2.39104290415941e-05	0.613903701243096	0	0	NA	0.545398256328473
s__Clostridium_sp_chh4_2	0	0	1.40329486969965e-06	1.74645197955451e-05	0.47185693461468	1.53385827580389e-05	0.000111662809043311	0.237975147881347	0.298231765468105
s__Peptoniphilus_harei	0	0	1.2789220575061e-06	2.13622099638592e-05	0.613903701243096	0.000808222571846368	0.00824228533034156	0.408615974138526	0.466982299878071
s__Gemmiger_sp_An120	0	0	1.18956631715853e-06	1.98696748436947e-05	0.613903701243096	0	0	NA	0.545398256328473
s__Varibaculum_cambriense	0	0	1.12887821083493e-06	1.88559836167861e-05	0.613903701243096	2.16864018592879e-06	2.21158772520248e-05	0.408615974138526	0.472088742718111
s__Lactobacillus_frumenti	0	0	8.32851084857362e-07	1.39113557694394e-05	0.613903701243096	0	0	NA	0.545398256328473
s__Oribacterium_sinus	0	0	5.9606617443386e-07	9.95626801170381e-06	0.613903701243096	0	0	NA	0.545398256328473
s__Macrococcus_caseolyticus	0	0	5.66615417992057e-07	9.46434339517864e-06	0.613903701243096	0	0	NA	0.545398256328473
s__Candida_tropicalis	0	0	5.36265206997749e-07	8.9573949256432e-06	0.613903701243096	0	0	NA	0.545398256328473
s__Bacteroides_coagulans	0	0	4.00929714763663e-07	6.69684653358219e-06	0.613903701243096	0	0	NA	0.545398256328473
s__Peptoniphilus_duerdenii	0	0	3.37631493286172e-07	5.6395577882635e-06	0.613903701243096	0	0	NA	0.545398256328473
s__Megamonas_rupellensis	0	0	3.2692135018274e-07	5.4606631289872e-06	0.613903701243096	0	0	NA	0.545398256328473
s__Eubacterium_nodatum	0	0	2.64650616814599e-07	4.42053681870393e-06	0.613903701243096	0	0	NA	0.545398256328473
s__Prevotella_sp_S7_1_8	0	0	1.43832739892763e-07	2.40248041014938e-06	0.613903701243096	1.84151578041509e-05	0.000187798497978511	0.408615974138526	0.466982299878071
s__Pyramidobacter_piscolens	0	0	1.42793937734019e-07	2.38512899323093e-06	0.613903701243096	0	0	NA	0.545398256328473
s__Flavonifractor_sp_An306	0	0	1.25854200266207e-07	2.10217959346398e-06	0.613903701243096	0	0	NA	0.545398256328473
s__Bifidobacterium_pullorum	0	0	0	0	NA	7.28773852660781e-06	7.43206419142703e-05	0.408615974138526	0.102674839220571
s__Bacteroides_caecimuris	0	0	0	0	NA	0.000137612997900221	0.00140338272323446	0.408615974138526	0.102674839220571
s__Bacteroides_oleiciplenus	0	0	0	0	NA	5.63569203687136e-06	5.7473007337213e-05	0.408615974138526	0.102674839220571
s__Bacteroides_sartorii	0	0	0	0	NA	0.000473128559172329	0.00482498351131549	0.408615974138526	0.102674839220571
s__Bacteroides_sp_OM05_12	0	0	0	0	NA	1.1048290627326e-06	1.12670899001159e-05	0.408615974138526	0.102674839220571
s__Coprobacter_sp	0	0	0	0	NA	0.000845101805032014	0.00861838118966144	0.408615974138526	0.102674839220571
s__Prevotella_buccae	0	0	0	0	NA	0.191186159966579	1.9490791616255	0.0921512208931586	0.00101721672716768
s__Prevotella_colorans	0	0	0	0	NA	3.79428041925751e-05	0.000357633255081583	0.237975147881347	0.020601809107383
s__Prevotella_sp_CAG_1320	0	0	0	0	NA	0.13848559822635	1.41228153541546	0.408615974138526	0.102674839220571
s__Prevotella_sp_CAG_485	0	0	0	0	NA	0.00614773899448433	0.0429725574233001	0.0921512208931586	0.00101721672716768
s__Prevotella_sp_CAG_755	0	0	0	0	NA	0.00279272259263389	0.0284802939917833	0.408615974138526	0.102674839220571
s__Prevotella_sp_oral_taxon_306	0	0	0	0	NA	1.56664052697711e-06	1.59766612356831e-05	0.408615974138526	0.102674839220571
s__Prevotella_veroralis	0	0	0	0	NA	2.8631706182685e-06	2.91987257065932e-05	0.408615974138526	0.102674839220571
s__Alistipes_sp_An66	0	0	0	0	NA	3.61167499654006e-05	0.000368320025682258	0.408615974138526	0.102674839220571
s__Staphylococcus_equorum	0	0	0	0	NA	2.25307406378905e-05	0.000229769372336603	0.408615974138526	0.102674839220571
s__Lactococcus_piscium	0	0	0	0	NA	8.38569297866449e-06	6.36711496576242e-05	0.237975147881347	0.020601809107383
s__Marvinbryantia_formatexigens	0	0	0	0	NA	0	0	NA	NA
s__Flavonifractor_sp_An100	0	0	0	0	NA	0.000192898333640085	0.00155118762375041	0.146302664112975	0.00449801085300315
s__Gemmiger_sp_An87	0	0	0	0	NA	0.00142990149239881	0.0106827345310012	0.237975147881347	0.020601809107383
s__Phascolarctobacterium_sp_CAG_266	0	0	0	0	NA	0.0147704508247575	0.0813914328518467	0.0378166530987731	5.43834576186454e-05
s__Dialister_sp_CAG_357	0	0	0	0	NA	0.090074120988478	0.346465694507244	0.00663566251294875	1.61359838406425e-07
s__Dialister_succinatiphilus	0	0	0	0	NA	5.92095348360697e-05	0.000603821147039742	0.408615974138526	0.102674839220571
s__Fusobacterium_sp_CAG_439	0	0	0	0	NA	0.000201386856252851	0.00163002581824338	0.237975147881347	0.020601809107383
s__Oxalobacter_formigenes	0	0	0	0	NA	0.00178882873547034	0.0182425452572775	0.408615974138526	0.102674839220571
s__Campylobacter_showae	0	0	0	0	NA	3.03205648134854e-05	0.000309210303294234	0.408615974138526	0.102674839220571
s__Citrobacter_koseri	0	0	0	0	NA	0.000251268453747756	0.00256244549762019	0.408615974138526	0.102674839220571
s__Pseudomonas_fragi	0	0	0	0	NA	0.000178449675613922	0.00181983675629938	0.408615974138526	0.102674839220571
Table: List of detected species (MetaPhlAn 3.0) in Non-industrialized gut metagenomes

## Sheet: All detected species industrial
Species (MetaPhlAn3.0)	mean relative abundance % (Industrilized)	Standard deviation (Industrilized)	mean relative abundance % (Nunavik)	Standard deviation (Nunavik)	Wilcoxon-Mann-Whitney p-value (Industrialized, Nunavik )	mean relative abundance % (Non-industrialized)	Standard deviation (Non-industrialized)	Wilcoxon-Mann-Whitney p-value ( Industrialized, Non-industrialized)	Wilcoxon-Mann-Whitney p-value ( Nunavik, Non-industrialized)
s__Bacteroides_vulgatus	2.95718905923228	4.32548933592986	2.94024420765493	3.83148825026906	0.0819562382510334	0.0637910499310882	0.173014452556912	4.92777535181748e-16	4.07542177501149e-30
s__Bacteroides_uniformis	2.35509447933985	3.26653338318027	2.10450566079806	2.76732249556406	0.687573347287428	0.0200535541550224	0.0645318845314763	1.76427138821136e-22	2.27752110993943e-33
s__Prevotella_copri	2.08337492607119	7.55191726912082	1.24936318842325	5.05520732338469	0.0463143349263469	3.17162947205394	3.49360520922494	6.5039176069947e-16	7.23085979303393e-25
s__Faecalibacterium_prausnitzii	1.59761265470952	1.25705391079448	2.61029928693523	1.87687145929356	1.11712151853162e-06	0.742547228546269	0.635534671817842	1.5467374862592e-06	1.77959324506108e-16
s__Alistipes_putredinis	1.58972856108822	2.35153366473803	2.95990135714263	3.027773512226	1.25884949936609e-05	0.0119565069307482	0.0726371089963106	3.10726566651383e-16	1.11828720982023e-29
s__Eubacterium_rectale	1.41224614869522	2.12814738223686	1.73040293768446	2.18801457529525	0.00912782256347864	1.57477922967954	2.71515717030898	0.253093383958233	0.229040078513539
s__Ruminococcus_bromii	1.13604402592639	2.02691359691902	1.19223390862377	1.62803988479247	0.0315826006188528	0.138892698847241	0.270058559708279	0.119851474523288	2.6403777350647e-06
s__Bifidobacterium_adolescentis	0.966880678891372	2.09088024974016	0.782412655992791	1.66911371566877	0.874299123150437	0.162335403558723	0.372519443665173	0.0288482867615804	0.00701209158372114
s__Bacteroides_stercoris	0.914038662810016	2.55023776915877	1.68976853513724	3.26734802023343	9.32174002345126e-05	0.00614441253849324	0.0198150152789809	0.000125073094097422	3.86054451242448e-16
s__Bacteroides_dorei	0.859917173531128	2.91427697242352	0.417115218031527	1.48642029785507	0.000852973980319909	0.00307478661710938	0.0181553426389957	1.17900116420966e-10	8.65670418876199e-07
s__Parabacteroides_merdae	0.750055105058061	1.73223148658039	0.412727577425582	0.59498342871648	0.819372704928989	0.00823902077003957	0.0222967786968905	8.85561953527587e-12	3.28917601049357e-24
s__Bacteroides_ovatus	0.729430421731733	1.79834004064369	0.790409698475862	1.80809592015957	0.0438168946451196	0.13454177717954	1.04736614229128	1.09307252874195e-13	7.36577088421061e-24
s__Fusicatenibacter_saccharivorans	0.708714095644683	1.03163601843564	1.11876032605636	1.20423186875036	5.92064750830503e-06	0.0304642679410481	0.0501981308422796	3.01790132006023e-11	7.3729291669707e-27
s__Collinsella_aerofaciens	0.704503678438668	0.902314356933116	1.2175393279427	1.11567869113419	2.46598122874294e-05	0.527876747538147	0.621816215869272	0.550016742792668	0.000116729713546572
s__Bifidobacterium_longum	0.671397304897003	1.22529245369493	1.35459871917445	3.26464313843545	0.000290498379158025	0.0459386884339205	0.146791430280522	9.2661929115932e-13	3.5890958829994e-26
s__Anaerostipes_hadrus	0.657441033270599	1.06210856855597	1.41470305720801	1.92403764693847	4.38231920904738e-09	0.0172455716891351	0.0393692001261142	8.35856033156175e-13	5.50320643839176e-30
s__Parabacteroides_distasonis	0.558632956657531	1.05183881273637	0.552274941182257	0.76020182306561	0.144065758491698	0.013271319931753	0.0232730395407434	8.18868632805672e-18	2.44969708127403e-29
s__Roseburia_faecis	0.547359939071166	0.888350702163987	0.736319099073909	1.048174934044	0.025611131921448	0.358290217569882	0.729425805908575	0.657481202710012	0.0454237216119793
s__Bacteroides_caccae	0.529672781015044	1.42493876641058	0.641774477311334	1.14964860760255	0.0610758650527766	0.014824269803371	0.05142105840155	4.995903194469e-11	3.4671491470924e-19
s__Bacteroides_eggerthii	0.52348136153772	2.6177518680471	0.256596638849239	1.27126050479809	0.143100761140742	0.00141318561592614	0.00774416294389655	0.0345788951479474	0.248333995265695
s__Ruminococcus_bicirculans	0.486980950623599	1.57052473848693	0.229557538005393	0.508527589279294	0.0320532241951479	0.0181935569369078	0.0441055959926367	2.64156402285091e-05	0.0451791178296031
s__Alistipes_finegoldii	0.454154443014724	1.66258605524874	0.390572694061111	0.80532749575066	0.0759570221127295	0.000290474758055306	0.00124535032930552	6.4047556084074e-20	2.49950788252784e-30
s__Dorea_longicatena	0.413039734399602	0.504334246766398	0.69293602172589	0.66279092977385	2.53678110287074e-05	0.129790871877673	0.136286027525604	0.0990180046415583	1.95820281880193e-15
s__Bacteroides_plebeius	0.399872638386995	2.12846428418546	0.089841471542698	0.792346396965647	0.101638811006255	0.000418054533034032	0.00227817545542609	0.0627991423023374	0.399363862800725
s__Barnesiella_intestinihominis	0.39761054911017	0.718079127597868	0.453443312135618	0.854404007161659	0.581074417064808	0.0111135458054378	0.0334047177367105	8.85260455637639e-09	7.10202351836031e-08
s__Eubacterium_hallii	0.396374830533017	0.651420062900896	0.723474740595022	0.820656220739954	4.73697068923857e-06	0.0322832004433988	0.0451961668009085	4.2689809181861e-05	4.98764949088542e-21
s__Ruminococcus_torques	0.392476784028835	0.68979032303424	0.884708808764815	1.03180228427042	6.35857175115824e-10	0.241746707055529	0.401942020933945	0.833552919585519	5.53524079908877e-11
s__Bacteroides_xylanisolvens	0.379940175569155	0.952774578264511	0.243084804361948	0.555768702777031	0.239241511857664	0.00615244452172991	0.0237512716392549	1.73053071243206e-11	6.92391764274291e-11
s__Bacteroides_thetaiotaomicron	0.355535938325062	0.971037759945864	0.136345125250116	0.367058155058034	1.39048707267939e-05	0.00385365315725988	0.00922957133456039	8.37180097601423e-13	0.000208507185221885
s__Blautia_wexlerae	0.348594486869253	1.250773909537	0.464805592376233	1.35151237064151	6.21242831935866e-06	0.0162455975176182	0.0301994528634507	2.17984576334401e-12	1.50412908559153e-28
s__Bacteroides_fragilis	0.299363939189221	1.26185140790576	0.423892915043929	1.23539629731286	2.28266616012072e-05	0.00220976457918492	0.00560677743550515	0.000272107908239868	1.51371916858902e-16
s__Bifidobacterium_bifidum	0.281023768483934	0.699203470964951	0.834196725485106	1.58023549829262	7.47564673322536e-09	0.0195966376843786	0.0727507250589849	3.87185913346983e-05	1.37626717677126e-18
s__Akkermansia_muciniphila	0.277933616218959	0.710284035223045	0.229803876502229	0.889008019240889	0.206694772193733	0.00777516402005507	0.0339941025366895	2.83164813500494e-05	9.16338464493432e-05
s__Lachnospira_pectinoschiza	0.276532681788923	0.524146637470031	0.0898662048808543	0.218579603420016	0.00483374968059856	0.107696839618457	0.214843759470763	0.57700392162912	0.024456253123146
s__Coprococcus_comes	0.275856296431139	0.3455966203034	0.29800361166575	0.366936096257323	0.475818720399012	0.0419562680052495	0.0452645128927816	0.000160207322922536	8.40007465785068e-09
s__Eubacterium_sp_CAG_180	0.252814462351578	1.32599753396888	0.396915595198995	1.14688511189468	1.68920090739219e-05	0.119632615611044	0.328290561566922	3.21841869544216e-10	0.00110312161018819
s__Coprococcus_eutactus	0.248369010002968	0.721110194550305	0.12409527945684	0.426450839246376	0.122584593642983	0.121751576756455	0.298433412053799	1.09270184837511e-06	3.73746041826188e-16
s__Roseburia_inulinivorans	0.237430319796221	0.405907404950286	0.475390461753927	0.664550435336981	9.72420332824814e-05	0.352873707755622	0.713207814107544	0.0730326399845809	0.108738309903841
s__Oscillibacter_sp_57_20	0.21504323795173	0.594878067416983	0.104127954548244	0.242037125655764	0.302599819914552	0.0396657815909607	0.0593582453659829	0.433791368883698	0.877473764449236
s__Roseburia_intestinalis	0.213189017545174	0.407934745903723	0.404295813821246	0.782721691942753	0.00102690757840228	0.0310083599409356	0.0544926911961088	0.0128824400791062	1.18700211423253e-10
s__Bacteroides_cellulosilyticus	0.203700058064772	0.605069633674267	0.244219935171398	1.73274418751141	0.157675720652885	0.000460090146386267	0.00223345289331347	8.58055461275906e-07	3.74102942654519e-06
s__Prevotella_buccae	0.191186159966579	1.9490791616255	0	0	0.00101721672716768	0	0	0.0921512208931586	NA
s__Odoribacter_splanchnicus	0.190217468237244	0.252884701312558	0.258121014801784	0.37182856832958	0.40994532437816	0.01518637588623	0.0424055697316352	1.79949422171158e-11	4.73477938982761e-14
s__Blautia_obeum	0.186926201766892	0.444271939097412	0.356458112668095	0.477108703131367	2.16061634527663e-08	0.0369729601169395	0.0587007886344486	0.0134278978175783	8.04679210072894e-19
s__Clostridium_sp_CAG_510	0.184145628936509	1.83838364747059	0.0131448752440535	0.219562703813064	0.123703884495773	0.0492247980665479	0.179683972046593	1.26147749218312e-15	1.33614417697928e-38
s__Eubacterium_eligens	0.177537049499941	0.284790370465322	0.0506608585113426	0.118079379393022	5.06756280136715e-09	0.231663810191778	0.3083342742996	0.0672044780331259	3.84114205837469e-14
s__Ruminococcus_gnavus	0.166602751054668	0.538470983580973	0.384810417711344	1.09081127025676	0.000383770580625622	0.00074180190321305	0.0024198416782769	1.26681708228633e-11	5.12074824167883e-26
s__Methanobrevibacter_smithii	0.166330560112814	1.02306481457492	0.0443225063712957	0.110016408671053	0.05301491672064	0.0810092785100868	0.196628314035425	6.99825101799352e-08	1.4357025778459e-06
s__Dorea_formicigenerans	0.158283825206875	0.192231381558436	0.240991751280998	0.255815467058049	0.000142743424089129	0.0771459800494539	0.0775982807758333	0.449071654567629	7.65251800055182e-12
s__Streptococcus_thermophilus	0.158045350261715	0.690256085419705	0.0408949636759516	0.0999480384029285	0.150166515286735	7.69367197428911e-05	0.000350885416867433	2.45519855882399e-10	5.85155754549439e-17
s__Bacteroides_intestinalis	0.146281645937937	0.565921471141503	0.0123461802445655	0.115348613032661	0.000254955748711705	0.000499860392660832	0.0019424864192557	0.0516793758003699	0.485167288278437
s__Prevotella_sp_CAG_1320	0.13848559822635	1.41228153541546	0	0	0.102674839220571	0	0	0.408615974138526	NA
s__Flavonifractor_plautii	0.138114503189201	0.331228454606248	0.131176674353767	0.205213444095395	0.0028233063706578	0.00122889258279864	0.00541970572794198	4.47919952825116e-21	6.68485737144334e-36
s__Proteobacteria_bacterium_CAG_139	0.129458599257947	0.375084077597243	0.0143790450754607	0.0790481247095347	0.26441229128649	2.9914452560078e-05	0.000145185751771414	4.79422199386781e-10	8.09471491691255e-12
s__Eubacterium_siraeum	0.123853829403267	0.332701095583565	0.195837456294425	0.602860422605272	0.342688269398246	0.0223816987905214	0.0514896896342546	0.377865189909193	0.0484502820044035
s__Bifidobacterium_catenulatum	0.120511533456211	0.58186404962182	0.0544541254831119	0.21079674319259	0.00846688409836636	2.46520702925298e-05	0.000126935965603316	0.00208419515024937	7.92946548773012e-08
s__Butyrivibrio_crossotus	0.119983282274425	0.718318152634528	0.00195593806354365	0.0238901412472742	0.00873523655989831	0.212999925109932	0.365212948161185	8.42267503078805e-19	2.8700183880461e-51
s__Bacteroides_massiliensis	0.114095766549686	0.327697640866742	0.0477747993928783	0.214887633213364	0.00226308129567658	0.00319713640301422	0.0266899118475974	1.10927972865009e-07	0.000119383881135929
s__Bacteroides_faecis	0.112764195319962	0.358428695997953	0.233251705231306	0.818090466922758	9.84302994031081e-05	0	0	1.87684578993375e-05	1.07670425559311e-12
s__Ruthenibacterium_lactatiformans	0.102113525564106	0.224053074106872	0.125003180298813	0.215647130488903	0.000343677142504868	0.00134943252703821	0.00421888286025337	3.38603579385498e-22	5.69415485437742e-34
s__Alistipes_shahii	0.101481250808422	0.195661205134478	0.0897935928549994	0.164298825797413	0.859552384561318	0.00456737447223175	0.00978983126497326	1.46684763895852e-09	1.62192020554432e-12
s__Dialister_invisus	0.0995247987361333	0.22414544581784	0.0340077449414046	0.153517355157252	0.0387477270511408	0.00441048973971132	0.0230732436425403	1.021819316057e-07	3.90092435708797e-07
s__Ruminococcus_lactaris	0.094003350638369	0.201143350849907	0.140234695190519	0.318663946785053	0.115119970873345	0.0224528513910032	0.0477657914213194	0.539509695167551	0.0383074600448605
s__Phascolarctobacterium_faecium	0.0933203989652111	0.325754596096425	0.0425359071140519	0.106501367947039	0.669458131571462	0.011259064283195	0.0738707787093574	6.18747136123539e-06	7.81498933287923e-09
s__Bifidobacterium_pseudocatenulatum	0.0932806051647501	0.367122960106631	0.456656944959405	1.87083806558622	3.15540803206867e-13	0.114852367942952	0.551651111387566	0.722420772005073	4.58798954446597e-10
s__Agathobaculum_butyriciproducens	0.0931797712174799	0.163919609927426	0.0967349732096275	0.10707765620772	0.0144783574075101	0.0267519393061518	0.0425064434951203	0.000289074212358928	2.13521654996594e-12
s__Firmicutes_bacterium_CAG_83	0.0922579681282562	0.225109534653021	0.116635067733216	0.260637595755033	0.899636029407871	0.00905576953664708	0.0143626200853973	0.000258982377955726	0.00136037614403266
s__Roseburia_hominis	0.0909104708975117	0.153335606892262	0.103231858493061	0.197253027453656	0.452558833152618	0.0604421368411285	0.129944605875255	0.0405336937395485	0.00112834615212165
s__Dialister_sp_CAG_357	0.090074120988478	0.346465694507244	0	0	1.61359838406425e-07	0	0	0.00663566251294875	NA
s__Streptococcus_salivarius	0.0895949352859241	0.294980335486973	0.0754698833171578	0.234021380023605	0.0436310589727777	0.0366934375942876	0.0691125456899937	0.63728942919611	0.0924160255363505
s__Bacteroides_coprocola	0.0878852858709904	0.419478019019755	0.0408425084131971	0.312942819580675	0.182710803725259	0	0	0.00115180093858591	0.00688577742977657
s__Alistipes_sp_An31A	0.0855342374664878	0.85028575875725	0.0255438130483578	0.278402852633006	0.615979737806556	0	0	0.237975147881347	0.144619278698309
s__Parasutterella_excrementihominis	0.0790296510198569	0.213272641841975	0.125680467889771	0.286571108448	0.125891649098865	0.000972215799305231	0.00278709243855654	4.9885107800578e-09	4.47682352787352e-16
s__Bacteroides_clarus	0.0776360269499088	0.38230054931236	0.0137418155383229	0.105308094352038	1.74650975759383e-07	0.00044220898344424	0.00349516496139995	0.000143802998615197	0.395239037476138
s__Paraprevotella_xylaniphila	0.0733480779390936	0.3001266558885	0.0456956796594096	0.0994926041428488	0.204247425640124	0.00471691190023913	0.0347288081113708	2.75118342989938e-05	2.31986664831388e-08
s__Gemmiger_formicilis	0.072570878455322	0.112080088313916	0.0675089507454866	0.119562385651136	0.743355253684414	0.0500096974441388	0.0703292972007592	0.89560894909968	0.353537643699285
s__Bacteroides_salyersiae	0.0680877489393516	0.27474453368951	0.100383160932684	0.372937203263101	2.39635844584064e-08	1.5631716925939e-05	0.000133557447960967	0.00169595196716586	1.19710392101615e-13
s__Alistipes_inops	0.0662134493278575	0.361224651654374	0.068677681649008	0.373343902645872	0.978253259245686	0.000257677400791644	0.00220159667744749	0.0018359366965661	0.00118437670411282
s__Phascolarctobacterium_succinatutens	0.0661281911267331	0.238547849564601	0.0943104578665326	0.270045475036358	4.90796831197372e-05	0.199340354154601	0.298801729737011	3.12452646849415e-13	7.11998709767742e-08
s__Oscillibacter_sp_CAG_241	0.0654720170797844	0.297996422749109	0.0569753660357304	0.238958961650367	0.906755351905118	0.0278037120047647	0.043008088539406	0.00135615824390431	0.000526229753999186
s__Eubacterium_sp_CAG_38	0.0647075095448784	0.145757606985563	0.0399074079335738	0.182224716427488	0.000400053218031628	0.0122976890451014	0.0274275461643451	0.00776191230058381	0.753595931321875
s__Anaerotruncus_sp_CAG_528	0.0623379356636119	0.42080686241526	0.135058663508147	0.647506254946945	0.00211916500240583	0.00289396631049824	0.0181666978008938	0.693244141527142	0.0172960238825081
s__Eubacterium_ventriosum	0.061383710051297	0.10446903452742	0.0643574137772232	0.127714454430053	0.254418261467941	0.00123666457067448	0.00410605028418198	1.67503937247938e-09	9.36276651119292e-08
s__Escherichia_coli	0.0604828984159538	0.155879655092766	0.27526086507398	1.19385156941338	0.000934062991357115	2.13706284507294	5.52963030072968	5.89186349081835e-14	4.67791915967151e-10
s__Bacteroides_faecis_CAG_32	0.0581884934188865	0.304125419126433	0.076239033968704	0.304560534247805	0.000676094875419366	0	0	0.000739117754464552	1.9783797904793e-08
s__Bacteroides_finegoldii	0.0570534573271407	0.237192436384195	0.0857593433973628	0.467470898100764	0.43371784307545	0.000425612400441462	0.00196561143248622	0.00715686011023464	0.0181852963232652
s__Coprococcus_catus	0.0560479058589935	0.0814922480748577	0.037690126891537	0.0553196649497429	0.0324157952006326	0.0263994092437853	0.0292035534909059	0.333005597105335	0.0169653755251815
s__Eubacterium_ramulus	0.0553516151323771	0.113728796877073	0.0999056699398338	0.184571938425214	0.00483459953342508	0.0158007470994013	0.0456527071853145	0.0350188086425718	3.60138129611147e-06
s__Firmicutes_bacterium_CAG_145	0.0546463985896848	0.376919358055517	0.0255674804779688	0.0754935687304388	9.8410920432231e-09	0	0	1.87684578993375e-05	1.1681257337373e-17
s__Eubacterium_sp_CAG_251	0.0504686723063729	0.150848821429881	0.155320859616601	0.659155113215447	0.57274588399931	0.123489663248752	0.292645398288082	4.79284447940737e-08	1.12360353323094e-10
s__Prevotella_sp_AM42_24	0.047687920832826	0.344221883613556	0.00159103578128534	0.019569095924397	0.340897592230867	0.323441192470701	0.579667644831067	2.72238574785601e-27	8.52367161680269e-61
s__Erysipelatoclostridium_ramosum	0.0470390640034955	0.278928203770264	0.0407490035421692	0.191907783071291	5.24455616952122e-06	0.00316921040468394	0.0247473892407994	0.00312161382401428	2.38541200443316e-12
s__Bifidobacterium_angulatum	0.0454431584462463	0.224739889676907	0.0315142569608785	0.245659123099984	0.532421358568992	0	0	0.0378166530987731	0.013468599409367
s__Prevotella_sp_CAG_520	0.0448095816033286	0.431403303437822	0.0174426095032007	0.18171269931045	0.226266823003072	0.125209736079112	0.272048511976829	1.70416031378679e-22	2.89649195945178e-39
s__Prevotella_sp_CAG_279	0.0436054707873756	0.25451420497994	0.118335955111985	0.440105153056094	0.00338057135235588	0.0884401836905464	0.181684919089579	3.9572301081879e-23	1.04318938191783e-22
s__Prevotella_stercorea	0.0434489444437685	0.323445024174855	0.268371359891393	1.68827977702482	0.00181928494091814	0.259118090440554	0.563174235136418	1.08829608014449e-24	1.2302592099937e-25
s__Parabacteroides_johnsonii	0.0399649941854168	0.157342299723842	0.00791950894533156	0.0658056399377941	3.81019057174367e-06	0.00026715741945553	0.00163003103704699	0.000609552638160634	0.397231951162861
s__Clostridium_clostridioforme	0.0388512209979218	0.335362052524198	0.0051612086095267	0.027188421467065	0.423490478106377	0	0	0.000739117754464552	8.57919092479542e-05
s__Dorea_sp_CAG_317	0.0373224556140402	0.18485001509537	0.00152166360416605	0.0109328621553911	2.09013146867642e-05	0	0	7.65771896096785e-05	0.0434515635524057
s__Firmicutes_bacterium_CAG_110	0.0351922203968504	0.0963970803722765	0.00872473581615671	0.0329295023994852	0.00683729565664362	0.0273053899432762	0.0500820439474638	0.00156934682798677	5.06482944038493e-12
s__Bacteroides_pectinophilus	0.0349529452093505	0.315747437106271	0	0	0.00101721672716768	0.00209667381052354	0.0119106313176316	0.226197966945182	1.43522647960203e-06
s__Coprobacter_fastidiosus	0.032015751953328	0.12537376169423	0.0153508908704973	0.0998070991498829	5.18073877663809e-07	0	0	1.51360592402629e-08	0.00125045853721775
s__Blautia_sp_CAG_257	0.0313698689621728	0.206474450003447	0.115905969891141	0.590277646408736	0.000967558919747371	0	0	4.42408701108426e-06	3.57914915177801e-11
s__Hungatella_hathewayi	0.0291121191405078	0.269032194739338	0.00831397566950842	0.0418834830835329	0.00356765039032222	8.63522701354148e-05	0.000525013714732656	0.000295315442135205	1.49572281317614e-09
s__Clostridium_sp_CAG_413	0.029010296993211	0.172806650736318	0	0	0.000234126977413669	0.0828047632905632	0.388046837551449	0.00279665446616118	9.3172617082743e-14
s__Slackia_isoflavoniconvertens	0.0283921621808216	0.0667409413964756	0.0392636145074756	0.105498386406072	0.776039077110946	0.0350826265479876	0.0550407880372548	3.34202309341031e-09	2.2177475183372e-11
s__Roseburia_sp_CAG_471	0.0279672875473346	0.127232551457136	0.0111371912057346	0.0615483610870265	0.0927405684003864	0.0156861683252544	0.0225550419868883	5.18875055367155e-06	8.61262430321313e-14
s__Lawsonibacter_asaccharolyticus	0.0275852932149265	0.0675066869004747	0.0268466656103307	0.0528546123812294	0.0390104983297261	0	0	9.769181209056e-21	4.6755878661873e-31
s__Holdemanella_biformis	0.0274666413782336	0.125316742378769	0.215721363553084	0.603210645882059	3.22443428169656e-05	0.0853766691835868	0.102100100018518	3.41065973257032e-19	1.60749372765387e-08
s__Asaccharobacter_celatus	0.0272151800429776	0.0510434796318679	0.0367907453413737	0.0626929569315727	0.338787055883234	0.000409114151275575	0.00275112197126292	4.77009601349816e-19	3.64924587886527e-21
s__Eggerthella_lenta	0.0254124391003797	0.0692078435968474	0.109495141923182	0.214825228562046	2.1337291350944e-11	0.0011652703751109	0.00505809631738018	2.30737151700334e-10	2.10764037076936e-28
s__Lactobacillus_ruminis	0.0244304111061531	0.156711890921594	0.0580225483659712	0.38615685868098	0.180584132090115	0.0479055028847218	0.159102951965776	9.68745385968318e-14	4.83470028373466e-21
s__Butyrivibrio_sp_CAG_318	0.0234009604191699	0.124667821611295	0.000996603876693926	0.01473077023592	0.00209021584490948	0.0341263543809489	0.0778650531703581	1.26966943379377e-13	1.72758931227642e-40
s__Eubacterium_sp_CAG_274	0.0233560036731632	0.0666743553905245	0.0212945189567155	0.0621614684131974	0.794072857695213	0.0016859708591252	0.012681381013701	7.11248195913428e-05	7.18966789330538e-06
s__Desulfovibrio_piger	0.0228836111648625	0.0769778126381842	0.0649306151835428	0.126689645474516	3.62259498254309e-05	0.0258039643500343	0.0579408659369744	1.61123076936741e-05	0.612832787001313
s__Monoglobus_pectinilyticus	0.0217411177981769	0.101475882029988	0.0150951221793806	0.103049798398922	0.189529247030692	0	0	7.58446198927624e-08	7.87538785482427e-07
s__Prevotella_sp_CAG_617	0.0214371146929318	0.159431298503586	0.000141420840538376	0.000934389784758134	0.236335334374834	0	0	0.237975147881347	0.0608974993781594
s__Intestinimonas_butyriciproducens	0.02121954897027	0.0707966431371613	0.0215275780464203	0.088941901827096	0.47539241555316	0.00023247026390664	0.00082165382722404	1.23018315874639e-06	8.6177762097934e-10
s__Bilophila_wadsworthia	0.0207296076804609	0.0543946190965231	0.0224930043267155	0.0478348534403634	0.65677376688902	0.00250385160880494	0.0046161115375085	1.62597258003548e-06	2.36606787275619e-07
s__Alistipes_indistinctus	0.0205665323267219	0.0527883888308662	0.0294363426285801	0.0939405054410401	0.0278473809117778	0.00181484287357076	0.00820269693488591	2.45520252772079e-07	0.000189318731004687
s__Adlercreutzia_equolifaciens	0.0197758191443589	0.0382737620552682	0.0255534222181397	0.0469002306548096	0.457504524457646	0.000485344615384645	0.00328012050397111	1.01073746338492e-18	4.63828394666351e-20
s__Gordonibacter_pamelaeae	0.0194406749059555	0.035076351782514	0.0309013880304636	0.0428093393690171	0.000121326653536337	0.000559765243105307	0.00210067869646621	1.36832248569372e-15	7.09665779669412e-28
s__Clostridium_leptum	0.0193626858882006	0.043819968717827	0.0644535776297093	0.15754863674016	2.27090162626918e-09	3.09447837931037e-05	0.000157661666742188	2.81512109945963e-18	2.3150467324217e-34
s__Acidaminococcus_intestini	0.0193286803617421	0.120241477879239	0.198618948354148	0.579683419091154	8.71733532920743e-10	0.000267286435047834	0.00206631733649296	0.102934743212589	4.53891927126681e-10
s__Clostridium_symbiosum	0.0192351291263573	0.112299618439586	0.0271164573514329	0.215341923673253	0.00176799732090463	0.000108517047281651	0.000551779674471822	7.32317714482912e-06	4.23179620035752e-13
s__Bifidobacterium_animalis	0.0191482687961424	0.120973488274867	0.0145950786030475	0.132205924729239	0.291746730496273	9.38789730657316e-05	0.000802102297480175	0.00305175467350476	0.0142169114069716
s__Clostridium_sp_CAG_58	0.0182177791944879	0.0400287576596006	0.073233412419366	0.19335922513458	8.09802061700389e-08	0	0	1.12278659979793e-12	2.35161341850013e-23
s__Streptococcus_parasanguinis	0.0180049336035539	0.0353200705234986	0.0361375310453397	0.105231173548197	0.0014733966417099	0.00391685003864016	0.00715425174585699	0.00129312324616973	5.86708708101169e-12
s__Butyricimonas_virosa	0.0177970252786996	0.0481513502114853	0.0807357150506484	0.160804925907344	7.55324374132869e-09	0.00203411234157334	0.00664501899667966	0.014532397447246	6.88822142718723e-14
s__Bacteroides_sp_CAG_633	0.0170196235876205	0.173566785574562	0.0122982775923439	0.115464686774417	0.0192216237191847	0	0	0.408615974138526	0.0188153569831629
s__Intestinibacter_bartlettii	0.0162718032335918	0.0351033271593199	0.077593052424256	0.189733758426972	2.01988998618451e-06	0.0111596769674149	0.0228970835802223	0.613378555014466	5.28988001438192e-05
s__Collinsella_stercoris	0.0158435633011209	0.0303166295982192	0.00958254212534282	0.0536960816465439	0.00223941816373695	0.0100215755738448	0.010092246978529	0.180525859670765	1.80004613323655e-09
s__Bacteroides_coprophilus	0.0156675722522096	0.123871866199834	0.00114324339023963	0.0189144805053678	0.336228492179647	0	0	0.146302664112975	0.305885860616423
s__Clostridium_innocuum	0.015495773819942	0.0579334263255292	0.0790950622588675	0.902641038947418	7.78902511679688e-12	1.3179843523075e-06	1.12608632423852e-05	8.41265239673673e-10	6.57123862008204e-31
s__Clostridium_spiroforme	0.0154482652672329	0.0359396378765024	0.0415564638660052	0.072820373991852	1.74891433267576e-07	0	0	2.13585722161816e-12	1.7832330528508e-22
s__Eisenbergiella_massiliensis	0.0151146374125843	0.0714397531891316	0.0202994621833401	0.0937529743082162	0.00169365703758405	0	0	0.000121381885223082	2.45297912198437e-09
s__Phascolarctobacterium_sp_CAG_266	0.0147704508247575	0.0813914328518467	0	0	5.43834576186454e-05	0	0	0.0378166530987731	NA
s__Clostridium_bolteae	0.014758588582676	0.0762632899404813	0.0517244603294259	0.443450297338621	1.69344955453056e-11	4.23542914742863e-06	2.57856872513096e-05	4.35490778995364e-09	2.32349582619985e-29
s__Catenibacterium_mitsuokai	0.0146162350127053	0.0695199879946346	0.285632865688967	1.01401506828049	5.61051162958344e-08	0.09547218125055	0.124913047587186	1.50198824005954e-23	1.2333774164497e-10
s__Butyricimonas_synergistica	0.0137826223589621	0.0392819797321397	0.02810865853239	0.0893098648491117	0.341699013516689	0	0	1.28375502993062e-07	1.93311858160839e-09
s__Veillonella_parvula	0.013740292452193	0.0775591730261803	0.00277252803706466	0.0117574306460191	0.000454888187772732	0.0245786823116049	0.0971812705849442	0.00219019048180036	4.33473418893042e-12
s__Clostridium_sp_CAG_242	0.0131396048482894	0.0725210114952657	0.0086214888051922	0.0353075962634878	0.542057353253677	0	0	0.00179006917061801	0.000521356370838454
s__Megamonas_hypermegale	0.0128121818008434	0.0828113434822488	0.0060947375456125	0.0276883906838955	0.0237286612438818	0.00118827886927027	0.0062253583790093	0.626183458479779	0.013747695495657
s__Prevotella_sp_CAG_1031	0.0126913826271781	0.0988985240801113	0	0	0.00449801085300315	2.38773294577474e-05	0.000204007992315174	0.498319975603716	0.0514190896102435
s__Lactobacillus_rogosae	0.0125674604730316	0.0507125385353337	0.0032412765308263	0.0137413161198371	0.109381073150134	0.00453060427450593	0.0120242212299072	0.0749805323373286	3.20727715073596e-05
s__Bacteroides_sp_CAG_144	0.0125667420651258	0.0531158316482792	3.58344477492821e-05	0.000598553283420442	4.08190451910673e-09	1.49733242122186e-05	0.00012793213814905	0.00408091022001839	0.311439006379616
s__Sellimonas_intestinalis	0.0125246140401345	0.0530862055383826	0.0848382373144502	0.782240026303974	3.97638312608942e-05	8.27010587282911e-06	7.06598155516244e-05	0.00105570996192891	1.07483111843509e-09
s__Firmicutes_bacterium_CAG_94	0.0112903925057422	0.0484183613197523	0.00394354400454592	0.0119998706243002	0.826514628237353	0	0	1.16460119176482e-05	2.19183124333243e-06
s__Clostridium_sp_CAG_167	0.0110439065461784	0.038399470988808	0.00363743580414524	0.039695634838719	0.000323339646390655	7.46272889948306e-05	0.000637615836674726	0.000429663283451861	0.0862452487917831
s__Roseburia_sp_CAG_182	0.0106463134840809	0.0377609369860487	0.00017293272766999	0.00192075576623683	7.47521382227162e-12	0.0395507624876923	0.180557560163965	0.000133703395452148	2.50283486120737e-33
s__Firmicutes_bacterium_CAG_95	0.0105928746796085	0.0421549736056448	0.00233810656173954	0.0126620654534996	0.0189594064592466	0.0203368247690915	0.0507623837184602	4.28023512428322e-06	2.04636945787814e-16
s__Turicimonas_muris	0.0102671273246157	0.0282368017683679	0.00336819713702516	0.0129337796973895	0.188823424912086	3.0013213980233e-05	0.000211513486225446	2.38955555249425e-09	3.17400779058991e-10
s__Megamonas_funiformis	0.0101444959524452	0.0564186881559573	0.0333677321055589	0.24820033580394	0.0057159953810115	0.0117086754913539	0.0556854408299179	0.83625635587576	0.0252910223456397
s__.Collinsella._massiliensis	0.010058037803644	0.0525720281857401	0.00107155480884279	0.0048341268647229	2.94207511926515e-12	0.00335645266440704	0.00338027719245794	0.570050362735414	8.5650460115967e-22
s__Enorma_massiliensis	0.00891966126190445	0.0764229930645341	0.00111357078434271	0.0122347638401602	4.99614469680839e-14	0.00124914351422301	0.00163946884786094	0.0986835128770955	1.57677348757906e-26
s__Firmicutes_bacterium_CAG_170	0.00867984835461286	0.0673830609120207	0.000674968071957938	0.00551608667640964	0.00436877157717838	0.0265414908106424	0.108341518534598	2.44156427904125e-10	7.41383575508007e-30
s__Ruminococcus_sp_CAG_488	0.00865265092077669	0.0756901117623124	0.004991668138432	0.0476456458455908	0.0740349564727946	0.0348471968488331	0.129955776427652	1.33626100457864e-11	1.47764371247161e-29
s__Haemophilus_parainfluenzae	0.00852371471915838	0.0293472858945919	0.00384712407912606	0.016706100475711	6.73526418583985e-05	0.0364559652341031	0.133143329369734	1.37626670569831e-05	8.53291995758694e-19
s__Coprobacillus_cateniformis	0.00839877838008298	0.042315035689457	0.0109694269821397	0.0698403558998422	0.000650635211240378	0.000261712712501796	0.00163057580117934	0.0139229723823375	3.81053403696726e-07
s__Anaerotignum_lactatifermentans	0.00827318719272834	0.0317003640757352	0.0144314483377834	0.0469762056364724	0.164130764110058	0	0	7.65771896096785e-05	1.45996724481055e-06
s__Anaerotruncus_colihominis	0.00819233979131549	0.0273794681825937	0.0193415122698906	0.0471282382544524	8.65777156881158e-13	7.94366547912735e-05	0.000421237188435496	1.26027009851905e-06	2.31381882831639e-24
s__Alistipes_onderdonkii	0.00795808893020767	0.0376888537971509	0.0136763281801048	0.124049381807826	0.317562595842633	0.000166086851852473	0.000844478206757137	0.176027466319573	0.0189153998635829
s__Bacteroides_sp_CAG_443	0.00767752036936289	0.0686645729664485	0.51152513729003	1.51899617814644	2.46001785921613e-11	0	0	0.146302664112975	5.76398930089675e-10
s__Prevotella_sp_CAG_5226	0.00755290381596191	0.0608114481311818	0.00926051574666935	0.0917424997756709	0.618625564275537	0.277933465524738	0.452951886883954	1.2819664357058e-20	6.22372667372647e-41
s__Prevotella_sp_885	0.00751444641765397	0.07663261783493	0.0172143427717848	0.150050710234179	0.278512314069345	0.173603704488902	0.283203890206637	9.26759869132446e-26	2.02676508813427e-48
s__Lactobacillus_delbrueckii	0.00732466735097792	0.0424481149535375	0.000367035579257029	0.00204315947609882	0.389462343269803	2.06706190727607e-05	0.000176609846775699	0.0373824230699629	0.0874607092814343
s__Megamonas_funiformis_CAG_377	0.00713231796358987	0.0724941506583367	0.000226685100622986	0.00136671848122239	0.0124556938084152	0	0	0.237975147881347	0.00581807179763125
s__Ruminococcus_champanellensis	0.00700968837235108	0.0471511842188394	0.000275594920499043	0.0035992181263506	0.027970840118696	0.006246612097885	0.0369365819067695	0.0209891050786782	6.29061805026638e-08
s__Parabacteroides_goldsteinii	0.00681585405472857	0.0232896744496575	0.0308751722139739	0.100446056587382	0.000598070100800656	0.00133599165810044	0.0057445530744035	0.192137492351078	2.46872482617354e-05
s__Clostridium_sp_CAG_632	0.00664436067896032	0.0677594495147345	0	0	0.102674839220571	0.0207153089138864	0.0583206182527953	1.16968622813832e-11	6.149769128385e-29
s__Holdemania_filiformis	0.00640905526113393	0.0174962381217361	0.00966408244750316	0.014038195989251	0.000432906909506244	1.78586594807934e-06	1.52584453490249e-05	3.01524499263217e-12	5.1585962368009e-19
s__Collinsella_intestinalis	0.00637588466725222	0.017445012533643	0.048189193330616	0.315347154261198	3.55495179866044e-05	0.00233921813663742	0.00281741871967904	0.511810787061891	7.99814584176008e-11
s__Megasphaera_elsdenii	0.00624484125668747	0.0438844965775364	0.00751686969646198	0.06661992422267	0.748264054803093	0.010657157626456	0.0292664828080871	0.000724680835155008	2.1624756162269e-05
s__Prevotella_sp_CAG_485	0.00614773899448433	0.0429725574233001	0	0	0.00101721672716768	0	0	0.0921512208931586	NA
s__Ruminococcus_callidus	0.0061209731974481	0.0239060623172186	0.0098559988056471	0.0360272787504434	0.0598862238330997	0.00411437032958644	0.0235553165370244	0.000758961098395505	0.0526749423165164
s__Ruminococcaceae_bacterium_D16	0.00596318317980439	0.0272285415315722	0.000965374871183079	0.00608629956382204	0.015090890949759	0	0	0.000191674632719071	0.00814658142118781
s__Ruminococcus_sp_CAG_403	0.00570925335860661	0.0460551630931278	0.00607966507054971	0.0821148159652071	0.904960407560891	0.00202817924865177	0.00698808129207181	0.00131830656573363	7.61098481028034e-06
s__Bacteroides_sp_CAG_927	0.00557456675604687	0.0568496493378173	0	0	0.102674839220571	0.00354712939675932	0.0303066868510375	0.813422888573399	0.0514190896102435
s__Desulfovibrionaceae_bacterium	0.00542664427288334	0.0266955576212063	0.00212079176623881	0.0111884206161769	0.27329866897041	0.000673178128043213	0.00216504271489882	0.491904735884061	0.0511219210286812
s__Parabacteroides_sp_CAG_409	0.00536013029422962	0.0376140041376323	0.0267779929409103	0.173030813905976	5.28677391150437e-05	2.36530034107621e-05	0.000202091349729559	0.498319975603716	0.000105542321911269
s__Turicibacter_sanguinis	0.00528457919982197	0.0132419412046439	0.00444637039092808	0.0205473841792465	8.83102595209071e-05	0.0223202833055768	0.0633138882270117	0.0568699038642864	5.09312150666605e-08
s__Alistipes_timonensis	0.00514061701480423	0.0359746776958894	0.000107599554609599	0.00147922308371942	0.000149038240210846	0	0	0.0158100696924748	0.47185693461468
s__Paraprevotella_clara	0.0051381996606258	0.0182703687120207	0.00157972585907107	0.00670900359308406	0.340593576713959	0.000290426531396325	0.00245647860133732	0.00100660110411702	0.00289430614356696
s__Eubacterium_coprostanoligenes	0.00509462506394977	0.0493539390620449	0	0	0.020601809107383	0.00358695333608838	0.0234265430533264	0.00271391753563443	3.85275142915356e-10
s__Eisenbergiella_tayi	0.00508263251684193	0.0163909958734178	0.0106282695216154	0.0352891714957099	1.1050939294431e-06	1.94787636688453e-05	0.00016642662974077	8.49388218428828e-07	1.02200212821334e-17
s__Coprobacter_secundus	0.00505338753127594	0.0145221928253256	0.00144982748687713	0.00935167394819447	2.67650677340211e-06	3.67207429932232e-05	0.000262680552789922	8.67539632560763e-05	0.174959328468414
s__Clostridium_sp_CAG_299	0.00494819453593727	0.0230248633808488	0.027815652759624	0.125195212097014	0.000345337254451905	0	0	0.00429472112454595	4.20789548068372e-07
s__Faecalitalea_cylindroides	0.00483701112911241	0.017604287997168	0.00484856492552562	0.0452862273640719	0.049611020569783	0	0	0.00429472112454595	0.0514225596189193
s__Streptococcus_lutetiensis	0.0048001773673904	0.0489523961300602	0.00411978964300185	0.0365389009199218	0.142485037352914	0.081021929506583	0.37165299755037	5.13815440992347e-08	6.41673109077412e-11
s__Blautia_hydrogenotrophica	0.00479361377934897	0.0198271576163352	0.0116209315957219	0.0420919766515271	0.000170109368351103	0	0	3.01159340145057e-05	4.63952594559253e-11
s__Veillonella_dispar	0.00474890703471412	0.0141241407759163	0.000890793502654212	0.00542253208058742	5.34648857079353e-05	0.00380754550864034	0.00895157198068614	0.173528943726916	2.43255788788397e-09
s__Clostridium_sp_CAG_253	0.00474774570977514	0.0291174738799759	0.00199640272783692	0.0111724781104636	0.106481021076298	0.000757353724561849	0.0022813344426329	0.0719483430113376	6.68212224682651e-05
s__Bacteroides_galacturonicus	0.0046297464527524	0.0182301498570107	0.00291477868648178	0.0141091787137784	0.0989818836917636	0.00316267465180085	0.00844636077063256	0.767128496180489	0.0761052154647242
s__Enterobacter_cloacae_complex	0.00446428456347051	0.0404711442562954	0.000172452364355725	0.00188348961643031	0.241650023824285	0.00358218891302086	0.0148789864381222	7.06364497099136e-06	2.07090471599668e-14
s__Faecalicoccus_pleomorphus	0.00437214309789043	0.0221346575558536	0.00286495344705583	0.0150691308528656	0.328311192839785	5.64359012123697e-05	0.000482188551328857	0.207882692554685	0.0429987339418796
s__Anaeromassilibacillus_sp_An250	0.00431349142041033	0.0151169172143731	0.00902036532189743	0.0180425091870088	0.000181851870886982	0	0	1.59528969659875e-10	3.22086506658397e-17
s__Lactococcus_lactis	0.00424897506562258	0.0161415698975807	0.00242206374480334	0.0111127192479506	0.136366553625656	0.00612213437322623	0.0306311399822012	0.721918075367513	0.394827134176001
s__Bifidobacterium_dentium	0.00405468090807964	0.0346489327402292	0.0561440911529898	0.712674400905776	0.000300148592561145	0.00188631719895193	0.0119646423913896	0.334701049457398	0.0202731105885272
s__Brachyspira_sp_CAG_700	0.00392177917446192	0.0320831926566496	0.0551096936591306	0.27957213288375	0.00630842840642104	0.0280686337911526	0.105400036258468	0.00151887435705348	0.350225922246609
s__Dielma_fastidiosa	0.00390170600538167	0.0156984605877209	0.00423700365985651	0.0117069353590241	0.000484229225424478	0	0	1.64952478518854e-06	4.55354605788028e-14
s__Clostridium_saccharolyticum	0.00383460582506347	0.0139860704960771	0.0221131321689089	0.164467209663834	0.578201843575512	0	0	1.64952478518854e-06	1.29857509964748e-05
s__Klebsiella_pneumoniae	0.00379889303805229	0.0224314141178017	0.069998899443214	0.586955377294814	0.312749004966781	0.469887827694563	2.70977787576289	7.56656352655633e-17	2.4711312090899e-25
s__Clostridium_lavalense	0.00378866660542549	0.0158793121328208	0.00049280160523339	0.00198063005969016	0.00765384241002012	0	0	1.28375502993062e-07	1.90804554489184e-05
s__Ruminococcus_sp_CAG_563	0.00359005900426095	0.0273493201481295	3.57263257609208e-06	3.77121529145868e-05	0.198509921705366	0.078734699423586	0.631375106023064	3.13800348812367e-06	4.15020532776153e-16
s__Ruminococcus_obeum_CAG_39	0.00349539971020461	0.0162791559437959	0.00111250862093307	0.0146842677678047	0.000297573954961742	0.0265112453360909	0.19877632185782	0.320304288380268	0.067431298140653
s__Clostridium_scindens	0.00347963382088833	0.0240375401109321	0.00191729963530152	0.00919731212761309	0.000847896408227939	0	0	0.0102432903756534	1.78977204625371e-06
s__Blautia_producta	0.00342531369807372	0.0158944276121779	0.0044274364738595	0.0255537738755451	0.618819384764881	0	0	0.000472887425671955	0.000123859743399389
s__Roseburia_sp_CAG_303	0.00341118409580109	0.0126681415802775	4.20240158501908e-06	4.06110227756941e-05	2.12228263825551e-06	0	0	0.00277544414238559	0.376458639485086
s__Bacteroides_sp_CAG_462	0.00327909639008281	0.0334403529599678	0.0124573450507501	0.147632042847323	0.922531389923229	0	0	0.408615974138526	0.376458639485086
s__Firmicutes_bacterium_CAG_555	0.00319498913205888	0.0325826238601703	0	0	0.102674839220571	9.47430575825521e-05	0.000585706654983813	0.173811406507821	0.000694588285048049
s__Prevotella_sp_CAG_1092	0.00314673832735326	0.0320905602706892	0.00132920572726196	0.0222021128373561	0.472088742718111	0.0966717433482295	0.21043096050572	9.40562320852916e-17	1.11599152112455e-38
s__Veillonella_atypica	0.00305519790416194	0.0112133376113356	0.00595854518253815	0.0442916411770238	0.731701445707502	0.0032925059216466	0.0109911985898648	0.217268686539079	0.0581849705084794
s__Clostridium_citroniae	0.00301956247268441	0.00747061951943516	0.00282388523561906	0.00608836609254255	0.00560415322157044	5.51668761715659e-05	0.00030706158198847	3.80042891771278e-06	3.87686379607578e-14
s__Megasphaera_sp_DISK_18	0.00301079037677226	0.0248370772768179	0.0112001405020187	0.0732760785986609	0.00169013708225226	0	0	0.237975147881347	0.00125045853721775
s__Firmicutes_bacterium_CAG_238	0.00297848060856394	0.0203437459309213	0.000277054780790994	0.00291254390172373	0.809790049279298	0.00502554041914405	0.0178198309060477	5.04616136014036e-07	3.28237151572191e-14
s__Bacteroides_fluxus	0.00296575571452686	0.0302448925218435	0.000493589558559559	0.00824457106203874	0.466982299878071	0	0	0.408615974138526	0.613903701243096
s__Blautia_hansenii	0.00288482016602447	0.025360842906312	0.0221124300575547	0.131831541100495	0.0132648278378643	0	0	0.0588094634244709	0.000883003951328762
s__Olsenella_scatoligenes	0.00281890243108926	0.0197287856787917	0.00010418927118958	0.000431704942799006	0.00158241258928828	0.0038383418923227	0.0075993789257596	1.45748411576779e-13	4.12988717109243e-38
s__Prevotella_sp_CAG_755	0.00279272259263389	0.0284802939917833	0	0	0.102674839220571	0	0	0.408615974138526	NA
s__Blautia_sp_An249	0.00278679435696749	0.0280787639737544	2.1522971404139e-05	0.000179041540833715	0.759215033076091	0	0	0.237975147881347	0.173102959772479
s__Sutterella_parvirubra	0.00269748691181657	0.00811735184486777	0.000362335910029532	0.00141411246406962	2.39055124976781e-08	0.00419028471201979	0.00923616465956609	0.0172679266422022	6.1951309594392e-16
s__Bacteroides_nordii	0.00267619861236647	0.0173038780326999	0.000249649730210815	0.0021165008274444	0.000180584603660022	7.85534775090795e-05	0.00045470620386017	0.0356612444723425	0.681905645116583
s__Roseburia_sp_CAG_309	0.00263402306950521	0.00840804893413802	0.000240594367493975	0.00134463885505599	1.40578736209916e-05	6.98340076328457e-05	0.00028315799215205	0.0101035089422673	0.764952852580693
s__Ruminococcus_sp_CAG_330	0.00257525840811038	0.0216223289097774	0.0138763797045918	0.0967657671775176	0.361145118497902	0.00480608787032447	0.0181705997690611	8.42235253695873e-05	1.05335449617991e-05
s__Candidatus_Stoquefichus_sp_KLE1796	0.00249433665542626	0.0154663398562051	0.00233842997312828	0.0186793442057538	0.500810226430213	0	0	0.0588094634244709	0.0222370425130538
s__Anaerostipes_caccae	0.00240074315076978	0.0205836176740029	0.00160545097904527	0.0109664004398714	0.000183209432603151	0	0	0.0921512208931586	3.37510592858877e-05
s__Clostridium_sp_CAG_411	0.00239571240007049	0.0199666190242569	0	0	0.00101721672716768	0.000358789697840432	0.00230348270019888	0.679265005541828	0.0057146110815981
s__Blastocystis_sp_subtype_1	0.00232956721224739	0.0189287835888152	0.000216487910889935	0.00307294934621365	0.0963750617516451	0.00173355956064115	0.00684158535263201	0.000973886805030066	1.61631635757129e-10
s__Dialister_pneumosintes	0.0022877837986123	0.0233309084640111	0.000181012542924357	0.00201459274532643	0.282035779578958	0.000186487048172084	0.00077425238587041	0.0360958156786004	0.105830142390229
s__Prevotella_disiens	0.00211564555035176	0.0213865004099598	9.48894627528139e-06	8.51738019762009e-05	0.498668614393209	0.000101450199240221	0.000482007115420241	0.218921088165045	0.0188879357901151
s__Acidaminococcus_sp_CAG_542	0.00211036656201325	0.0215216005610786	1.29892522771464e-06	2.16963287785514e-05	0.466982299878071	4.36059835824023e-06	3.725696870463e-05	0.813422888573399	0.311439006379616
s__Absiella_dolichum	0.00198768936819941	0.00815406337900856	0.00852811214950183	0.0301506504201979	0.000923710079980769	0	0	0.000121381885223082	3.93477946823209e-09
s__Allisonella_histaminiformans	0.00191191180911406	0.00832701997304783	0.000900944790683282	0.00613009284405908	0.228386741256632	0.000237536120974074	0.000673299269294949	0.908494244431151	0.318709254054906
s__Eubacterium_dolichum_CAG_375	0.00183443092927839	0.00745999801484925	0.00830423183669959	0.02896530783505	0.000258523214993404	0	0	0.000301581961249889	3.10870854538933e-09
s__Klebsiella_variicola	0.00180766619566024	0.00979941360891663	0.0142862561457615	0.1148633749377	0.708045896871916	0.154881787144464	0.813404111226673	6.73579184979745e-17	1.32514499979037e-29
s__Oxalobacter_formigenes	0.00178882873547034	0.0182425452572775	0	0	0.102674839220571	0	0	0.408615974138526	NA
s__Prevotella_sp_CAG_1185	0.00174218001530191	0.0113909729134161	0.125637399515327	0.459945221624704	3.25325043921307e-05	0	0	0.0158100696924748	1.18970605796557e-06
s__Bacteroides_sp_OM08_11	0.00166366320052537	0.0169661022470501	0	0	0.102674839220571	2.21557567522906e-05	0.000157893408248251	0.379061888660369	0.0057146110815981
s__Actinomyces_odontolyticus	0.00163797256533764	0.00412144728813429	0.00163261757135107	0.00290432800033783	0.000468681493108365	0.00121514315542822	0.0033139587536512	0.825585266541196	0.00198002249362082
s__Lachnospiraceae_bacterium_2_1_46FAA	0.00161684018310557	0.0124745952970008	0.000214873908155576	0.00186123875179559	0.916288588790841	0	0	0.237975147881347	0.251311730576326
s__Clostridium_bolteae_CAG_59	0.00156192415051108	0.00749560654791783	0.0130891673648067	0.100014240162261	5.58619000084485e-06	0	0	0.000472887425671955	6.00568484542078e-11
s__Fusobacterium_mortiferum	0.0014947095648012	0.0148572160439668	0.0580615548276674	0.585870010738987	0.000360069737046709	0.00107946502092132	0.00908109726856426	0.732756183330143	0.00443109006168335
s__Clostridium_sp_CAG_590	0.00146128017551943	0.0149021922595998	0	0	0.102674839220571	0.0163954819079281	0.0356008475516713	7.99879105542742e-11	5.70711301728569e-27
s__Gemmiger_sp_An87	0.00142990149239881	0.0106827345310012	0	0	0.020601809107383	0	0	0.237975147881347	NA
s__Enterorhabdus_caecimuris	0.0013902478334908	0.00304097745283437	0.000337601922279349	0.000610847644253837	0.0186672371851218	0.000127061820016666	0.000406049304694783	9.27324296742667e-07	3.25974647599196e-06
s__Klebsiella_michiganensis	0.00138228051460807	0.0140421266632981	0.000111742224389926	0.00136109393436906	0.517890478979409	1.82785612908621e-05	0.000156172096128141	0.784686258084934	0.843797949344349
s__Odoribacter_laneus	0.00136132471971852	0.0111221407119411	0.0168922065968555	0.0831413905600164	0.0215100298885288	0	0	0.0921512208931586	0.00248947255560289
s__Veillonella_infantium	0.00135185206068821	0.00363145788626973	0.000191354068182751	0.00102896892323219	6.10268538938534e-07	0.00210995027311259	0.00629390198888399	0.166449130195035	4.01825336408799e-11
s__Porphyromonas_asaccharolytica	0.00128651705617686	0.00950849567251269	4.14366855213773e-05	0.000512885123583982	0.177456085976461	1.08424200005356e-05	9.26376770928818e-05	0.141730273589365	0.475549907085741
s__Streptococcus_mitis	0.00125201141264976	0.0035011751504221	0.00451464890148962	0.0265693678896983	5.05309126816077e-10	0.000810276552309979	0.00151720691911413	0.107927356661696	3.2387577238116e-05
s__Harryflintia_acetispora	0.00122555010549671	0.00369237392691441	0.00123833096180701	0.00875546494917055	0.184215221363212	1.66146260503051e-06	1.41955427200857e-05	0.000269766381062161	1.51245852073061e-06
s__Streptococcus_vestibularis	0.00118882063242738	0.00883662438394594	0.00119423301654685	0.00618423334480993	0.0109952264167285	0.000775937574539414	0.00292285075413238	0.116532228859616	0.519853358070723
s__Christensenella_minuta	0.00117944227564643	0.00439874124950235	0.00215613417574121	0.00524999159882495	0.000341103169923464	0	0	0.000121381885223082	7.36132862978285e-10
s__Ruminococcaceae_bacterium_D5	0.0011769362759968	0.00481841753868415	0.000510599239313262	0.00327253326250385	0.00288951593783081	0.000131893850273819	0.000666274496223045	0.0241241070925954	0.74062639635884
s__Enterococcus_faecalis	0.00115302371062746	0.0108179939158441	0.00430386214330202	0.0290940308693757	0.0124881259872667	0.00219507551584587	0.0162946790048567	0.391978935844618	0.150403255557741
s__Sanguibacteroides_justesenii	0.00114892798898805	0.00750355024982941	0.000793370961717043	0.00486524770480636	0.657987095014195	0	0	0.0378166530987731	0.0608974993781594
s__Streptococcus_anginosus_group	0.00114577472169602	0.0111412427456103	0.00120964763556577	0.00555314010431779	0.000243952690653048	0.00171672099426989	0.00546537391118875	5.86594525181609e-05	0.243992782421829
s__Haemophilus_sp_HMSC71H05	0.00112733061458204	0.00568181603534296	0.000998790463901682	0.00696000379593894	0.147652426146691	0.00749160117304304	0.0183131563436958	3.5055914191467e-08	3.69263823084335e-18
s__Streptococcus_gordonii	0.00111239870843774	0.00622167691683272	0.00192288963697735	0.00779164456698721	8.04096583042902e-05	0.00235559095876132	0.0100076249432387	0.000352178627577016	0.680100782944854
s__Campylobacter_hominis	0.00103725558253536	0.0103198226475437	1.40293095397743e-05	0.000114687912190857	0.916288588790841	3.44069188773391e-05	0.000174445143476878	0.409139557556551	0.241580229362737
s__Catabacter_hongkongensis	0.00102094994134241	0.00861210795964389	0.00255900074600242	0.00828013420114762	6.72556693683393e-07	0	0	0.00429472112454595	3.10870854538933e-09
s__Enterococcus_faecium	0.000994203478651568	0.00584481282972121	0.00788497612946036	0.119519773151146	0.487646494933676	1.35221995555871e-05	0.000115533723647867	0.321427449241816	0.551487906187349
s__Firmicutes_bacterium_CAG_791	0.000985404151498894	0.0100491899945364	0.00170928996535066	0.0285507712644672	0.472088742718111	0.0798884465739951	0.246003811097204	4.06100102785138e-13	1.72641308702878e-30
s__Victivallis_vadensis	0.000964782190981777	0.00765678977309969	0.000882603737436086	0.00759998236171479	0.727975621931154	0.018242761639793	0.0917501223917418	8.46396746961639e-10	1.36019161486704e-16
s__Streptococcus_australis	0.000953238175045056	0.0035971918321114	0.000215915649874107	0.00168086739040922	3.58747614624826e-05	0.000483066656891228	0.00148742472533489	0.306368033616601	5.58393318160229e-08
s__Blautia_coccoides	0.000921921700578333	0.0057023757423995	0.00119327406668685	0.0100966459557884	0.97334974962352	0	0	0.00663566251294875	0.00581807179763125
s__Clostridium_asparagiforme	0.000914487711772539	0.00292789425294575	0.00943112698041154	0.0827605528771435	8.46408899777771e-08	0	0	0.000121381885223082	6.11843319141064e-14
s__Actinomyces_sp_ICM47	0.000914012290018229	0.00223013066526095	0.00203770292430586	0.00533945647346486	0.0211509121374185	0.000399156477094828	0.00106847697172982	0.391198970479146	0.00268381246368938
s__Pseudoflavonifractor_sp_An184	0.000883093961294584	0.00505765573464363	0.000693164636799841	0.0046349269730919	0.106471173911072	0	0	0.00115180093858591	0.013468599409367
s__Romboutsia_ilealis	0.000882105634451926	0.00318235520849547	0.000460907401985503	0.00170210796301369	0.137931768835928	0.00128141142778835	0.00348998294609137	0.143126396685458	0.00149851978271498
s__Megasphaera_micronuciformis	0.0008565621940001	0.00873525468362472	0.000130343852506955	0.00141718540008664	0.282035779578958	2.21672787148089e-05	0.000140129605968243	0.173811406507821	0.601031000931645
s__Coprobacter_sp	0.000845101805032014	0.00861838118966144	0	0	0.102674839220571	0	0	0.408615974138526	NA
s__Peptoniphilus_harei	0.000808222571846368	0.00824228533034156	1.2789220575061e-06	2.13622099638592e-05	0.466982299878071	0	0	0.408615974138526	0.613903701243096
s__Aeriscardovia_aeriphila	0.000798533633755391	0.00193985549103423	0	0	2.69063269783586e-19	0.000147847720260423	0.000370428848145073	0.0825773221360377	9.3172617082743e-14
s__Clostridium_disporicum	0.000795514894289997	0.00318350188363832	0.00442977981804963	0.0210937730933379	0.411135905976677	0.00517997941263151	0.016976777231694	4.18225047111637e-05	4.52206089218947e-05
s__Klebsiella_quasipneumoniae	0.000769995788321103	0.00527946932330342	0.00621658865307656	0.0565677300187332	0.62395490075344	0.085743637807881	0.338095473773135	5.72092682567408e-17	6.47136487623104e-30
s__Haemophilus_pittmaniae	0.000763962364544521	0.00602623071925527	2.28811852987691e-06	3.8219114425739e-05	0.000427818949201701	0.000162952948639501	0.00139227060348643	0.146577284665253	0.306719009390396
s__Prevotella_timonensis	0.000730586865821616	0.00652030614971867	0.000238109265919945	0.00128494463103769	0.309021752997286	3.42165230823419e-05	0.000237284493579187	0.800651940855907	0.245846442190776
s__Streptococcus_sanguinis	0.000730422312659321	0.00212006230541234	0.000514978794551902	0.0015957900060615	0.358866089874525	0.00133757332360578	0.004421512162241	0.159578003951493	0.358573812790721
s__Comamonas_kerstersii	0.00070392529515417	0.00652505972190592	0	0	0.020601809107383	0.0822708644891448	0.304801323299499	1.08202691666995e-14	5.02777291972458e-37
s__Bifidobacterium_pseudolongum	0.000695482993527273	0.0070579812305146	0.000550105248408419	0.00918856919368246	0.125370764335106	0	0	0.237975147881347	0.613903701243096
s__Methanosphaera_stadtmanae	0.000685366307428321	0.00505229799097652	0.00013748834705679	0.00175328593680872	0.0290195595667666	0.00852575250962827	0.0254118775771444	1.93943746995802e-07	1.35827922577293e-20
s__Clostridiales_bacterium_1_7_47FAA	0.000683640305712212	0.00397817232438932	0.00262253627765207	0.0273318707546725	0.197711378917089	0	0	0.00179006917061801	8.57919092479542e-05
s__Actinomyces_sp_HMSC035G02	0.000656458201620264	0.00343377474642843	0.000784080987513746	0.00179089682287477	3.7706790032047e-05	0.000194272597977822	0.000496643234091894	0.783611659002339	7.30666817678817e-05
s__Peptostreptococcus_stomatis	0.000653179942783186	0.00622768655153819	2.62868831138458e-05	0.000252225133721835	0.498668614393209	0	0	0.146302664112975	0.251311730576326
s__Faecalicatena_orotica	0.000600661468080241	0.00598638315076794	0.000298219252712108	0.00280017382805495	0.934053422993554	0	0	0.237975147881347	0.251311730576326
s__Parabacteroides_gordonii	0.000590332858888697	0.00572439497990306	0	0	0.020601809107383	2.93554324401082e-05	0.000230431027851108	0.741485698597665	0.0057146110815981
s__Streptococcus_oralis	0.000581385777751887	0.00317940328642161	0.00173038970351925	0.00483075549192433	2.94108328248217e-05	0.00107833077163379	0.00246911571356884	0.000291351096175958	0.960802311227544
s__Clostridium_sp_D5	0.000516208047777082	0.00421128865755004	0.00188289511941979	0.0116898373402749	0.0013242598502062	0	0	0.146302664112975	0.000436769007910883
s__Gemella_sanguinis	0.000508163998945776	0.0017218543393495	0.000616186776089049	0.00203667401575671	0.600994464511953	0.000112326965464178	0.000378117284255866	0.249828356449724	0.0790922551548155
s__Veillonella_tobetsuensis	0.000499506067174169	0.00509398236735815	5.08175710807579e-05	0.000672920462208364	0.931897111854882	0.000264040850998644	0.00135521113341043	0.00333105873976582	1.88881419884186e-05
s__Bacteroides_sartorii	0.000473128559172329	0.00482498351131549	0	0	0.102674839220571	0	0	0.408615974138526	NA
s__Clostridium_aldenense	0.000469424195525754	0.00212799208411631	0.0015929496014661	0.00634131621010786	0.00191429180393498	0	0	0.00277544414238559	9.68464732813801e-07
s__Lactobacillus_acidophilus	0.000463962824654988	0.00455783414838867	0.0204947783101608	0.273480865249711	0.891698674919413	0	0	0.237975147881347	0.208018542843172
s__Actinomyces_graevenitzii	0.000457549791892889	0.00224719429926689	0.00147347096100625	0.00454622390639898	3.68528170607204e-09	0.000133696474857154	0.000792230127107777	0.639782105850904	4.20934335819593e-08
s__Citrobacter_freundii	0.00045581746882827	0.0034062161743322	6.01074398297391e-05	0.00100399218427491	0.122054353634111	0.00024903430560188	0.00153543614832733	0.214827883832263	0.0010704559737483
s__Streptococcus_infantis	0.000453775721067678	0.00168219479658055	0.000696737804890768	0.0031973837152747	0.34224693006691	0.00018570078012382	0.000572517284504217	0.783765457938699	0.544607236193663
s__Lactobacillus_mucosae	0.000444036225492909	0.00452829875706086	0.050109675862024	0.423793775229435	0.215744483916316	0.00316292600514968	0.013337589713486	0.000630254796447236	0.000572566228675748
s__Parvimonas_micra	0.000418163159252266	0.00328037512563132	0.000189054882741165	0.00161915316948375	0.112988586877442	3.61428776779426e-05	0.000184113542047198	0.657826563841172	0.324010430243593
s__Massiliomicrobiota_timonensis	0.000402056767430823	0.0021077926240618	0.00155299418965275	0.0122309783920067	0.0228130818415576	0	0	0.00663566251294875	4.07450372777966e-05
s__Candidatus_Gastranaerophilales_bacterium	0.000401803640172436	0.00373417397094969	0.000191181875549441	0.00208687409571672	0.904960407560891	0	0	0.237975147881347	0.208018542843172
s__Lactobacillus_fermentum	0.000397695121214114	0.00321955062548864	0.00456558531922052	0.0392193637422236	0.0118337227143005	0.000104946183371051	0.000896660583779039	0.774460832418941	0.0204287953062563
s__Firmicutes_bacterium_CAG_424	0.00038123103546446	0.00240730349923452	0.0100135629816824	0.086693391213119	0.0366546908630462	0	0	0.0588094634244709	0.00209759690084954
s__Porphyromonas_sp_HMSC065F10	0.000369948993184125	0.00352041485923243	2.12143976348706e-06	3.54350301391014e-05	0.0307703389242648	2.80071674865344e-06	2.39293343900685e-05	0.505692028105776	0.311439006379616
s__Veillonella_sp_T11011_6	0.000365193098149259	0.00139877254142595	9.69273334655707e-05	0.000533932501595168	0.0168136293033702	0.00352038300805871	0.0073737953420192	6.31286151365899e-06	5.87571599182643e-16
s__Blautia_sp_N6H1_15	0.000362064636867972	0.00180777822280876	0.00217245462424366	0.0276471077749913	0.942829779419571	0	0	0.0588094634244709	0.0514225596189193
s__Leuconostoc_mesenteroides	0.000357675432984183	0.00280461319016559	1.12956836375451e-05	0.000168283864305064	0.198509921705366	0	0	0.146302664112975	0.376458639485086
s__Propionibacterium_freudenreichii	0.000341874720611349	0.00286688117808631	1.14095194800738e-05	0.000148324295719216	0.298231765468105	0	0	0.237975147881347	0.47185693461468
s__Sharpea_azabuensis	0.000319550089924615	0.0018559138220602	3.29961005991989e-06	5.51143539085721e-05	0.000107464681438167	0.000262368848498653	0.000606050249273017	4.19316819195753e-05	8.11283140657834e-21
s__Lactobacillus_sakei	0.000310038528205813	0.00169210083762487	0.000193527835833485	0.00198091482909824	0.0589055615862704	0	0	0.0158100696924748	0.121187865644216
s__Streptococcus_mutans	0.000309191225532336	0.0018592436136138	0.00109865253104805	0.00647574548910529	0.00031454412860107	0.000785295659821522	0.00378145894710099	0.0761758155113276	0.103936540297829
s__Bifidobacterium_breve	0.000293841643734609	0.00211636455580342	0.0730467032289143	0.31559804724424	3.91135936519962e-06	0.00132913093966054	0.00666766888122689	0.374700116632929	0.000635218858347883
s__Actinomyces_oris	0.000292890444633326	0.00123693554642222	0.00182644981630837	0.00334404523606322	1.11645071963974e-13	0.000342682800089627	0.00119094354427915	0.769362214206017	1.41358719228515e-09
s__Rothia_mucilaginosa	0.000262490218749323	0.000879067030650008	0.000960125431119641	0.00289476862750855	0.000469179281614983	0.00246404548851771	0.0146220880382144	0.000430059086797522	0.523578069914523
s__Citrobacter_koseri	0.000251268453747756	0.00256244549762019	0	0	0.102674839220571	0	0	0.408615974138526	NA
s__Mogibacterium_diversum	0.0002512188108231	0.0010133503425831	0.000175125907547522	0.000908702738106218	0.439432723088727	0.00128136857805451	0.00406859027379701	0.0654485838969271	0.00258071884171271
s__Cloacibacillus_evryensis	0.000250839680666064	0.00147139396732903	0.000104471490667022	0.00151707299696919	0.0718153470297822	3.36847081221019e-05	0.000287802272355167	0.326520613966243	0.8382949879942
s__Lactobacillus_amylovorus	0.000244771096877034	0.00246456193226905	4.12372410132168e-06	6.88797722804464e-05	0.123703884495773	0.000418065554950325	0.00283264439439223	0.201101798596429	0.00100104696838425
s__Anaerobiospirillum_thomasii	0.000238285152752217	0.00198999568676583	0.00047806378273398	0.00764494267855762	0.726490453968272	0.0204689200777448	0.0431776299299732	9.43054482936623e-24	3.43983500290035e-51
s__Lachnoclostridium_sp_An131	0.000213158773270385	0.000937781265837522	0.000251660645143225	0.0015606620999714	0.374084647750992	0	0	0.0158100696924748	0.00295297653303437
s__Gemella_morbillorum	0.000208557984313234	0.00203527868465253	4.70186517453337e-05	0.000415545258356123	0.348316779584434	0	0	0.237975147881347	0.0856557216955992
s__Lachnoclostridium_sp_An138	0.000208414371095054	0.00074214734294313	0.000652937822673427	0.00842934484409714	0.964097187206825	0	0	0.00663566251294875	0.00491402425884365
s__Desulfovibrio_fairfieldensis	0.000207163604768336	0.00211266252643993	0	0	0.102674839220571	7.3194136587292e-05	0.000463220313025549	0.173811406507821	0.000694588285048049
s__Fusobacterium_sp_CAG_439	0.000201386856252851	0.00163002581824338	0	0	0.020601809107383	0	0	0.237975147881347	NA
s__Pseudoflavonifractor_capillosus	0.000200594684127452	0.000980760470133199	0.000128450911211901	0.00137684021489505	0.0908462131138853	0	0	0.0158100696924748	0.10179096037534
s__Clostridium_sp_CAG_964	0.000199200680010687	0.00203145630899089	1.22950777683033e-05	0.000205368287509748	0.466982299878071	0.00208342608162446	0.00924632078398103	0.00138058045695709	4.44824443839499e-08
s__Lactobacillus_paragasseri	0.000196614900565223	0.00182644139929282	0.00217507411800384	0.00897443822384236	0.000153041678407189	3.43232468375977e-05	0.000231685878276561	0.95859841314397	0.00103400522571182
s__Flavonifractor_sp_An100	0.000192898333640085	0.00155118762375041	0	0	0.00449801085300315	0	0	0.146302664112975	NA
s__Prevotella_buccalis	0.000192047654431288	0.00136072700066673	5.06285747993134e-05	0.000441200545015139	0.612010175991896	4.25112919570265e-06	2.85842149771173e-05	0.665395311206086	0.930246213732462
s__Solobacterium_moorei	0.000181441317160522	0.00163914274704779	2.71660977194848e-05	0.000187993060322335	0.235115519864985	0.000206468686988364	0.000938516787525037	0.0057885684429759	0.013999530084706
s__Pseudomonas_fragi	0.000178449675613922	0.00181983675629938	0	0	0.102674839220571	0	0	0.408615974138526	NA
s__Eubacterium_callanderi	0.000174188983701182	0.00162607799351385	0.00387066263590988	0.0186001709160297	0.00021476060972347	0	0	0.237975147881347	0.000305869557984872
s__Citrobacter_youngae	0.000171283143335149	0.00125683444557896	7.99606062962656e-06	0.000133560544249989	0.0307703389242648	0.000616357568217437	0.00323587757255778	0.0320708203986752	3.60245737546526e-07
s__Lachnoclostridium_sp_An76	0.000170501262950031	0.00166791686963395	1.04473891175057e-05	0.000136070948914556	0.303740343133267	0	0	0.237975147881347	0.47185693461468
s__Clostridium_butyricum	0.000169743834155822	0.00123914501947326	0	0	0.020601809107383	7.56866652572471e-05	0.000612448725102877	0.741485698597665	0.0057146110815981
s__Anaerococcus_vaginalis	0.000166114304980913	0.0014693352300368	1.16379619587169e-05	0.00013998198999464	0.493366099698614	0	0	0.146302664112975	0.251311730576326
s__Actinomyces_sp_oral_taxon_181	0.000160468432562926	0.000801497695291486	0.000800835592609311	0.00174263223268115	3.8507470945829e-08	4.30838506314205e-06	3.24585931976082e-05	0.0291958069022865	6.11447592021536e-10
s__Eubacterium_sulci	0.000151976808452874	0.00126675808845094	0.000132458709388431	0.000857812158583796	0.46815024013277	0.00159877010497134	0.00573649507783	1.75414447179315e-05	4.76507395119895e-07
s__Bacteroides_caecimuris	0.000137612997900221	0.00140338272323446	0	0	0.102674839220571	0	0	0.408615974138526	NA
s__Bacteroides_sp_D2	0.000137467358110345	0.00079695447361387	3.0249590342585e-05	0.000365028451102846	0.0183983573631604	0	0	0.0378166530987731	0.305885860616423
s__Oscillibacter_sp_PC13	0.000133350000766175	0.000612408668262158	1.72825042924283e-05	0.000157471842377267	0.00995012829642548	3.02517681077389e-05	0.000134553852849756	0.5496300721831	0.127506726644879
s__Anaerofilum_sp_An201	0.00012836369398256	0.00130905796090785	1.47153787658674e-06	2.45795284434426e-05	0.466982299878071	0	0	0.408615974138526	0.613903701243096
s__Lactonifactor_longoviformis	0.000126990910744736	0.000909379849135706	0.000178369389583631	0.00131802521019639	0.0714195160936522	0	0	0.146302664112975	0.0113930330396341
s__Actinomyces_turicensis	0.000125594616614283	0.000680055525147528	0.000231771931874163	0.00183861408612244	0.934053079017885	0.000107306533706356	0.000473686491246295	0.23278707934442	0.164207612798648
s__Lactococcus_raffinolactis	0.000122576703203004	0.00125004200308798	0	0	0.102674839220571	0.000602971398312598	0.00443511134900501	0.00324797540768216	2.37103240048541e-08
s__Actinomyces_naeslundii	0.000121131303493233	0.000639446184427234	0.000114398703865919	0.000575541317043444	0.823082844563027	6.03535850774822e-05	0.000228672919360047	0.530535793162947	0.330664257619536
s__Gemella_asaccharolytica	0.000119020302243199	0.00111770086778415	3.72756547472694e-06	3.71610544047495e-05	0.336228492179647	0	0	0.146302664112975	0.305885860616423
s__Eubacterium_sp_OM08_24	0.000117178703016528	0.000731527107914853	0.000251318359615106	0.00300015715621899	0.928965596874329	0.00424214102084313	0.0184465617331009	6.40425786300739e-09	5.16088037785657e-17
s__Actinomyces_sp_S6_Spd3	0.00011323385101664	0.000513212893958858	0.000121347429921076	0.00042148544086531	0.814708491737156	6.41193370605643e-05	0.000282577230973442	0.663305323674306	0.489487407567542
s__Leuconostoc_lactis	0.000113074073920039	0.00109314179858996	0	0	0.020601809107383	0.000711803856513038	0.00240350874096288	9.03961361449173e-05	9.3172617082743e-14
s__Streptococcus_sp_A12	0.000108682515462367	0.000366551650391053	7.55401773194819e-05	0.000585182882365981	0.026758925625449	0.000193907323032671	0.000476806383132688	0.201759113545483	0.000216496721012168
s__Prevotella_bivia	0.000107301461500431	0.000512017695423705	0.00055538785573547	0.00384028487896759	0.858915045711948	0.000106511091412632	0.000739572217978376	0.421503993082546	0.316098832411243
s__Escherichia_albertii	0.000103949981869575	0.00106008597198116	0.000108334287844719	0.00132021562810585	0.8172513876204	0.000359713693470898	0.00300227787520439	0.371881924956624	0.148144448110144
s__Butyribacterium_methylotrophicum	0.000101759828239628	0.00097234582412768	1.01254539227875e-05	6.60737309056728e-05	0.517355108003432	0	0	0.237975147881347	0.121187865644216
s__Haemophilus_sputorum	9.56418632158687e-05	0.000537312847783478	0.00023537894308178	0.00320977619813537	0.101805535107069	0.000720275516950478	0.0043756880902884	0.199806657055622	0.00107065214895169
s__Lactobacillus_salivarius	9.00616210422863e-05	0.000918451926240833	0.0107632982176075	0.0962171610277408	4.38688031606651e-05	0.00290560755718911	0.0238130846583721	0.0159853209367118	0.0814039506585166
s__Gemella_haemolysans	8.83839006331049e-05	0.000513871718720015	0.000315103032582481	0.00114978125373484	0.000468946743844171	5.72815079449815e-05	0.000274308401156318	0.634052213688681	0.00717838335422687
s__Lachnoclostridium_sp_An118	8.81575915228204e-05	0.000707578103661956	7.77798209440962e-05	0.000581074604015509	0.281342968176908	0	0	0.237975147881347	0.0721823604443805
s__Eubacterium_limosum	8.33801557460611e-05	0.000683480014965889	9.98755375479949e-05	0.000438353040292502	0.0204949022078702	6.60053028693021e-05	0.000520617320145388	0.95859841314397	0.044363656604628
s__Cloacibacillus_porcorum	8.21168164653419e-05	0.000635358086156075	0.000222914947299812	0.00237664891388064	0.941169064454795	9.96876350084777e-05	0.000333266768409744	0.0264750991439621	0.00138721701343807
s__Clostridiales_bacterium_CHKCI006	8.09321390442162e-05	0.00048002964663734	0.00026930758205868	0.00333213879423493	0.352197868067165	0	0	0.146302664112975	0.305885860616423
s__Lactobacillus_curvatus	7.91608187437162e-05	0.000623817500890812	0.000111299851343422	0.000800910309378232	0.610703055459951	0	0	0.237975147881347	0.144619278698309
s__Acidaminococcus_fermentans	7.89613278027993e-05	0.000805250702571341	0	0	0.102674839220571	0.000689344842205555	0.00588976491361958	0.800817429422529	0.0514190896102435
s__Clostridium_methylpentosum	7.50236477500342e-05	0.000714943029672775	0.000331216221472597	0.00157037523634909	0.00235827335305748	0	0	0.237975147881347	0.00176641875234232
s__Actinomyces_sp_HPA0247	7.22789909379472e-05	0.000260011558692844	0.00145392158635079	0.00311292174091897	1.10381933911182e-12	5.03794673639786e-05	0.00022338870776	0.844607593056431	9.50301094516673e-10
s__Gardnerella_vaginalis	6.89727631282026e-05	0.000487274581462344	0.00072286573099393	0.00833787644712004	0.364211809834621	8.38330171646449e-06	7.16269612635995e-05	0.498319975603716	0.162879868852093
s__Eubacteriaceae_bacterium_CHKCI005	6.85619059208009e-05	0.000448920832504211	0.00019311366233894	0.000790408742505236	0.0299552969843613	0	0	0.146302664112975	0.00581807179763125
s__Firmicutes_bacterium_CAG_646	6.7102305533931e-05	0.000479709254210185	0.0149029846802766	0.11688193473886	0.192148459277165	0	0	0.146302664112975	0.0310684019846694
s__Mitsuokella_jalaludinii	6.37893998285982e-05	0.000465011261354065	0	0	0.00449801085300315	0.00247247539850189	0.0113829521442042	0.000288296645795929	9.3172617082743e-14
s__Tyzzerella_nexilis	6.34347973922427e-05	0.000505248665711078	0.00832800212625092	0.0777596731706944	1.20113690009715e-05	0.000158801418562914	0.00115927312735824	0.651639173623304	0.000558695506001333
s__Clostridium_neonatale	6.18595220132761e-05	0.000630845819694434	0	0	0.102674839220571	2.17442404913963e-05	0.000185782872197575	0.813422888573399	0.0514190896102435
s__Mitsuokella_multacida	6.12052946994379e-05	0.000422387808583286	0	0	0.00449801085300315	0.0152228116106164	0.0438739700190853	1.5127479866841e-08	4.66171681809722e-24
s__Citrobacter_europaeus	5.94930302826587e-05	0.000606712244668086	0	0	0.102674839220571	0.000128243249843292	0.000962325942743026	0.371881924956624	0.0057146110815981
s__Dialister_succinatiphilus	5.92095348360697e-05	0.000603821147039742	0	0	0.102674839220571	0	0	0.408615974138526	NA
s__Sneathia_amnii	5.84747918409218e-05	0.000596328209300273	0.000215039140484126	0.00130094508400856	0.0454069937847668	0	0	0.408615974138526	0.0367350912349184
s__Fretibacterium_fastidiosum	5.74049709326868e-05	0.000256226251787324	5.32832317370828e-06	8.9000543640643e-05	2.69018531575506e-05	0.000167872422053494	0.00044446994841117	0.00033641434281482	6.28724238604338e-19
s__Megasphaera_sp_MJR8396C	5.72059203492338e-05	0.000564639128285982	0.0848804677322666	0.459111811997713	8.67882850888488e-07	0	0	0.237975147881347	5.94708519541192e-06
s__Veillonella_rogosae	5.48160032723541e-05	0.000489833388932374	1.45729570387929e-05	0.000130433891705261	0.904960407560891	0.000265699948794791	0.000924703830407899	0.00507472432284303	9.83157814082648e-05
s__Peptostreptococcus_anaerobius	5.14775542526446e-05	0.000524970107292532	6.86588396673967e-05	0.000818442532497435	0.353433855273451	5.62895709881821e-06	4.80938305345345e-05	0.813422888573399	0.561564946143013
s__Murimonas_intestini	5.09904994845182e-05	0.000520003103758802	5.42092671948246e-05	0.000596006941523851	0.922531389923229	0	0	0.408615974138526	0.376458639485086
s__Leuconostoc_garlicum	5.060400887884e-05	0.000516061657478455	0	0	0.102674839220571	0.000355161289787082	0.00113939339941556	2.37866994745822e-05	9.3172617082743e-14
s__Leuconostoc_carnosum	4.8893491442157e-05	0.000471083398541629	8.8346846756973e-06	8.56087814255823e-05	0.517890478979409	0	0	0.237975147881347	0.376458639485086
s__Bacteroides_faecichinchillae	4.6756627287966e-05	0.000409150472578006	0	0	0.020601809107383	7.04406130642404e-05	0.000369062495270589	0.0259473622733043	1.84672240543593e-07
s__Atopobium_parvulum	4.6011337378557e-05	0.000427922464612396	6.70764036919718e-05	0.000314724392830648	0.0120636585339754	1.30777957127708e-05	0.000104395452636627	0.732756183330143	0.0537124386253637
s__Streptococcus_macedonicus	4.2385661013233e-05	0.000432250625206008	1.02563659865608e-05	0.000171315087096345	0.466982299878071	0.00831177699696658	0.0422923481236479	0.0148619455789598	1.83093179583905e-05
s__Lactobacillus_rhamnosus	4.21303826876057e-05	0.000429647286878466	0.0143256522433351	0.13153286591957	0.017529842046759	0	0	0.408615974138526	0.0188153569831629
s__Streptococcus_sp_F0442	4.08065466195474e-05	0.000191146693266413	0.000321732647051848	0.00199343196449125	0.0218199989545199	1.53764841102541e-05	0.000131376737827827	0.225556790348609	0.004448634535809
s__Prevotella_denticola	4.05705874399933e-05	0.000413740434068896	5.486371103679e-06	9.1640464536973e-05	0.466982299878071	0	0	0.408615974138526	0.613903701243096
s__Atopobium_rimae	3.9107270225879e-05	0.000293719834161386	5.33943267704143e-05	0.000366802579392468	0.184904024014006	5.9943464935029e-06	5.12157188912198e-05	0.498319975603716	0.0893097753083805
s__Helicobacter_pylori	3.82046387939001e-05	0.000365322787218898	1.60389401095728e-06	2.67903117478934e-05	0.123703884495773	0	0	0.237975147881347	0.613903701243096
s__Prevotella_colorans	3.79428041925751e-05	0.000357633255081583	0	0	0.020601809107383	0	0	0.237975147881347	NA
s__Atopobium_minutum	3.7731954503769e-05	0.000384791944601427	4.04580694597482e-05	0.000395613460245014	0.723600499233689	0	0	0.408615974138526	0.305885860616423
s__Peptoniphilus_lacrimalis	3.76842089903333e-05	0.000341961266214637	1.34713596982306e-05	0.000138361680058817	0.730114670677466	2.77985403298403e-06	2.37510832692516e-05	0.774460832418941	0.964807244628756
s__Flavonifractor_sp_An10	3.68893747847741e-05	0.000267524772134987	5.14385842573261e-05	0.000671380807666218	0.733744924633796	0	0	0.237975147881347	0.305885860616423
s__Leuconostoc_gelidum	3.66106185758904e-05	0.000282338081002389	4.01774019326419e-06	6.71094920014985e-05	0.122054353634111	0	0	0.237975147881347	0.613903701243096
s__Alistipes_sp_An66	3.61167499654006e-05	0.000368320025682258	0	0	0.102674839220571	0	0	0.408615974138526	NA
s__Actinomyces_viscosus	3.28483522881312e-05	0.000191538809817104	4.92515894337205e-05	0.000287383105322398	0.382952034423348	0	0	0.146302664112975	0.0514225596189193
s__Anaerofustis_stercorihominis	3.21314766909367e-05	0.000327678053295276	0.00107093619646261	0.00681486307941264	0.000471164580279643	6.28783553712689e-06	5.37232903791528e-05	0.813422888573399	0.00396581322054851
s__Campylobacter_showae	3.03205648134854e-05	0.000309210303294234	0	0	0.102674839220571	0	0	0.408615974138526	NA
s__Clostridium_hylemonae	2.84899380786505e-05	0.000280329076113438	0.00171254829028341	0.011343121751839	7.89627580333336e-06	0	0	0.237975147881347	2.79327363574922e-05
s__Porphyromonas_uenonis	2.73990011441198e-05	0.000279416082973636	1.69124596220086e-05	0.000167782261314058	0.449711034741095	2.17639817528999e-06	1.85951541609799e-05	0.813422888573399	0.665210309179227
s__Lactobacillus_crispatus	2.65235527694357e-05	0.000270488226282321	0.00322279530419726	0.0317715330580279	0.00145084066335606	3.36679645949384e-05	0.000287659215596371	0.813422888573399	0.010171205478104
s__Actinomyces_sp_oral_taxon_448	2.62884435957068e-05	0.000167505898047689	7.00890265495984e-05	0.000389573969954333	0.326201986723863	0	0	0.0921512208931586	0.026282460726114
s__Denitrobacterium_detoxificans	2.53802756652796e-05	0.000148478154536847	3.23751390487207e-07	5.40771436311402e-06	0.0303170120049628	0.000100506576533361	0.000320029877284707	0.00365245278008455	6.71441861683923e-10
s__Erysipelothrix_larvae	2.4189920324183e-05	0.000246689751530527	0.000885407124258003	0.0146723866322391	0.811975605639537	0	0	0.408615974138526	0.47185693461468
s__Pseudopropionibacterium_propionicum	2.30798329177277e-05	0.000235369036835909	8.63120577544311e-06	9.29684909802702e-05	0.7275604070539	1.22774084365935e-05	5.51746528749299e-05	0.0793204697619219	0.0409213244016344
s__Parvimonas_sp_KA00067	2.25729894974147e-05	0.000230200227854885	0.000107368400131965	0.00167954100859115	0.927212990271503	1.19899754020521e-05	0.000102442394741398	0.813422888573399	0.8382949879942
s__Staphylococcus_equorum	2.25307406378905e-05	0.000229769372336603	0	0	0.102674839220571	0	0	0.408615974138526	NA
s__Lactobacillus_sanfranciscensis	2.03039191756169e-05	0.000207060160157763	0.00143237501930765	0.00898967969526253	0.00872995248381026	0	0	0.408615974138526	0.0113930330396341
s__Clostridium_celatum	1.92955409963274e-05	0.000196776680131206	0.000706894470837329	0.0108819110127608	0.715702934893318	7.42972286837325e-05	0.000344726256568659	0.0352607303240601	0.0101577783630868
s__Finegoldia_magna	1.88683572896197e-05	0.000154238590276024	1.35640917745772e-05	8.23845429291637e-05	0.615979737806556	0	0	0.237975147881347	0.144619278698309
s__Prevotella_sp_S7_1_8	1.84151578041509e-05	0.000187798497978511	1.43832739892763e-07	2.40248041014938e-06	0.466982299878071	0	0	0.408615974138526	0.613903701243096
s__Clostridium_sp_chh4_2	1.53385827580389e-05	0.000111662809043311	1.40329486969965e-06	1.74645197955451e-05	0.298231765468105	0	0	0.237975147881347	0.47185693461468
s__Alloscardovia_omnicolens	1.46844812048044e-05	0.000141836239961714	0.000140098946315054	0.00104626516096799	0.1745667543387	1.93355725925903e-06	1.6520320464895e-05	0.784686258084934	0.162879868852093
s__Butyricicoccus_pullicaecorum	1.42510640789606e-05	0.000145332907656162	0.00055521161421433	0.00725615586994821	0.268122193238336	0	0	0.408615974138526	0.144619278698309
s__Atopobium_deltae	1.39063687572845e-05	0.00010029477018996	3.86072863296103e-05	0.000346196650489927	0.608072255043933	0.000200983446701592	0.00126418829182078	0.101619011305213	0.109286872338318
s__Actinomyces_massiliensis	1.36916033278865e-05	0.000139627505082531	5.9612594765284e-06	9.19663762404291e-05	0.927212990271503	0	0	0.408615974138526	0.376458639485086
s__Haemophilus_paraphrohaemolyticus	1.08055950607106e-05	0.00011019588014109	0	0	0.102674839220571	0.000765964592562622	0.00593681129989535	0.364786902241461	0.0057146110815981
s__Leclercia_adecarboxylata	1.0640182653308e-05	0.000108508997954818	8.32698637331824e-06	0.000139088093937398	0.472088742718111	0	0	0.408615974138526	0.613903701243096
s__Lactobacillus_plantarum	1.04656656861548e-05	0.000106729267112884	5.83488166708068e-05	0.000974617386219061	0.472088742718111	6.20114131896581e-05	0.000529825746544872	0.800817429422529	0.311439006379616
s__Lactobacillus_gasseri	8.49859549135246e-06	8.66690084970757e-05	0.00201265835857027	0.0147818805040105	0.00087828420805855	0	0	0.408615974138526	0.00209759690084954
s__Lactococcus_piscium	8.38569297866449e-06	6.36711496576242e-05	0	0	0.020601809107383	0	0	0.237975147881347	NA
s__Prevotella_corporis	7.74396378477695e-06	5.62793587504288e-05	0.000417544283704735	0.00280660578835312	0.0122346031680465	0.00010119823992711	0.000470982508517078	0.0944542978155356	0.492724118809187
s__Bifidobacterium_pullorum	7.28773852660781e-06	7.43206419142703e-05	0	0	0.102674839220571	0	0	0.408615974138526	NA
s__Streptococcus_milleri	6.44726359626283e-06	6.57494457732411e-05	5.4783007298313e-05	0.000333647969052084	0.135147136720485	3.73624579021386e-05	0.000319224980250141	0.800817429422529	0.290887479876084
s__Weissella_confusa	6.40451896079084e-06	6.53135343124949e-05	0.000182864828813856	0.0030544448312544	0.472088742718111	0.00594594323304933	0.0140790530858793	2.76918562119151e-14	1.76208480236048e-32
s__Bacteroides_oleiciplenus	5.63569203687136e-06	5.7473007337213e-05	0	0	0.102674839220571	0	0	0.408615974138526	NA
s__Mycoplasma_hominis	5.32077609581917e-06	5.426148228008e-05	0.000136311239866978	0.00131194729450811	0.134250812041708	0	0	0.408615974138526	0.0856557216955992
s__Corynebacterium_argentoratense	5.27504094159397e-06	5.3795073392377e-05	5.48757133867348e-05	0.000638573457298462	0.917852471979196	4.08709309913248e-06	3.49201387464493e-05	0.813422888573399	0.843797949344349
s__Olsenella_profusa	4.76967066841001e-06	4.86412876232676e-05	8.05082574590422e-06	6.7768772694735e-05	0.447033673996775	0.000159155439020654	0.00055463243541441	1.55915226105867e-06	8.22538310915083e-11
s__Weissella_cibaria	3.70809469860634e-06	3.78152944528873e-05	0	0	0.102674839220571	0.000171346821182017	0.000783271365759201	0.0148619455789598	1.43522647960203e-06
s__Streptococcus_gallolyticus	3.18016124331735e-06	3.24314084720933e-05	0.00018375018952562	0.00223298531355299	0.554495192160941	0.00431758173229119	0.0198212982981454	0.0320832959579968	0.0186615161530133
s__Prevotella_veroralis	2.8631706182685e-06	2.91987257065932e-05	0	0	0.102674839220571	0	0	0.408615974138526	NA
s__Dialister_micraerophilus	2.5471433224433e-06	2.59758670101119e-05	0	0	0.102674839220571	1.80047485410353e-06	1.53832638968106e-05	0.813422888573399	0.0514190896102435
s__Bacteroidales_bacterium_KA00251	2.31104416283055e-06	2.35681185660953e-05	0.00033969844727038	0.00360844799759376	0.211594025659905	0	0	0.408615974138526	0.121187865644216
s__Varibaculum_cambriense	2.16864018592879e-06	2.21158772520248e-05	1.12887821083493e-06	1.88559836167861e-05	0.472088742718111	0	0	0.408615974138526	0.613903701243096
s__Actinomyces_sp_oral_taxon_170	1.76823685129571e-06	1.80325484188214e-05	4.21046332803932e-06	7.032860300658e-05	0.472088742718111	0	0	0.408615974138526	0.613903701243096
s__Prevotella_sp_oral_taxon_306	1.56664052697711e-06	1.59766612356831e-05	0	0	0.102674839220571	0	0	0.408615974138526	NA
s__Atopobium_vaginae	1.55861117958339e-06	1.58947776375992e-05	0.000112874257299729	0.000893104130022155	0.211594025659905	7.94978897119562e-05	0.000679230267443794	0.800817429422529	0.403745939486225
s__Eubacterium_brachy	1.52898894155411e-06	1.55926888981039e-05	0.000168860060151043	0.000727332366073801	0.00208908760874423	0	0	0.408615974138526	0.00414870538470422
s__Saccharomyces_cerevisiae	1.26899494847606e-06	1.29412600098602e-05	0.00107828737896302	0.00776492959508396	0.00668248998297184	0	0	0.408615974138526	0.00963527875266747
s__Lachnoclostridium_sp_An14	1.22416397397395e-06	1.24840719822609e-05	0.000449114341286714	0.00332344925507062	0.268122193238336	0	0	0.408615974138526	0.144619278698309
s__Bacteroides_sp_OM05_12	1.1048290627326e-06	1.12670899001159e-05	0	0	0.102674839220571	0	0	0.408615974138526	NA
s__Abiotrophia_sp_HMSC24B09	1.10422086955959e-06	1.12608875224014e-05	1.88668523664186e-05	0.000220295235262374	0.554495192160941	0	0	0.408615974138526	0.251311730576326
s__Fusobacterium_necrophorum	6.59274554428343e-07	6.72330763569062e-06	0	0	0.102674839220571	3.48164475651093e-06	2.97471858394945e-05	0.800817429422529	0.0514190896102435
s__Bifidobacterium_kashiwanohense	0	0	0.0970672629911859	0.744086821235694	5.22715358797097e-06	0	0	NA	0.000123859743399389
s__Bacteroides_sp_CAG_661	0	0	0.0910299967876161	0.63386519607222	0.000406310202246614	0	0	NA	0.00295297653303437
s__Veillonella_sp_CAG_933	0	0	0.0642439207131435	0.330717207366902	1.13832995110418e-06	0.00478753815019318	0.0409047438861011	0.23716072471822	0.000165821801883919
s__Prevotella_sp_CAG_873	0	0	0.0538694102618034	0.755061683104568	0.170768837340734	0.0124471176630617	0.0390551516541354	0.000109304498656531	8.35633968890891e-06
s__Escherichia_marmotae	0	0	0.0206152138710022	0.232447376560094	0.0644638790340754	2.57312859181252e-05	0.000219848203256298	0.23716072471822	0.396205893181386
s__Bifidobacterium_scardovii	0	0	0.0201441886259105	0.192738840614471	6.09222747528528e-05	0	0	NA	0.000741281501651608
s__Bacteroides_sp_CAG_530	0	0	0.017108213520257	0.224597246435719	0.040375251082721	0.0218077700915126	0.0686525925559754	1.15794446786152e-12	3.01339383726476e-18
s__Lactobacillus_johnsonii	0	0	0.0161704109357228	0.0997696830108382	0.00020069592948508	0	0	NA	0.00176641875234232
s__Campylobacter_upsaliensis	0	0	0.0126611188810174	0.182144029651917	0.290576115135789	0	0	NA	0.376458639485086
s__Barnesiella_sp_An22	0	0	0.0116875470197883	0.0963755214182294	0.040375251082721	0	0	NA	0.0856557216955992
s__Lactobacillus_kalixensis	0	0	0.00952932523216219	0.0666208048394127	0.000406310202246614	0	0	NA	0.00295297653303437
s__Streptococcus_pasteurianus	0	0	0.00774280133695242	0.0749520165184763	0.0254401951327302	0.000640072949482857	0.00458289830320452	0.0163143815944063	0.813055601279214
s__Enterococcus_gallinarum	0	0	0.00755212813289798	0.125422136631149	0.389564349853114	6.04433585784167e-05	0.000332745608017895	0.0382232681965266	0.0311094853736103
s__Clostridium_hiranonis	0	0	0.00746430124828927	0.123784039159583	0.389564349853114	0	0	NA	0.47185693461468
s__Enterococcus_avium	0	0	0.00701599138746406	0.0977490851214737	0.0127987433131853	0.000185539527067992	0.00158525041417337	0.23716072471822	0.121720573467782
s__Fusobacterium_varium	0	0	0.00693252235725463	0.0716457661188521	0.040375251082721	1.43358367415768e-05	0.000122485442812293	0.23716072471822	0.276130149685697
s__Prevotella_sp_CAG_924	0	0	0.00633643530724697	0.0929116249586047	0.290576115135789	0	0	NA	0.376458639485086
s__Lactobacillus_reuteri	0	0	0.00591921605310825	0.0958397153922819	0.221353660525381	0	0	NA	0.305885860616423
s__Clostridium_perfringens	0	0	0.00461090116910685	0.0243177188724659	3.09660021572148e-07	0.0192186758805965	0.089090950211561	1.60859928643927e-10	0.018908056153347
s__Pediococcus_acidilactici	0	0	0.00314438351891585	0.0521575636304072	0.132858560987101	0	0	NA	0.208018542843172
s__Actinomyces_urogenitalis	0	0	0.00280355869091709	0.0468286625051716	0.545398256328473	0	0	NA	0.613903701243096
s__Lactobacillus_oris	0	0	0.00268867997487735	0.0272520431599439	0.0160845627389434	0	0	NA	0.0434515635524057
s__Lactococcus_petauri	0	0	0.00195763654967896	0.0323630706918012	0.290576115135789	0.0463012095772218	0.380982582658181	0.000109304498656531	3.99608536326032e-07
s__Hafnia_paralvei	0	0	0.00190666740111984	0.0179808022732232	0.103981745325729	0	0	NA	0.173102959772479
s__Klebsiella_oxytoca	0	0	0.00151773278254821	0.0239695502861638	0.221353660525381	6.25680758606948e-05	0.000274034892335315	0.00705453618759239	0.0104382942640351
s__Prevotella_sp_CAG_891	0	0	0.00139005231882821	0.00938776436169492	0.00258671936378609	0.000767055055129786	0.00655372126389364	0.23716072471822	0.0410398770637206
s__Lactococcus_garvieae	0	0	0.000984373266565791	0.0159196750217509	0.290576115135789	0.188424338439624	1.60037080414244	0.00306842187924634	0.000592356326319663
s__Streptococcus_sp_M334	0	0	0.000972238409493255	0.0156935328185613	0.0509680537296231	0	0	NA	0.10179096037534
s__Enterococcus_hirae	0	0	0.000906454683064204	0.0136907726216897	0.389564349853114	0.0337166810954269	0.184518556361254	0.000109304498656531	6.14784586654449e-08
s__Actinomyces_sp_oral_taxon_414	0	0	0.000792268756799644	0.00929532483238344	6.7131279933587e-06	0.000105621566278795	0.000446812761659749	0.00306842187924634	0.0638587848566621
s__Lactobacillus_iners	0	0	0.000778287859378103	0.00752250056615021	0.0202223897013211	2.45415540243148e-06	2.09683129499658e-05	0.23716072471822	0.162879868852093
s__Brachyspira_pilosicoli	0	0	0.000673462159336735	0.0112490358314089	0.545398256328473	0.00515069705625264	0.0294349475193473	0.000109304498656531	6.49301791770612e-09
s__Paeniclostridium_sordellii	0	0	0.000542160727306591	0.00525398387054219	0.0644638790340754	1.96074326142026e-05	0.000167525977691808	0.23716072471822	0.398709743378996
s__Raoultella_planticola	0	0	0.000496773083531144	0.00625354979140078	0.221353660525381	0	0	NA	0.305885860616423
s__Staphylococcus_aureus	0	0	0.000487180985932523	0.00539020073883971	0.221353660525381	0	0	NA	0.305885860616423
s__Lactobacillus_vaginalis	0	0	0.000453035649770257	0.0031284120856845	0.00258671936378609	0	0	NA	0.0113930330396341
s__Eubacterium_sp_An11	0	0	0.000410842620637088	0.00536729243439822	0.221353660525381	0	0	NA	0.305885860616423
s__Hafnia_alvei	0	0	0.000380442390141182	0.00443125658486727	0.221353660525381	0	0	NA	0.305885860616423
s__Enterococcus_raffinosus	0	0	0.000348234024528131	0.00338637669696549	0.103981745325729	0	0	NA	0.173102959772479
s__Candidatus_Methanomassiliicoccus_intestinalis	0	0	0.000333585631588751	0.00555968665328745	0.389564349853114	0	0	NA	0.47185693461468
s__Barnesiella_sp_An55	0	0	0.000323685866454329	0.00513671449169948	0.290576115135789	0	0	NA	0.376458639485086
s__Citrobacter_braakii	0	0	0.000321467193669407	0.00365679620370311	0.103981745325729	0	0	NA	0.173102959772479
s__Vagococcus_martis	0	0	0.000289914696905944	0.00415159148060007	0.290576115135789	0	0	NA	0.376458639485086
s__Lactobacillus_antri	0	0	0.000262651614661334	0.00230201714097255	0.132858560987101	0	0	NA	0.208018542843172
s__Actinomyces_sp_oral_taxon_897	0	0	0.00025815650090255	0.00220749553763155	0.00513752581843957	1.38424617736099e-05	7.731342106915e-05	0.0382232681965266	0.322545097394121
s__Negativicoccus_succinicivorans	0	0	0.000220423367643533	0.00250257840144663	0.0817378445359348	0	0	NA	0.144619278698309
s__Fusobacterium_gonidiaformans	0	0	0.000217361890305135	0.00359106392940486	0.389564349853114	0.00146881977509823	0.0125496016596358	0.23716072471822	0.586684604602143
s__Rothia_dentocariosa	0	0	0.000174913674302158	0.000719449618764525	0.000513224091476149	0	0	NA	0.00350099189949184
s__Prevotella_amnii	0	0	0.000160638115276245	0.00174905775100817	0.0817378445359348	9.22624877130871e-07	7.88291040572929e-06	0.23716072471822	0.461059537883719
s__Bacteroides_sp_CAG_598	0	0	0.000156109287245287	0.00248036480592171	0.389564349853114	0	0	NA	0.47185693461468
s__Lactobacillus_gastricus	0	0	0.000154475844086573	0.0020229804986337	0.132858560987101	6.26166175400677e-05	0.000534996614781454	0.23716072471822	0.680807529301144
s__Corynebacterium_durum	0	0	0.000154020475227783	0.00058082556350911	0.000124901689480652	6.23764684480447e-05	0.000278834173546211	0.00306842187924634	0.25168696096215
s__Clostridium_paraputrificum	0	0	0.000133686745657016	0.00141362444386565	0.132858560987101	0.00011126679846085	0.000523195580129943	0.00705453618759239	0.0435071651675778
s__Scardovia_wiggsiae	0	0	0.000132663254011864	0.000637596246290828	0.00025408879772771	0	0	NA	0.00209759690084954
s__Streptococcus_sobrinus	0	0	0.000129005620677745	0.000603614521318399	0.00513752581843957	0	0	NA	0.0188153569831629
s__Terrisporobacter_othiniensis	0	0	0.000122361173760041	0.00170792822352568	0.221353660525381	0	0	NA	0.305885860616423
s__Olsenella_uli	0	0	0.000121650847157704	0.00155414620709393	0.170768837340734	3.01157301607061e-05	0.000248313193909694	0.0920577204053724	0.611787309278654
s__Parascardovia_denticolens	0	0	0.000114176131934625	0.000774563139705637	0.0254401951327302	0	0	NA	0.0608974993781594
s__Clostridioides_difficile	0	0	9.55500771199352e-05	0.00151818633303964	0.389564349853114	7.95023792966677e-06	6.79268626472384e-05	0.23716072471822	0.597903028598522
s__Pseudoramibacter_alactolyticus	0	0	9.05542611926592e-05	0.00109758285192027	0.389564349853114	0	0	NA	0.47185693461468
s__Helicobacter_bilis	0	0	8.86305292753194e-05	0.00130086301235037	0.389564349853114	0	0	NA	0.47185693461468
s__Streptococcus_cristatus	0	0	8.09851129026181e-05	0.000464533476106657	0.0127987433131853	3.57270646188613e-05	0.000185180385548573	0.0382232681965266	0.583928864120012
s__Mageeibacillus_indolicus	0	0	7.85674086199392e-05	0.000606743487628022	0.0202223897013211	1.4750043997079e-05	0.000126024431154642	0.23716072471822	0.171964801071974
s__Lachnospiraceae_bacterium_oral_taxon_096	0	0	7.15486806389829e-05	0.000787223876463979	0.103981745325729	0	0	NA	0.173102959772479
s__Veillonellaceae_bacterium_DNF00626	0	0	6.34302382927086e-05	0.00105949386087588	0.545398256328473	0	0	NA	0.613903701243096
s__Fusobacterium_nucleatum	0	0	6.23558203905699e-05	0.00046430146004295	0.0817378445359348	0	0	NA	0.144619278698309
s__Streptococcus_massiliensis	0	0	5.95336418218025e-05	0.000608029587003095	0.103981745325729	0	0	NA	0.173102959772479
s__Scardovia_inopinata	0	0	5.38505430901519e-05	0.000501928820122164	0.0644638790340754	0	0	NA	0.121187865644216
s__Lactobacillus_ultunensis	0	0	5.18526172339049e-05	0.000435840539014357	0.221353660525381	0	0	NA	0.305885860616423
s__Vagococcus_teuberi	0	0	5.07004480416272e-05	0.000748223189260254	0.290576115135789	0	0	NA	0.376458639485086
s__Actinomyces_sp_oral_taxon_180	0	0	4.55821390689249e-05	0.000265810889237588	0.0127987433131853	1.48431436981977e-06	1.26819875349687e-05	0.23716072471822	0.116774203483024
s__Propionibacterium_acidifaciens	0	0	3.93888819017438e-05	0.000247879884175759	0.040375251082721	0	0	NA	0.0856557216955992
s__Bulleidia_extructa	0	0	3.81178944045157e-05	0.000229224295717666	0.0320312363126943	0	0	NA	0.0721823604443805
s__Streptococcus_downei	0	0	3.74184228706418e-05	0.000367989485120797	0.221353660525381	0	0	NA	0.305885860616423
s__Clostridium_baratii	0	0	3.7287172643037e-05	0.000618513991468776	0.389564349853114	1.64808882455848e-05	0.000140812770896436	0.23716072471822	0.592281629604472
s__Gemmiger_sp_An50	0	0	3.53515541134027e-05	0.000590487369489782	0.545398256328473	0	0	NA	0.613903701243096
s__Streptococcus_peroris	0	0	3.4454077948398e-05	0.000313645252904508	0.170768837340734	1.35917136331711e-05	0.000116127652187097	0.23716072471822	0.79985468173313
s__Enterococcus_casseliflavus	0	0	3.36023598950878e-05	0.000465731168355542	0.389564349853114	0.00263001117956754	0.0188053497365799	0.0920577204053724	0.144237611186598
s__Streptococcus_agalactiae	0	0	3.32840954172946e-05	0.000338390970141407	0.221353660525381	1.57388275532264e-05	0.000134472601561673	0.23716072471822	0.964807244628756
s__Treponema_denticola	0	0	3.2940877931681e-05	0.000550221138685042	0.545398256328473	0	0	NA	0.613903701243096
s__Subdoligranulum_variabile	0	0	3.28736091878091e-05	0.000303893979068752	0.221353660525381	0	0	NA	0.305885860616423
s__Actinobaculum_sp_oral_taxon_183	0	0	3.24857413081169e-05	0.00018735085665934	0.0320312363126943	3.73483422103433e-06	2.24077904739578e-05	0.0920577204053724	0.520254855871516
s__Lactobacillus_farciminis	0	0	3.06645046202975e-05	0.000342469514357553	0.221353660525381	0	0	NA	0.305885860616423
s__Klebsiella_variicola_CAG_634	0	0	3.03090410246442e-05	0.000506260795465701	0.545398256328473	0.000226401124829591	0.000909398479349633	0.00306842187924634	2.06395023110841e-05
s__Lawsonella_clevelandensis	0	0	2.98341102273984e-05	0.000228582804639568	0.0644638790340754	0	0	NA	0.121187865644216
s__Brevibacterium_aurantiacum	0	0	2.97583905694477e-05	0.000497063119523243	0.545398256328473	0	0	NA	0.613903701243096
s__Eubacterium_infirmum	0	0	2.96406903272345e-05	0.000346844317182741	0.170768837340734	3.48463599718584e-05	0.000196614454796002	0.0382232681965266	0.237580840538231
s__Eubacterium_saphenum	0	0	2.92765204750078e-05	0.000484562974072813	0.389564349853114	7.639384664417e-06	5.81783529283942e-05	0.0920577204053724	0.150127936578286
s__Granulicatella_elegans	0	0	2.84315895096007e-05	0.000171598751855344	0.00810880921523412	5.65296516294251e-05	0.000300514562609727	0.00306842187924634	0.57728775487417
s__Veillonella_seminalis	0	0	2.73112847885096e-05	0.000456188394445696	0.545398256328473	0	0	NA	0.613903701243096
s__Prevotella_intermedia	0	0	2.72281992108816e-05	0.000454800591691149	0.545398256328473	2.31210507606541e-06	1.97546344294705e-05	0.23716072471822	0.311439006379616
s__Enterococcus_durans	0	0	2.45733763405064e-05	0.000257986850122808	0.221353660525381	0	0	NA	0.305885860616423
s__Bacteroides_sp_43_108	0	0	2.40137788455452e-05	0.000244301571384848	0.103981745325729	0	0	NA	0.173102959772479
s__Streptococcus_equinus	0	0	2.37263343280189e-05	0.000324085673362078	0.389564349853114	0	0	NA	0.47185693461468
s__Streptococcus_sp_HPH0090	0	0	2.36914295983374e-05	0.000162639199839148	0.0644638790340754	1.86714449910229e-06	1.5952889593379e-05	0.23716072471822	0.386285807344451
s__Streptococcus_sp_HMSC070B10	0	0	2.24830369907306e-05	0.000194216651906132	0.132858560987101	0	0	NA	0.208018542843172
s__Ureaplasma_urealyticum	0	0	2.21898039026081e-05	0.000353374466249617	0.290576115135789	0	0	NA	0.376458639485086
s__Brachyspira_murdochii	0	0	2.18400379825548e-05	0.000364800555486368	0.545398256328473	0	0	NA	0.613903701243096
s__Lactobacillus_equicursoris	0	0	2.17699279620756e-05	0.000285347640409392	0.389564349853114	0	0	NA	0.47185693461468
s__Slackia_exigua	0	0	2.0291631801434e-05	0.00028592851435762	0.389564349853114	0	0	NA	0.47185693461468
s__Aggregatibacter_segnis	0	0	1.96308341286027e-05	0.000195253988046094	0.221353660525381	0.00115922375009803	0.00468471120770544	0.000109304498656531	1.51124209682134e-06
s__Corynebacterium_matruchotii	0	0	1.94394295242074e-05	0.00028816976959114	0.221353660525381	0	0	NA	0.305885860616423
s__Streptococcus_pseudopneumoniae	0	0	1.87816063479782e-05	0.000137302150375406	0.132858560987101	0	0	NA	0.208018542843172
s__Corynebacterium_glutamicum	0	0	1.83180907985988e-05	0.000305972439430568	0.545398256328473	0	0	NA	0.613903701243096
s__Atlantibacter_hermannii	0	0	1.71419986122987e-05	0.000286327826943716	0.545398256328473	0	0	NA	0.613903701243096
s__Fusobacterium_necrogenes	0	0	1.70739490329226e-05	0.000285191174874847	0.545398256328473	0	0	NA	0.613903701243096
s__Lactobacillus_helveticus	0	0	1.67252984539788e-05	0.000279367562069277	0.545398256328473	0	0	NA	0.613903701243096
s__Streptococcus_sp_SK643	0	0	1.4681535735153e-05	0.000173952147816543	0.389564349853114	0	0	NA	0.47185693461468
s__Pediococcus_pentosaceus	0	0	1.4592807895772e-05	0.000154421340178384	0.290576115135789	0	0	NA	0.376458639485086
s__Tissierellia_bacterium_KA00581	0	0	1.41158592074801e-05	0.000211557651915406	0.389564349853114	0	0	NA	0.47185693461468
s__Streptococcus_pyogenes	0	0	1.25300565624449e-05	0.000209293207177875	0.545398256328473	0	0	NA	0.613903701243096
s__Candida_dubliniensis	0	0	1.19165383100634e-05	0.000123870450533404	0.170768837340734	0	0	NA	0.251311730576326
s__Brevibacterium_linens	0	0	1.17368381578056e-05	0.000196043847682001	0.545398256328473	0	0	NA	0.613903701243096
s__Granulicatella_adiacens	0	0	1.15070440796147e-05	8.83280309709843e-05	0.132858560987101	0	0	NA	0.208018542843172
s__Romboutsia_hominis	0	0	1.09351213594633e-05	0.000131124366375822	0.389564349853114	0	0	NA	0.47185693461468
s__Streptococcus_sp_HMSC071D03	0	0	1.06477373567769e-05	0.000128223733212214	0.290576115135789	0	0	NA	0.376458639485086
s__Campylobacter_gracilis	0	0	1.01334426339156e-05	0.000164749991126484	0.389564349853114	9.61949889671656e-06	8.21890346016242e-05	0.23716072471822	0.592281629604472
s__Actinomyces_johnsonii	0	0	9.86634910199921e-06	6.53911744058565e-05	0.0817378445359348	9.308178438787e-06	5.58917215385945e-05	0.0920577204053724	0.951676818171885
s__Haemophilus_haemolyticus	0	0	9.81618446336153e-06	9.46296923010913e-05	0.221353660525381	0.000100112048109958	0.000469772401760232	0.00705453618759239	0.00849246584036663
s__Aerococcus_christensenii	0	0	9.57762500094412e-06	9.31643406118882e-05	0.221353660525381	0	0	NA	0.305885860616423
s__Chlamydia_trachomatis	0	0	9.55989428866165e-06	0.000159681716198498	0.545398256328473	0	0	NA	0.613903701243096
s__Prevotella_histicola	0	0	9.11449753315352e-06	0.000101859404769512	0.290576115135789	4.21765998573425e-06	3.60357027145893e-05	0.23716072471822	0.8382949879942
s__Campylobacter_concisus	0	0	8.36001398154362e-06	0.000139639763757598	0.545398256328473	7.35233344304871e-05	0.000324121061250268	0.00705453618759239	0.000149738142616971
s__Prevotella_melaninogenica	0	0	8.28708259435479e-06	0.000102370820552968	0.389564349853114	0	0	NA	0.47185693461468
s__Anaerococcus_lactolyticus	0	0	8.21657827931925e-06	9.70394152748726e-05	0.389564349853114	0	0	NA	0.47185693461468
s__Streptococcus_viridans	0	0	8.19573494873293e-06	0.000131419081843214	0.389564349853114	0	0	NA	0.47185693461468
s__Providencia_alcalifaciens	0	0	7.92926320566201e-06	0.000132444807299953	0.545398256328473	0	0	NA	0.613903701243096
s__Lachnoclostridium_sp_An181	0	0	7.90878396761606e-06	0.000132102736584642	0.545398256328473	0	0	NA	0.613903701243096
s__Staphylococcus_vitulinus	0	0	7.49571301761853e-06	0.000125203091440493	0.545398256328473	0	0	NA	0.613903701243096
s__Weissella_viridescens	0	0	7.14576051916344e-06	0.000119357732291748	0.545398256328473	0	0	NA	0.613903701243096
s__Raoultella_ornithinolytica	0	0	6.95617334991832e-06	0.000116191002238029	0.545398256328473	0	0	NA	0.613903701243096
s__Abiotrophia_defectiva	0	0	6.49137062642473e-06	6.12784796613868e-05	0.221353660525381	0	0	NA	0.305885860616423
s__Lactobacillus_coleohominis	0	0	6.18718493079125e-06	0.000103346363291695	0.545398256328473	0	0	NA	0.613903701243096
s__Staphylococcus_argenteus	0	0	5.48950232207527e-06	6.96996588699496e-05	0.389564349853114	0	0	NA	0.47185693461468
s__Lactobacillus_pontis	0	0	5.42846267308753e-06	9.06732030485092e-05	0.545398256328473	0	0	NA	0.613903701243096
s__Kluyvera_cryocrescens	0	0	5.32754546243746e-06	8.89875533013482e-05	0.545398256328473	0	0	NA	0.613903701243096
s__Robinsoniella_sp_RHS	0	0	5.24862359540824e-06	8.76692982252684e-05	0.545398256328473	0	0	NA	0.613903701243096
s__Tannerella_forsythia	0	0	5.02046450144957e-06	8.38582900080723e-05	0.545398256328473	0	0	NA	0.613903701243096
s__Carnobacterium_maltaromaticum	0	0	5.01443085371907e-06	6.24102363415914e-05	0.389564349853114	0	0	NA	0.47185693461468
s__Stomatobaculum_longum	0	0	4.85350384311847e-06	4.85476434722968e-05	0.290576115135789	0	0	NA	0.376458639485086
s__Treponema_socranskii	0	0	4.33656033798921e-06	5.5589310561967e-05	0.389564349853114	0	0	NA	0.47185693461468
s__Haemophilus_quentini	0	0	4.18000699077179e-06	6.98198818787986e-05	0.545398256328473	1.22882350618752e-05	0.000104990726392004	0.23716072471822	0.311439006379616
s__Carnobacterium_divergens	0	0	4.15233543416782e-06	5.9097017828538e-05	0.389564349853114	0	0	NA	0.47185693461468
s__Dorea_sp_D27	0	0	4.14839665616459e-06	6.92918851952293e-05	0.545398256328473	0	0	NA	0.613903701243096
s__Eggerthia_catenaformis	0	0	4.0984942169452e-06	6.06806296136113e-05	0.389564349853114	0	0	NA	0.47185693461468
s__Facklamia_hominis	0	0	3.87652517682939e-06	6.47507361934921e-05	0.545398256328473	0	0	NA	0.613903701243096
s__Morganella_morganii	0	0	3.71703841596237e-06	6.20867820829962e-05	0.545398256328473	0	0	NA	0.613903701243096
s__Neisseria_macacae	0	0	2.48374976302656e-06	4.14868002503004e-05	0.545398256328473	0	0	NA	0.613903701243096
s__Treponema_maltophilum	0	0	2.43918794174201e-06	4.07424710888276e-05	0.545398256328473	0	0	NA	0.613903701243096
s__Lactobacillus_pentosus	0	0	2.2240658514569e-06	3.71492237649868e-05	0.545398256328473	0	0	NA	0.613903701243096
s__Neisseria_sicca	0	0	2.18207975132293e-06	3.64479176288064e-05	0.545398256328473	0.000117354028269817	0.000567436236962337	0.0163143815944063	0.000978852626191637
s__Corynebacterium_amycolatum	0	0	1.96886950018421e-06	3.28866043145658e-05	0.545398256328473	0	0	NA	0.613903701243096
s__Lactobacillus_algidus	0	0	1.72793439753914e-06	2.88621946797797e-05	0.545398256328473	0	0	NA	0.613903701243096
s__Oribacterium_parvum	0	0	1.56611120645959e-06	1.87107607864321e-05	0.389564349853114	0	0	NA	0.47185693461468
s__Streptococcus_sp_HMSC067H01	0	0	1.43147994320176e-06	2.39104290415941e-05	0.545398256328473	0	0	NA	0.613903701243096
s__Gemmiger_sp_An120	0	0	1.18956631715853e-06	1.98696748436947e-05	0.545398256328473	0	0	NA	0.613903701243096
s__Lactobacillus_animalis	0	0	1.04737918353475e-06	1.74946814773643e-05	0.545398256328473	2.2582570840554e-05	0.000192945569840592	0.23716072471822	0.306719009390396
s__Eikenella_corrodens	0	0	9.8248027560876e-07	1.64106559971536e-05	0.545398256328473	6.83540526451206e-05	0.000584017281807542	0.23716072471822	0.306719009390396
s__Lactobacillus_frumenti	0	0	8.32851084857362e-07	1.39113557694394e-05	0.545398256328473	0	0	NA	0.613903701243096
s__Morococcus_cerebrosus	0	0	8.24564698656591e-07	1.37729458320835e-05	0.545398256328473	5.21549850365175e-06	4.45612387488986e-05	0.23716072471822	0.306719009390396
s__Oribacterium_sinus	0	0	5.9606617443386e-07	9.95626801170381e-06	0.545398256328473	0	0	NA	0.613903701243096
s__Macrococcus_caseolyticus	0	0	5.66615417992057e-07	9.46434339517864e-06	0.545398256328473	0	0	NA	0.613903701243096
s__Candida_tropicalis	0	0	5.36265206997749e-07	8.9573949256432e-06	0.545398256328473	0	0	NA	0.613903701243096
s__Bacteroides_coagulans	0	0	4.00929714763663e-07	6.69684653358219e-06	0.545398256328473	0	0	NA	0.613903701243096
s__Peptoniphilus_duerdenii	0	0	3.37631493286172e-07	5.6395577882635e-06	0.545398256328473	0	0	NA	0.613903701243096
s__Megamonas_rupellensis	0	0	3.2692135018274e-07	5.4606631289872e-06	0.545398256328473	0	0	NA	0.613903701243096
s__Eubacterium_nodatum	0	0	2.64650616814599e-07	4.42053681870393e-06	0.545398256328473	0	0	NA	0.613903701243096
s__Cellulosimicrobium_cellulans	0	0	1.55702517338097e-07	2.60074478171394e-06	0.545398256328473	7.00131315928177e-06	5.98192458550443e-05	0.23716072471822	0.306719009390396
s__Pyramidobacter_piscolens	0	0	1.42793937734019e-07	2.38512899323093e-06	0.545398256328473	0	0	NA	0.613903701243096
s__Flavonifractor_sp_An306	0	0	1.25854200266207e-07	2.10217959346398e-06	0.545398256328473	0	0	NA	0.613903701243096
s__Methanobrevibacter_sp_87_7	0	0	0	0	NA	6.1247580038243e-05	0.000523299553238384	0.23716072471822	0.0514190896102435
s__Methanosphaera_cuniculi	0	0	0	0	NA	6.14349932819616e-05	0.000354394351556845	0.0382232681965266	0.000694588285048049
s__Actinomyces_cardiffensis	0	0	0	0	NA	4.15608023549534e-05	0.000355095650979124	0.23716072471822	0.0514190896102435
s__Bifidobacterium_ruminantium	0	0	0	0	NA	0.0270801817878219	0.177659375525142	0.000582053438959965	2.37103240048541e-08
s__Corynebacterium_accolens	0	0	0	0	NA	2.51748606853474e-06	2.15094103983455e-05	0.23716072471822	0.0514190896102435
s__Corynebacterium_casei	0	0	0	0	NA	7.69812631731455e-06	6.57728200870629e-05	0.23716072471822	0.0514190896102435
s__Gordonia_terrae	0	0	0	0	NA	1.10162842127087e-05	9.41231735728659e-05	0.23716072471822	0.0514190896102435
s__Rhodococcus_hoagii	0	0	0	0	NA	2.05859342341763e-05	0.000175886299197663	0.23716072471822	0.0514190896102435
s__Rhodococcus_pyridinivorans	0	0	0	0	NA	0.000174312066502375	0.00148932294905033	0.23716072471822	0.0514190896102435
s__Brevibacterium_iodinum	0	0	0	0	NA	1.544602500306e-05	0.000131970895476413	0.23716072471822	0.0514190896102435
s__Kytococcus_aerolatus	0	0	0	0	NA	1.59801463350918e-06	1.36534430137746e-05	0.23716072471822	0.0514190896102435
s__Micrococcus_aloeverae	0	0	0	0	NA	6.85068170686047e-07	5.85322501613941e-06	0.23716072471822	0.0514190896102435
s__Micrococcus_luteus	0	0	0	0	NA	6.99025221080046e-05	0.0004829056771643	0.0382232681965266	0.000694588285048049
s__Tropheryma_whipplei	0	0	0	0	NA	7.38174531009953e-06	6.30696595764705e-05	0.23716072471822	0.0514190896102435
s__Cutibacterium_acnes	0	0	0	0	NA	0.0018914511626912	0.00410142616591818	6.12037437354963e-11	5.04655400930845e-25
s__Nocardiopsis_alba	0	0	0	0	NA	2.63793552683838e-06	2.25385310212133e-05	0.23716072471822	0.0514190896102435
s__Nocardiopsis_sp_L17_MgMaSL7	0	0	0	0	NA	3.10247763219358e-06	2.65075805092258e-05	0.23716072471822	0.0514190896102435
s__Porphyromonas_endodontalis	0	0	0	0	NA	8.80918381894615e-06	7.52656995422665e-05	0.23716072471822	0.0514190896102435
s__Porphyromonas_gingivalis	0	0	0	0	NA	6.36505442885219e-06	5.43830488792631e-05	0.23716072471822	0.0514190896102435
s__Alloprevotella_tannerae	0	0	0	0	NA	4.75810082227399e-05	0.00037206774069777	0.0920577204053724	0.0057146110815981
s__Prevotella_nigrescens	0	0	0	0	NA	1.94590726419508e-06	1.66258389533234e-05	0.23716072471822	0.0514190896102435
s__Prevotella_sp_MGM2	0	0	0	0	NA	1.07536051621686e-06	9.18788427812341e-06	0.23716072471822	0.0514190896102435
s__Chryseobacterium_bovis	0	0	0	0	NA	3.46235419818288e-05	0.000295823672368904	0.23716072471822	0.0514190896102435
s__Chryseobacterium_sp_39_10	0	0	0	0	NA	1.2583473758661e-05	0.000107513246923104	0.23716072471822	0.0514190896102435
s__Flavobacterium_ummariense	0	0	0	0	NA	1.6102795393377e-05	0.000137582344151095	0.23716072471822	0.0514190896102435
s__Sphingobacterium_cellulitidis	0	0	0	0	NA	0.000541431176241621	0.00462598999764008	0.23716072471822	0.0514190896102435
s__Sphingobacterium_mizutaii	0	0	0	0	NA	0.000533493713417999	0.00455817228554674	0.23716072471822	0.0514190896102435
s__Candidatus_Gastranaerophilales_bacterium_HUM_9	0	0	0	0	NA	0.0104150174540578	0.0677637189867062	0.00705453618759239	1.1165340391837e-05
s__Lactobacillus_harbinensis	0	0	0	0	NA	1.2323412796037e-05	0.000105291285084434	0.23716072471822	0.0514190896102435
s__Lactobacillus_nagelii	0	0	0	0	NA	9.85873023682957e-06	8.42330280675471e-05	0.23716072471822	0.0514190896102435
s__Lactobacillus_satsumensis	0	0	0	0	NA	8.18274609656855e-06	6.99134132960641e-05	0.23716072471822	0.0514190896102435
s__Leuconostoc_citreum	0	0	0	0	NA	0.00224114003091198	0.0101472247710536	1.60859928643927e-10	4.66171681809722e-24
s__Lactococcus_plantarum	0	0	0	0	NA	4.68993281024104e-05	0.000312689978708851	0.0382232681965266	0.000694588285048049
s__Streptococcus_infantarius	0	0	0	0	NA	0.0104380422288844	0.0387295658987224	1.49454372359234e-13	6.30861796962345e-31
s__Streptococcus_sinensis	0	0	0	0	NA	7.1721308963566e-05	0.000497150704385086	0.0382232681965266	0.000694588285048049
s__Clostridium_sp_7_2_43FAA	0	0	0	0	NA	1.39155874426877e-05	0.000118894831228617	0.23716072471822	0.0514190896102435
s__Clostridium_ventriculi	0	0	0	0	NA	0.00302259918740577	0.0146512869195665	2.60679956088156e-07	1.64183841212241e-16
s__Mogibacterium_pumilum	0	0	0	0	NA	1.48759321778063e-05	6.91833821387529e-05	0.0163143815944063	8.73937824040117e-05
s__Eubacterium_sp_CAG_786	0	0	0	0	NA	0.0123078793549834	0.0523147782460252	8.56188221788314e-06	7.56766470842092e-13
s__Marvinbryantia_formatexigens	0	0	0	0	NA	0	0	NA	NA
s__Paraclostridium_bifermentans	0	0	0	0	NA	8.06207098613982e-05	0.000688823647005944	0.23716072471822	0.0514190896102435
s__Ruminococcus_sp_CAG_579	0	0	0	0	NA	0.0201040683389597	0.0626509367721699	6.31281431216309e-07	1.37284146558385e-15
s__Ruminococcus_sp_CAG_624	0	0	0	0	NA	0.000684580677942938	0.00584905987631648	0.23716072471822	0.0514190896102435
s__Firmicutes_bacterium_CAG_534	0	0	0	0	NA	0.00371371756954938	0.0182089468761214	0.00306842187924634	1.43522647960203e-06
s__Megasphaera_hexanoica	0	0	0	0	NA	1.54558424106315e-06	1.32054775443473e-05	0.23716072471822	0.0514190896102435
s__Veillonella_denticariosi	0	0	0	0	NA	9.23835835548522e-05	0.000542814904496865	0.0163143815944063	8.73937824040117e-05
s__Veillonella_rodentium	0	0	0	0	NA	5.01705473783603e-05	0.000428657344705341	0.23716072471822	0.0514190896102435
s__Cetobacterium_somerae	0	0	0	0	NA	7.21857036978601e-05	0.000581200767908104	0.0920577204053724	0.0057146110815981
s__Leptotrichia_wadei	0	0	0	0	NA	4.21613240575601e-06	3.6022651065534e-05	0.23716072471822	0.0514190896102435
s__Enhydrobacter_aerosaccus	0	0	0	0	NA	3.39399327434307e-05	0.000289982912475697	0.23716072471822	0.0514190896102435
s__Sphingomonas_indica	0	0	0	0	NA	1.4558344891811e-05	0.000124386553281257	0.23716072471822	0.0514190896102435
s__Alcaligenes_faecalis	0	0	0	0	NA	7.04610829086959e-05	0.000602019756271027	0.23716072471822	0.0514190896102435
s__Bordetella_sp_3d_2_2	0	0	0	0	NA	1.76424800347731e-05	0.000150737415493792	0.23716072471822	0.0514190896102435
s__Lautropia_mirabilis	0	0	0	0	NA	5.23715471203195e-06	4.47462694744083e-05	0.23716072471822	0.0514190896102435
s__Ralstonia_pickettii	0	0	0	0	NA	7.76820163877943e-05	0.000318856999207643	0.00306842187924634	1.43522647960203e-06
s__Melaminivora_sp_SC2_7	0	0	0	0	NA	9.62116705893596e-07	8.22032873858745e-06	0.23716072471822	0.0514190896102435
s__Microvirgula_aerodenitrificans	0	0	0	0	NA	5.15238814866701e-05	0.000440220236395406	0.23716072471822	0.0514190896102435
s__Neisseria_flavescens	0	0	0	0	NA	0.000481652361281225	0.00240305880620411	0.000582053438959965	2.37103240048541e-08
s__Neisseria_mucosa	0	0	0	0	NA	5.21469319370964e-05	0.00028627886316667	0.0382232681965266	0.000694588285048049
s__Neisseria_subflava	0	0	0	0	NA	0.000189263671765811	0.000692683376033295	0.000582053438959965	2.37103240048541e-08
s__Lawsonia_intracellularis	0	0	0	0	NA	1.73581740301812e-05	0.000148308303925742	0.23716072471822	0.0514190896102435
s__Arcobacter_butzleri	0	0	0	0	NA	2.71671375111534e-05	0.000232116124644851	0.23716072471822	0.0514190896102435
s__Campylobacter_jejuni	0	0	0	0	NA	0.00347367020395023	0.0127448055816053	0.00133697995271092	1.84672240543593e-07
s__Helicobacter_fennelliae	0	0	0	0	NA	0.0165650297445744	0.0971724368135151	0.0382232681965266	0.000694588285048049
s__Helicobacter_pullorum	0	0	0	0	NA	0.000522142500313503	0.00439139357128394	0.0920577204053724	0.0057146110815981
s__Aeromonas_caviae	0	0	0	0	NA	9.78379754005508e-06	8.35928028256591e-05	0.23716072471822	0.0514190896102435
s__Aeromonas_hydrophila	0	0	0	0	NA	5.3118969709599e-05	0.000453848676146223	0.23716072471822	0.0514190896102435
s__Plesiomonas_shigelloides	0	0	0	0	NA	0.0157510349124834	0.134215332161031	0.0920577204053724	0.0057146110815981
s__Citrobacter_pasteurii	0	0	0	0	NA	0.000182738876968079	0.00156132164923039	0.23716072471822	0.0514190896102435
s__Citrobacter_portucalensis	0	0	0	0	NA	0.000230035193064314	0.000934227447246865	0.00133697995271092	1.84672240543593e-07
s__Citrobacter_sp_MGH106	0	0	0	0	NA	2.06348714553495e-06	1.76304418998652e-05	0.23716072471822	0.0514190896102435
s__Citrobacter_werkmanii	0	0	0	0	NA	2.52806756668462e-05	0.000156649434529188	0.0920577204053724	0.0057146110815981
s__Cronobacter_sakazakii	0	0	0	0	NA	1.48713722608837e-05	0.000127061060295002	0.23716072471822	0.0514190896102435
s__Enterobacter_bugandensis	0	0	0	0	NA	0.000118661692829663	0.000531001682215971	0.0163143815944063	8.73937824040117e-05
s__Enterobacter_mori	0	0	0	0	NA	0.000577906259410277	0.00228992284339207	0.000109304498656531	3.85275142915356e-10
s__Escherichia_fergusonii	0	0	0	0	NA	0.00935157412070954	0.0461394584646248	0.000252728185971051	3.03116501232171e-09
s__Klebsiella_aerogenes	0	0	0	0	NA	8.94077066453954e-05	0.000617049681579294	0.0382232681965266	0.000694588285048049
s__Kluyvera_ascorbata	0	0	0	0	NA	9.25731894620895e-05	0.00056115244534596	0.0382232681965266	0.000694588285048049
s__Kluyvera_georgiana	0	0	0	0	NA	0.000268077468201718	0.00195752677393375	0.0163143815944063	8.73937824040117e-05
s__Pluralibacter_gergoviae	0	0	0	0	NA	0.000200419362419662	0.00171238378314774	0.23716072471822	0.0514190896102435
s__Providencia_rettgeri	0	0	0	0	NA	1.25454506871372e-05	0.000107188377657596	0.23716072471822	0.0514190896102435
s__Aggregatibacter_aphrophilus	0	0	0	0	NA	5.44996834663009e-05	0.000347503154530432	0.0382232681965266	0.000694588285048049
s__Aggregatibacter_sp_oral_taxon_458	0	0	0	0	NA	2.58816315840748e-06	2.21132757189264e-05	0.23716072471822	0.0514190896102435
s__Haemophilus_parahaemolyticus	0	0	0	0	NA	9.32521452652468e-05	0.000515123063432528	0.0163143815944063	8.73937824040117e-05
s__Acinetobacter_bereziniae	0	0	0	0	NA	1.79763910838014e-05	0.000153590352747292	0.23716072471822	0.0514190896102435
s__Acinetobacter_brisouii	0	0	0	0	NA	8.57043434065742e-05	0.00073225823105575	0.23716072471822	0.0514190896102435
s__Acinetobacter_gandensis	0	0	0	0	NA	0.000400468419397869	0.00342160367521678	0.23716072471822	0.0514190896102435
s__Acinetobacter_johnsonii	0	0	0	0	NA	0.000250454169860512	0.00213988136531861	0.23716072471822	0.0514190896102435
s__Acinetobacter_schindleri	0	0	0	0	NA	0.00233324694666504	0.0199352706510568	0.23716072471822	0.0514190896102435
s__Moraxella_osloensis	0	0	0	0	NA	9.76042079268371e-05	0.000833930718085647	0.23716072471822	0.0514190896102435
s__Pseudomonas_panacis	0	0	0	0	NA	2.45758334079425e-05	0.00020997601268176	0.23716072471822	0.0514190896102435
s__Vibrio_parahaemolyticus	0	0	0	0	NA	0.000183931919913476	0.00110915331026226	0.0920577204053724	0.0057146110815981
s__Stenotrophomonas_ginsengisoli	0	0	0	0	NA	0.00044392824375751	0.0037929245773164	0.23716072471822	0.0514190896102435
s__Stenotrophomonas_rhizophila	0	0	0	0	NA	6.74994699990567e-05	0.000517126531213703	0.0920577204053724	0.0057146110815981
s__Treponema_berlinense	0	0	0	0	NA	0.00222399605429353	0.0190018306174554	0.23716072471822	0.0514190896102435
s__Treponema_succinifaciens	0	0	0	0	NA	0.0388503438114385	0.165974610195351	2.60679956088156e-07	1.64183841212241e-16
s__Entamoeba_dispar	0	0	0	0	NA	4.80810230010718e-05	0.00027245306725052	0.0382232681965266	0.000694588285048049
s__Entamoeba_histolytica	0	0	0	0	NA	3.81423067112952e-05	0.000237301818133693	0.0920577204053724	0.0057146110815981
s__Entamoeba_nuttalli	0	0	0	0	NA	3.93770450347496e-06	3.36437620256438e-05	0.23716072471822	0.0514190896102435
Table: List of detected species (MetaPhlAn 3.0) in Industrialized gut metagenomes
