# Supplementary material for: Gut metagenome profile of the Nunavik Inuit youth is distinct from industrial and non-industrial counterparts
Source: Commun Biol. 2022 Dec 24;5:1415. doi: 10.1038/s42003-022-04372-y (PMC9790006; doi:10.1038/s42003-022-04372-y)
Supplement: Supplementary file 5 — Supplementary Data 3 [file 42003_2022_4372_MOESM5_ESM.xlsx]

## Sheet: All detected paths Nunavik
Paths (HUMAnN 3.0)	Mean relative abundance cpm (Nunavik)	Standard deviation (Nunavik)	Mean relative abundance cpm (Non-Industrialized)	Standard deviation (Non-Industrialized)	Wilcoxon-Mann-Whitney p-value (Nunavik, Non-industrialized)	Mean relative abundance cpm (Industrialized)	Standard deviation (Industrialized)	Wilcoxon-Mann-Whitney p-value (Nunavik, Industrialized)	Wilcoxon-Mann-Whitney p-value (Non-industrialized, Industrialized)
PWY_1042__glycolysis_IV__plant_cytosol_	617.266609318996	107.642929152751	579.087945205479	135.834612249285	0.116485461074223	674.180807692308	150.641612144058	7.29905699953144e-06	2.07378063057831e-05
PWY_6737__starch_degradation_V	596.879369175627	117.763351673872	506.289315068493	177.936779947954	9.6552064074416e-08	612.033721153846	205.718776974237	0.0367494408736291	0.000105168515679067
DTDPRHAMSYN_PWY__dTDP_L_rhamnose_biosynthesis_I	578.845985663082	103.061090802682	657.980290410959	268.312436991159	0.0203240964409812	692.688336538461	156.126532192322	3.75920435412803e-14	0.22921170529515
PWY_7111__pyruvate_fermentation_to_isobutanol__engineered_	543.016136200717	90.9839437700554	609.656684931507	177.999918796866	4.0524504307706e-05	638.563884615385	137.745000873417	9.52130302751349e-12	0.159129457002851
ILEUSYN_PWY__L_isoleucine_biosynthesis_I__from_threonine_	541.260910394265	90.5866349705259	607.26601369863	178.132626427965	0.000136855094773207	638.180990384615	137.505554434007	4.21462834014957e-12	0.127453321578942
VALSYN_PWY__L_valine_biosynthesis	541.260910394265	90.5866349705259	607.26601369863	178.132626427965	0.000136855094773207	638.180990384615	137.505554434007	4.21462834014957e-12	0.127453321578942
PWY_5686__UMP_biosynthesis	540.354301075269	82.978203886476	598.411602739726	193.759893806293	0.00148216346669265	633.334115384615	113.485114534972	5.82157113069531e-15	0.566216954919538
PWY_7221__guanosine_ribonucleotides_de_novo_biosynthesis	535.784064516129	71.6451737191029	577.196876712329	170.485158437289	0.00285371264331232	621.066086538461	98.2647006552023	3.11206238789748e-16	0.347135367283782
PWY_6386__UDP_N_acetylmuramoyl_pentapeptide_biosynthesis_II__lysine_containing_	527.740777777778	83.0865816066153	566.629863013699	169.762742746091	0.00703948276076068	602.004788461539	113.518531888712	6.94025914097076e-11	0.401557160836906
PWY_6387__UDP_N_acetylmuramoyl_pentapeptide_biosynthesis_I__meso_diaminopimelate_containing_	521.226745519713	81.7101052084503	571.964164383562	170.799153298953	0.00188934221907508	598.623673076923	111.220559844854	2.53420277665192e-12	0.651661135767896
PWY_7219__adenosine_ribonucleotides_de_novo_biosynthesis	519.806935483871	81.5330011897208	637.835410958904	177.703487841157	1.59341601359195e-09	634.786153846154	104.103496776536	1.8257541866543e-20	0.640961242171643
PEPTIDOGLYCANSYN_PWY__peptidoglycan_biosynthesis_I__meso_diaminopimelate_containing_	514.147627240143	81.0116346156844	568.818589041096	172.383149447663	0.000796937917934432	589.222567307692	106.210744703724	1.50483918524482e-12	0.882733170987107
PWY_6609__adenine_and_adenosine_salvage_III	511.985978494624	88.7701087677188	514.424575342466	163.11003628353	0.717545563530339	594.730105769231	98.177119012381	1.01067554148295e-12	0.000213457717303124
PWY_6163__chorismate_biosynthesis_from_3_dehydroquinate	511.603064516129	84.7857628561761	497.640657534247	158.289510320771	0.804094953827761	552.472855769231	110.217278308778	0.000364879759486833	0.0195561645562277
COA_PWY_1__coenzyme_A_biosynthesis_II__mammalian_	506.289405017921	70.2618705143629	477.557835616438	154.506461473929	0.321728502475101	558.374538461538	83.5727493195806	1.26534973250766e-08	7.91745252777581e-05
PWY_6385__peptidoglycan_biosynthesis_III__mycobacteria_	502.610501792115	74.5011851496614	562.183205479452	166.087748652127	0.000420336393852996	578.354951923077	103.085471019293	7.92777360718163e-14	0.960785058725776
TRNA_CHARGING_PWY__tRNA_charging	495.098401433692	72.93337604445	590.574931506849	171.37718313508	9.58672057553197e-08	586.207259615385	94.6643569917427	4.69469446846825e-17	0.805804372224765
ARO_PWY__chorismate_biosynthesis_I	485.354422939068	89.5447876336353	472.666109589041	142.362292718414	0.50253092633605	501.233240384615	141.732260860371	0.172842492209491	0.134288527351074
PWY_6122__5_aminoimidazole_ribonucleotide_biosynthesis_II	468.744813620072	69.9991320923664	541.712383561644	163.412170230731	7.58604905337046e-06	551.060519230769	110.203971464565	4.96853874384254e-14	0.74194437651069
PWY_6277__superpathway_of_5_aminoimidazole_ribonucleotide_biosynthesis	468.744813620072	69.9991320923664	541.712383561644	163.412170230731	7.58604905337046e-06	551.060519230769	110.203971464565	4.96853874384254e-14	0.74194437651069
BRANCHED_CHAIN_AA_SYN_PWY__superpathway_of_branched_amino_acid_biosynthesis	460.816738351254	80.2059664056508	528.842397260274	162.578953287894	4.60629521841541e-05	534.502067307692	119.01251528104	4.11370019361081e-09	0.710638827167871
PWY_3841__folate_transformations_II	459.988405017921	62.2472122346282	486.704178082192	175.091639031247	0.0215420208092642	538.782230769231	76.863473653878	1.50231339236706e-18	0.0277600766352288
COMPLETE_ARO_PWY__superpathway_of_aromatic_amino_acid_biosynthesis	457.260308243728	79.1279102090314	454.711424657534	143.962124077145	0.918706949082011	483.289519230769	126.436015295045	0.022270913026677	0.13045701510224
PWY_6121__5_aminoimidazole_ribonucleotide_biosynthesis_I	456.678623655914	65.4979377329113	457.95602739726	152.132184125532	0.323624874344512	528.999240384615	87.5875448205904	2.86340562708335e-14	1.76802117411294e-06
PWY_4242__pantothenate_and_coenzyme_A_biosynthesis_III	449.555652329749	65.9438410217545	406.672397260274	133.128536866082	0.00769296836854156	477.363115384615	76.9145632312537	0.000143581826057283	2.07378063057831e-05
PWY_5097__L_lysine_biosynthesis_VI	448.48953046595	67.8922689142814	455.905273972603	125.652126882921	0.147545454421659	515.765788461538	94.4955575466482	1.03600389044383e-13	0.00412867670420582
PWY_5103__L_isoleucine_biosynthesis_III	441.103931899642	84.0461042761587	515.457534246575	161.454351600373	1.32221569972933e-05	508.979019230769	124.589903093681	5.96793817313275e-07	0.762301094387626
COA_PWY__coenzyme_A_biosynthesis_I	440.044462365591	59.8499053339843	424.713397260274	149.549921636996	0.546287609945965	474.736605769231	70.9258711047618	1.54403265868997e-06	0.0128922727115091
1CMET2_PWY__N10_formyl_tetrahydrofolate_biosynthesis	436.955698924731	56.6919745789228	424.985684931507	142.459894098974	0.44283911917439	495.519346153846	61.9073646715643	4.28994471022849e-15	5.54944633074964e-06
CALVIN_PWY__Calvin_Benson_Bassham_cycle	434.656663082437	98.2404103696921	459.36502739726	107.142813498694	0.00939242724448093	436.7286	160.649322694861	0.579813723693155	0.558176967733041
PWY0_1319__CDP_diacylglycerol_biosynthesis_II	432.919346594982	67.8514132372177	339.861835616438	107.182154159016	9.7442464904638e-15	491.154567307692	72.1194474793955	1.04948482593306e-12	2.62318372990136e-18
PWY_5667__CDP_diacylglycerol_biosynthesis_I	432.908815412186	67.8590660568961	339.848726027397	107.185281103598	9.7442464904638e-15	491.152826923077	72.118662320928	1.04160774630463e-12	2.62318372990136e-18
PWY_6700__queuosine_biosynthesis	432.464899641577	80.5676014599633	472.734095890411	162.500201898863	0.00491524442784242	514.458355769231	95.613255722533	1.19307868180932e-13	0.206952360424627
PWY_6151__S_adenosyl_L_methionine_cycle_I	431.575268817204	100.710573277919	534.657205479452	180.812736643465	2.78816387321173e-06	492.795746153846	156.226359128634	1.46226265163328e-05	0.104047853683539
PWY_2942__L_lysine_biosynthesis_III	423.978261648746	62.0351309461859	442.101452054794	146.748134088842	0.304379905975818	482.935384615385	90.4012034105943	8.65757733579838e-13	0.014847691186752
PWY_5695__urate_biosynthesis/inosine_5'_phosphate_degradation	419.014960573477	60.6204736506993	411.640684931507	117.081743357517	0.560121233634115	486.444423076923	95.0408766369311	1.47142787681078e-12	0.000223714085799492
ANAGLYCOLYSIS_PWY__glycolysis_III__from_glucose_	415.286279569892	53.479873525965	300.241301369863	81.616280446075	2.60982185827259e-23	439.716615384615	73.9430350644986	0.00127159666725293	6.08078865688171e-19
PWY_6123__inosine_5'_phosphate_biosynthesis_I	396.671842293907	58.7741246593383	309.219	130.305433485139	4.33426162015912e-16	429.559278846154	75.3982908502247	6.00574222914747e-05	8.26485351583187e-16
ARGSYNBSUB_PWY__L_arginine_biosynthesis_II__acetyl_cycle_	396.539403225806	113.779791265973	399.369616438356	132.527515727409	0.567976559589836	434.659938461538	212.643843314921	0.0258380412906814	0.16813957486513
ARGSYN_PWY__L_arginine_biosynthesis_I__via_L_ornithine_	395.422004659498	105.884119817379	415.923123287671	122.438907503446	0.43292107892371	439.887786538462	198.979930969883	0.00700351276234764	0.230367765283672
PWY_7400__L_arginine_biosynthesis_IV__archaebacteria_	395.226803225806	105.173857365638	417.661767123288	121.808499500984	0.337102697413999	439.894434615385	197.676617297112	0.00613898447286574	0.244564590933182
PWY0_1586__peptidoglycan_maturation__meso_diaminopimelate_containing_	393.862390681004	92.083676698757	460.140416438356	238.383263865593	0.0387254970669919	405.212307692308	123.184998894439	0.213197942857845	0.280046085513914
PWY_7229__superpathway_of_adenosine_nucleotides_de_novo_biosynthesis_I	392.526788530466	43.9208811343829	367.126315068493	76.6061680969397	1.6916065816981e-05	437.587211538462	59.8980903878426	7.83247156497232e-12	9.36726912758061e-11
PWY_724__superpathway_of_L_lysine__L_threonine_and_L_methionine_biosynthesis_II	389.138204301075	55.6778961503063	336.277082191781	79.4275794046154	1.64468500823557e-08	424.298144230769	85.6785334047944	1.35579525865129e-06	1.93303933461409e-10
HISTSYN_PWY__L_histidine_biosynthesis	386.933039426523	60.2197451659417	401.182150684932	149.900749762474	0.246511908137525	439.434442307692	68.3453827675808	1.9687012456989e-12	0.0896860168245845
PANTOSYN_PWY__pantothenate_and_coenzyme_A_biosynthesis_I	381.36982437276	56.167664503698	364.925557534247	132.695532528981	0.346285516386261	417.588528846154	66.1312808188154	2.08600177715719e-07	0.00217791554815803
PWY_6124__inosine_5'_phosphate_biosynthesis_II	378.801921146953	59.5582868956403	280.674310958904	137.819325283353	5.53658237850439e-18	411.759009615385	79.4313521513523	0.000155449995005919	9.61328297499962e-17
PWY_3001__superpathway_of_L_isoleucine_biosynthesis_I	378.549455197133	52.3138266442988	342.918452054794	75.160511674283	0.00106128006352553	421.521153846154	76.2411847017961	9.85368209839076e-09	1.07150777092845e-09
RIBOSYN2_PWY__flavin_biosynthesis_I__bacteria_and_plants_	364.916713261649	71.9939434940465	412.079424657534	187.142371759364	0.0550451862152709	421.704326923077	94.9570375985072	2.41157122141228e-11	0.791994407651477
PWY_6126__superpathway_of_adenosine_nucleotides_de_novo_biosynthesis_II	364.47494265233	47.7463635284505	318.398287671233	73.117734191257	4.06112375243594e-10	398.197192307692	63.9557497244542	1.23414576961531e-06	1.84151384729434e-12
PANTO_PWY__phosphopantothenate_biosynthesis_I	354.915182795699	56.7239590693601	340.050663013699	124.653470496305	0.262668910038282	395.152019230769	76.1388790331642	6.73787102223321e-08	0.000260333163619511
GLUTORN_PWY__L_ornithine_biosynthesis	349.307827598566	100.027979657367	343.018219178082	111.872273653837	0.474956052073138	371.075109615385	179.085464193795	0.142401841833409	0.202695423726339
GLYCOGENSYNTH_PWY__glycogen_biosynthesis_I__from_ADP_D_Glucose_	349.037121146953	127.019109068998	244.012419178082	90.5630203098122	6.69417346601513e-12	341.109528846154	215.516425408931	0.132780364318247	0.0563098898737708
PWY0_1296__purine_ribonucleosides_degradation	338.322921146953	111.711695875509	361.698726027397	130.719392178783	0.217761110763754	340.456261538462	176.985149619136	0.43179715516824	0.699572367973876
THRESYN_PWY__superpathway_of_L_threonine_biosynthesis	336.126365591398	48.5158150858192	276.970589041096	61.5218092368325	2.9745937648114e-13	371.422615384615	74.5843379509317	1.56823972034522e-06	6.34347763457429e-15
PYRIDNUCSYN_PWY__NAD_biosynthesis_I__from_aspartate_	336.012634408602	44.4633286132455	282.14898630137	88.3321081272724	3.14231221796239e-06	366.8955	68.4529892497274	3.71273841010902e-05	4.97324368825454e-09
PWY66_422__D_galactose_degradation_V__Leloir_pathway_	331.402928315412	101.032543316686	252.080935616438	91.0389152338307	9.63431238855694e-11	313.614943269231	176.657260701048	0.425140000257067	0.0347496957261935
PWY_7199__pyrimidine_deoxyribonucleosides_salvage	328.193609318996	56.7778975402843	357.307006849315	135.088895405978	0.00284168968152172	388.689663461538	82.8171461971787	1.09579668273859e-11	0.183344400537544
PWY_7220__adenosine_deoxyribonucleotides_de_novo_biosynthesis_II	316.993628673835	69.8220649597599	226.742201369863	99.6365279438728	2.39622397758136e-15	318.751596153846	84.6447738687489	0.880796540140665	2.30265710295683e-11
PWY_7222__guanosine_deoxyribonucleotides_de_novo_biosynthesis_II	316.993628673835	69.8220649597599	226.742201369863	99.6365279438728	2.39622397758136e-15	318.751596153846	84.6447738687489	0.880796540140665	2.30265710295683e-11
PWY_7357__thiamin_formation_from_pyrithiamine_and_oxythiamine__yeast_	307.218781362007	78.6525176564859	244.595604109589	91.1098239921934	2.99433370082676e-07	330.537288461538	110.342599835159	0.073342529111913	6.52636141171572e-07
PWY_6168__flavin_biosynthesis_III__fungi_	304.885630824373	58.714293882177	238.6166	89.5956049218174	3.49825518649655e-10	347.006365384615	68.5572850724558	1.9547539454747e-08	1.03501697687352e-13
SER_GLYSYN_PWY__superpathway_of_L_serine_and_glycine_biosynthesis_I	300.891299641577	56.9593742689765	209.922889041096	72.3412426778528	5.51999315221744e-20	347.371221153846	79.6049400230716	5.98254385186401e-10	4.64826386393322e-19
NONOXIPENT_PWY__pentose_phosphate_pathway__non_oxidative_branch_	300.751266666667	105.224851472653	334.851547945205	160.91385063806	0.0940629739167628	289.893450961538	157.400753384962	0.241126781426923	0.0774639651480434
PWY_6317__galactose_degradation_I__Leloir_pathway_	292.642008243728	95.3867773790362	238.274228767123	94.0928256992183	1.25951279313693e-06	285.008343269231	151.896200504825	0.729267262964208	0.0257169584063781
PWY_6936__seleno_amino_acid_biosynthesis	287.411664874552	81.0116681198286	281.491301369863	103.845679047844	0.499243477680127	305.729184615385	114.098635511993	0.0503782282627284	0.0487001319825045
HSERMETANA_PWY__L_methionine_biosynthesis_III	282.180733333333	78.4279236315818	268.991768493151	77.378303396859	0.454832490645214	291.493875961538	133.070267458722	0.289101577274723	0.163587763576101
PWY_5973__cis_vaccenate_biosynthesis	276.610678494624	82.2402283282549	306.927556164384	98.8538602760605	0.00437188802576949	321.078773076923	141.425096629703	0.00425553575188698	0.592723797389973
PWY_6527__stachyose_degradation	269.93468530466	102.722632520168	265.56834109589	114.95185569071	0.590069204138795	270.022345480769	170.08508669657	0.765426585072192	0.896862412221341
ANAEROFRUCAT_PWY__homolactic_fermentation	268.160362007168	57.4455075939015	228.02794109589	66.1005913475856	1.89185371945173e-06	288.226598076923	87.7934548325232	0.0066100610218657	1.25458284276591e-06
TRPSYN_PWY__L_tryptophan_biosynthesis	260.114399641577	71.1703371617716	242.713495890411	98.1425980688693	0.253963045131269	284.082153846154	118.23093881768	0.0189808475261775	0.0125719132864203
PWY_6897__thiamin_salvage_II	259.496616487455	47.9519749849441	238.155668493151	90.1093118188556	0.0156679680820881	282.955889423077	76.6057112442199	0.00339900844002393	0.00108514666235791
PWY_5100__pyruvate_fermentation_to_acetate_and_lactate_II	255.453403942652	92.1367128439235	189.979849315068	79.3545734616599	3.80389232623605e-09	248.350441346154	161.277895457779	0.581235273633033	0.0942845739990094
PWY_7663__gondoate_biosynthesis__anaerobic_	251.620581003584	80.8864620256025	289.875639726027	96.1985075990696	0.00017378815694409	294.927729807692	140.61006870196	0.0116236795103214	0.982169328707508
OANTIGEN_PWY__O_antigen_building_blocks_biosynthesis__E__coli_	249.840422580645	76.5406658521644	320.506517808219	121.305766951309	1.47558385615616e-07	266.474425961538	117.076420901731	0.139878064773323	0.00861953000718127
THISYN_PWY__superpathway_of_thiamin_diphosphate_biosynthesis_I	249.390578494624	61.3324719611908	191.552568493151	57.325984346898	3.02766177966378e-12	252.402659615385	82.3798622759717	0.860369290636068	4.43083368317684e-07
DENOVOPURINE2_PWY__superpathway_of_purine_nucleotides_de_novo_biosynthesis_II	247.21561218638	55.1796188436116	251.937712328767	52.1020590210746	0.699283558131148	289.078846153846	65.6229621468549	4.50971825997663e-08	7.81952787372669e-05
PWY_7237__myo___chiro__and_scillo_inositol_degradation	245.723541935484	89.6665920301472	253.903067123288	137.80763256681	0.358997404002676	276.619663461538	154.092248642308	0.00685087721285701	0.34688244605586
PWY_841__superpathway_of_purine_nucleotides_de_novo_biosynthesis_I	245.245293548387	60.5959151448076	253.716917808219	52.9803769736582	0.341674332849146	297.002875	74.348073225233	2.40522258456792e-09	6.98828807230866e-05
PWY_6892__thiazole_biosynthesis_I__E__coli_	241.390789964158	80.0432281898128	117.724060273973	60.1564552357544	1.40005693687254e-25	245.514842307692	92.422850567455	0.735515324224449	8.72891753303399e-18
THISYNARA_PWY__superpathway_of_thiamin_diphosphate_biosynthesis_III__eukaryotes_	241.214897849462	49.1135767636527	149.468787671233	61.4299962100853	5.071703824556e-25	270.725953846154	81.7071977409376	0.000100621218954394	3.23752529424339e-18
PWY_6703__preQ0_biosynthesis	237.975708960573	61.3869227935252	244.789750684932	126.171203608078	0.860527446719616	306.567076923077	113.519628441726	1.45069299618507e-09	0.000309547869494003
ASPASN_PWY__superpathway_of_L_aspartate_and_L_asparagine_biosynthesis	221.834154121864	54.162273139801	260.169101369863	106.514738086666	0.000532858598085079	257.575181730769	115.670819530564	0.0182790195664949	0.45358826219983
PWY_5154__L_arginine_biosynthesis_III__via_N_acetyl_L_citrulline_	210.539832258065	68.0876531470468	251.192731506849	113.10152004093	0.000204806136642125	189.466475961538	84.7406031267545	0.0168477922159786	7.53257883180106e-05
PWY_6125__superpathway_of_guanosine_nucleotides_de_novo_biosynthesis_II	205.436427598566	68.7954314864484	215.642308219178	56.3263269248487	0.150456586456111	265.823659615385	97.7031668240675	4.78140553207404e-08	0.000915955664339467
COBALSYN_PWY__adenosylcobalamin_salvage_from_cobinamide_I	202.124784946237	65.3764353445632	102.302209589041	42.8182779080972	4.71364042652254e-26	187.913166346154	88.0153267404627	0.0751942496079442	4.22338314438841e-11
PWY_7187__pyrimidine_deoxyribonucleotides_de_novo_biosynthesis_II	200.826300358423	53.2438288724054	221.772375342466	58.7654946050727	0.0027124561219743	219.705069230769	56.6920455828726	0.000127906677893104	0.718421681187746
PWY0_166__superpathway_of_pyrimidine_deoxyribonucleotides_de_novo_biosynthesis__E__coli_	198.787288888889	44.6326293501366	219.463791780822	53.6421848028255	0.00382023141058919	224.684633653846	58.9666022856292	2.1354402004567e-05	0.399886832731551
PWY_7228__superpathway_of_guanosine_nucleotides_de_novo_biosynthesis_I	198.01975483871	74.4485744072742	218.165510958904	61.8755963560881	0.00949895752960307	266.886090384615	110.884563818078	3.83751426329763e-08	0.010701763519894
GLYCOLYSIS__glycolysis_I__from_glucose_6_phosphate_	194.874786738351	70.9254410190902	219.986806849315	81.5598047434337	0.022515782724388	240.432294230769	79.9749968924	7.34756654386731e-08	0.075483749725063
PWY66_400__glycolysis_VI__metazoan_	192.559734050179	83.8717569022601	212.3594	87.6124744174659	0.0640279763075683	203.807023076923	110.287897374462	0.599140644700168	0.520763017079021
PWY0_162__superpathway_of_pyrimidine_ribonucleotides_de_novo_biosynthesis	187.536405017921	49.9067561089035	195.32181369863	71.9164665809196	0.160220499776011	198.281858653846	70.9988814938188	0.352716016299392	0.753232404693075
GLUCONEO_PWY__gluconeogenesis_I	185.710291397849	46.5464730739941	205.991843835616	71.4067207362592	0.0437261640591288	194.873906730769	70.7943569842995	0.0507455587180119	0.605146636881503
PWY_5484__glycolysis_II__from_fructose_6_phosphate_	181.990451971326	64.1618791501642	183.410705479452	77.2774051486373	0.85140175472436	222.634850961538	72.8919266329655	1.15502958542801e-07	0.000335381846084321
UDPNAGSYN_PWY__UDP_N_acetyl_D_glucosamine_biosynthesis_I	181.142704301075	75.5341751122023	288.135589041096	119.173506454156	1.221869816746e-15	198.561357115385	112.522771325317	0.321139046595935	4.50040344524921e-07
PHOSLIPSYN_PWY__superpathway_of_phospholipid_biosynthesis_I__bacteria_	172.916327956989	66.8309748988678	221.556294931507	89.6346664235064	4.82749241562797e-06	170.620397980769	75.04413703172	0.887350722142757	8.63609069226059e-05
PWY_6147__6_hydroxymethyl_dihydropterin_diphosphate_biosynthesis_I	168.851285483871	84.6430930906357	162.755394520548	90.692842839134	0.351269736030094	232.519579807692	141.470925206408	5.77243573998808e-05	0.000440087303251229
PWY_7539__6_hydroxymethyl_dihydropterin_diphosphate_biosynthesis_III__Chlamydia_	166.742458387097	83.9969029487633	160.604061643836	90.2603957790561	0.333215573406893	227.233570192308	138.592127804341	7.83864980354161e-05	0.000620659696809627
PWY_7282__4_amino_2_methyl_5_phosphomethylpyrimidine_biosynthesis__yeast_	157.762107885305	55.7897661555235	140.558790410959	64.4469796602541	0.0637501907969616	163.157677692308	82.2352996528494	0.997929926229709	0.128947545670362
PWY_6471__peptidoglycan_biosynthesis_IV__Enterococcus_faecium_	154.917675878136	69.3956352361893	94.9469471232877	74.9034674380884	3.95778057667666e-11	139.160382980769	107.675492125741	0.0437027264110134	0.0223650621413445
CITRULBIO_PWY__L_citrulline_biosynthesis	153.801006057348	71.0526508244495	49.4054415068493	56.5123508663864	3.60817119079991e-23	141.432331057692	87.2415930575533	0.062560779874245	2.40144018078173e-14
PWY_7208__superpathway_of_pyrimidine_nucleobases_salvage	151.608940501792	50.2003533566554	189.346978082192	61.0751082744395	8.38709202619211e-07	183.479119230769	62.5750807743957	6.33551124299528e-06	0.603068073345811
ARGININE_SYN4_PWY__L_ornithine_de_novo__biosynthesis	149.034129462366	74.673863023028	37.539784739726	49.1863509933759	6.8770563695309e-26	183.812539423077	136.909217332799	0.333696943139332	5.32357108808256e-18
PWY_7184__pyrimidine_deoxyribonucleotides_de_novo_biosynthesis_I	146.656287096774	49.3645598303706	167.055598630137	52.6468897168212	0.00641114210374433	177.022600961538	57.9938572947329	1.10504343583229e-05	0.23621024355192
PRPP_PWY__superpathway_of_histidine__purine,_and_pyrimidine_biosynthesis	143.989855555556	41.6146738742188	114.617906849315	72.1138210414048	5.51331348566291e-07	112.366339230769	67.1727841166831	1.11563933347742e-05	0.838256613333054
PENTOSE_P_PWY__pentose_phosphate_pathway	143.676783512545	50.1740130442003	77.3069508219178	84.1924539743718	4.47498820577706e-16	139.394799038462	55.2789511371235	0.552424897363755	4.22338314438841e-11
HISDEG_PWY__L_histidine_degradation_I	143.618313620072	72.4608022785728	59.7531589178082	61.8923034111342	5.72166333109487e-20	181.098718269231	148.582471721375	0.730047310136954	7.83971947083402e-11
PWY_7234__inosine_5'_phosphate_biosynthesis_III	139.205692473118	64.4320175645192	89.941095890411	67.1468139250508	1.02369172211442e-09	130.978896826923	85.3828191125235	0.0388562886286264	0.000339232986093123
PWY_2941__L_lysine_biosynthesis_II	138.988017562724	56.480783711541	70.0156835616438	47.5403878273955	8.89652889885825e-21	153.875531730769	67.3684329784167	0.0857877656603928	4.92323698791219e-18
PWY_6901__superpathway_of_glucose_and_xylose_degradation	138.969088172043	42.8524983298805	92.2118975342466	79.108547317292	1.0055034622934e-10	134.154549038462	54.5145307430768	0.477801415702875	1.74201005085679e-06
NONMEVIPP_PWY__methylerythritol_phosphate_pathway_I	137.29695990681	104.076249343766	59.4700095890411	49.2107489188173	1.61146485535672e-09	116.776365961538	131.81925581993	0.00168965246033158	0.535459845771009
PWY_621__sucrose_degradation_III__sucrose_invertase_	137.155113763441	59.5019772511647	74.04839	59.3678835522919	4.87281414366888e-16	136.166134615385	81.808969613719	0.274716278728098	7.65044782240064e-10
PWY_5104__L_isoleucine_biosynthesis_IV	136.465033154122	72.0940749006367	116.087435616438	61.9249704974369	0.0215420208092642	140.315351153846	91.2869793716039	0.822228335194527	0.0984616501058356
PWY0_1261__anhydromuropeptides_recycling	135.921565268817	55.8628821486615	165.173426027397	72.7062916089129	0.00764873942316975	131.59076125	62.3953815529255	0.72225965694221	0.00924260691393771
PWY_6305__putrescine_biosynthesis_IV	135.653540143369	43.2184748321672	120.755123287671	75.0108054612032	0.000216068694992893	132.550807692308	87.5702505032252	0.00998655646757442	0.178487242923303
DTDPRHAMSYN_PWY__dTDP_L_rhamnose_biosynthesis_I_unclassified	132.236298996416	58.6013136730089	320.612516438356	154.056842691419	1.57992245656062e-22	168.321868269231	90.1730343121622	0.000314976080367051	8.23410621115919e-12
MET_SAM_PWY__superpathway_of_S_adenosyl_L_methionine_biosynthesis	132.225973154122	68.6392426845285	123.9918	94.6758427470281	0.0266261164102035	107.234417403846	87.5382438744114	7.0312710312229e-05	0.233860545937505
PWY_5347__superpathway_of_L_methionine_biosynthesis__transsulfuration_	129.689471971326	64.3418735416551	120.825339726027	93.6168673269966	0.0117599149035429	104.969035	82.4548760018838	3.09750438783426e-05	0.347135367283782
PWY_4984__urea_cycle	129.468642078853	65.0630183125045	12.3768365479452	15.3139467012597	6.08372103751821e-36	115.838947115385	76.104873370169	0.0308419460554567	8.65529013168208e-26
PWY_5659__GDP_mannose_biosynthesis	129.344236200717	39.2135707303081	89.1560438356164	52.7694669297896	2.59162287722356e-10	150.134533653846	60.7743383651542	0.00613898173953947	6.55665266969877e-11
PWY4FS_7__phosphatidylglycerol_biosynthesis_I__plastidic_	128.087349820789	60.3871339189593	197.404989589041	78.1364450188029	5.05277090344598e-12	123.051919230769	68.1306880743522	0.385905260877696	7.36809150935784e-10
PWY4FS_8__phosphatidylglycerol_biosynthesis_II__non_plastidic_	128.085694982079	60.386665978352	197.402934794521	78.1362250354895	5.05277090344598e-12	123.051803846154	68.1306048850008	0.385905260877696	7.36809150935784e-10
METSYN_PWY__L_homoserine_and_L_methionine_biosynthesis	122.511703835125	66.4656716688205	115.118964383562	93.5418356968604	0.0176309147725542	99.4235401923077	81.8041700924058	7.06200230594568e-05	0.335046178199149
PWY_5188__tetrapyrrole_biosynthesis_I__from_glutamate_	121.829539354839	58.0673963418168	116.954712328767	42.5729989949255	0.987630741114585	146.274685673077	91.3834699840451	0.0363770129589907	0.0525709462342079
PWY_5030__L_histidine_degradation_III	121.390318136201	65.674297725502	10.7385667945205	15.6653863243495	1.03916643844129e-35	152.828522019231	130.352456298938	0.717600804121943	3.75723265144855e-25
RHAMCAT_PWY__L_rhamnose_degradation_I	121.352074910394	42.4249018198745	153.618489041096	78.8704051659545	0.000776715184568889	140.712267307692	78.1133950484812	0.421534234704655	0.131216453580911
PWY_6545__pyrimidine_deoxyribonucleotides_de_novo_biosynthesis_III	120.908168458781	37.0886990016323	146.665006849315	43.1208079820209	2.48821082575161e-06	130.746899038462	45.1509757298959	0.112682551051777	0.00999135115852517
PWY0_845__superpathway_of_pyridoxal_5'_phosphate_biosynthesis_and_salvage	116.784863333333	61.3805230868926	103.100075205479	55.7981404467928	0.164492685753126	134.119730769231	103.913763816772	0.987994011765539	0.325424610133713
DAPLYSINESYN_PWY__L_lysine_biosynthesis_I	116.098171003584	80.7269087534882	185.967492191781	107.783467396864	7.30586884544278e-08	91.1947946153846	88.0162157991863	0.000162056831873581	5.24199252365975e-09
PWY_6608__guanosine_nucleotides_degradation_III	114.50025125448	55.3618826370687	120.386680821918	118.357940847744	0.00347400081729819	113.298635384615	72.680150014154	0.429369410867113	0.105964900990537
GLCMANNANAUT_PWY__superpathway_of_N_acetylglucosamine__N_acetylmannosamine_and_N_acetylneuraminate_degradation	111.610303548387	44.9752456522398	82.863598630137	59.9459118142682	1.66224224506372e-07	88.655175	52.6216731199204	2.22572511995215e-06	0.213458848071329
PWY_6387__UDP_N_acetylmuramoyl_pentapeptide_biosynthesis_I__meso_diaminopimelate_containing__unclassified	110.022199677419	62.4124016278682	270.59827260274	151.227713872729	2.21308438674663e-20	132.911765384615	81.7179735861004	0.025121177250165	7.26754175747812e-12
PWY_6386__UDP_N_acetylmuramoyl_pentapeptide_biosynthesis_II__lysine_containing__unclassified	109.892842293907	61.654436756566	264.289105479452	147.609035817461	8.58395464650074e-20	132.980551923077	81.478740682359	0.0213171368133405	2.70900723693624e-11
PEPTIDOGLYCANSYN_PWY__peptidoglycan_biosynthesis_I__meso_diaminopimelate_containing__unclassified	109.482539164875	62.6083357244347	270.127109589041	153.868810491994	5.01591657170104e-20	131.488827884615	81.5842652499754	0.0334255069435447	8.94732935302081e-12
HEXITOLDEGSUPER_PWY__superpathway_of_hexitol_degradation__bacteria_	109.019763835125	44.7611570852786	111.889243835616	83.0890961133104	0.0327149679738148	90.4051026923077	56.2565264477195	0.00284373956377111	0.30743559776744
COLANSYN_PWY__colanic_acid_building_blocks_biosynthesis	108.573877419355	26.744693237007	75.5334424657534	48.1191220362605	6.25658270777814e-13	104.421120192308	33.3663758061868	0.42033631062941	1.15953540078815e-07
PWY_7211__superpathway_of_pyrimidine_deoxyribonucleotides_de_novo_biosynthesis	106.643423870968	38.0012031507029	66.0552405479452	48.9841691141867	1.15233089821054e-13	94.7065486538462	48.9883050272353	0.0873127703072286	7.81924862999597e-05
PWY_7219__adenosine_ribonucleotides_de_novo_biosynthesis_unclassified	105.438501146953	56.9119876712844	281.946601369863	170.274818851032	9.25962654099648e-22	140.708649038462	83.2046461742757	0.000204247844204191	7.09932379910995e-11
PYRIDOXSYN_PWY__pyridoxal_5'_phosphate_biosynthesis_I	105.190666845878	64.0068503289184	119.738324794521	122.948833578502	0.708874260435753	127.948552596154	113.198389012947	0.898017520539161	0.988112329618709
PWY_6353__purine_nucleotides_degradation_II__aerobic_	103.732942831541	49.4725021510449	99.4902205479452	82.4520899449138	0.00176139172674086	89.5382318269231	58.3783765730451	0.00901251521269657	0.937058472538764
PWY_6385__peptidoglycan_biosynthesis_III__mycobacteria__unclassified	103.601413870968	59.9515001444775	257.679968493151	147.147301779469	1.33002419820695e-20	125.783980769231	78.8264103979697	0.0281328849070296	7.57668057044408e-12
PWY_4981__L_proline_biosynthesis_II__from_arginine_	103.236312903226	43.4478976833194	88.5419908219178	62.8434767936647	0.000800666747718336	125.848697115385	58.9475014295227	0.00177635129732417	4.42090669464411e-06
PWY_7323__superpathway_of_GDP_mannose_derived_O_antigen_building_blocks_biosynthesis	103.181519103943	34.0630756052403	57.4525605479452	42.1575720528552	6.69225654223387e-17	105.269209615385	41.2329183296186	0.954896389718196	1.22426721668852e-12
PWY_1861__formaldehyde_assimilation_II__RuMP_Cycle_	101.911641541219	77.8424780620615	23.7600868493151	24.367871886543	8.68125880411966e-25	69.5682324038462	76.635141417348	2.10327349541778e-06	0.00930934726238757
PWY_5686__UMP_biosynthesis_unclassified	101.758299856631	55.2875207729886	256.196109589041	156.341995599875	1.48152751855326e-19	128.668335576923	74.3251941853363	0.00123748112452937	1.14066225586585e-10
COA_PWY_1__coenzyme_A_biosynthesis_II__mammalian__unclassified	99.9618634767025	53.689293804676	226.158367123288	144.452164202997	6.76587426695866e-17	125.483480769231	73.7452527361185	0.00359700083035479	3.94142952878922e-08
PWY_7197__pyrimidine_deoxyribonucleotide_phosphorylation	99.5871704301075	35.8956090464298	130.997919178082	49.6775412214772	2.36955561863218e-07	117.049847115385	45.4695524129646	0.00141184545645759	0.0631731029251163
PWY_6122__5_aminoimidazole_ribonucleotide_biosynthesis_II_unclassified	99.2639900716846	49.6990107338785	230.564101369863	157.848424830769	5.17317223837451e-18	121.179638173077	68.3000649206406	0.00563522984139042	1.25502480974493e-09
PWY_6277__superpathway_of_5_aminoimidazole_ribonucleotide_biosynthesis_unclassified	99.2639900716846	49.6990107338785	230.564101369863	157.848424830769	5.17317223837451e-18	121.179638173077	68.3000649206406	0.00563522984139042	1.25502480974493e-09
PWY_6470__peptidoglycan_biosynthesis_V___beta;_lactam_resistance_	98.7320393548387	46.0132939150565	46.0952946575342	35.0858214096436	6.26946309358018e-18	77.0287757692308	55.2532905579682	0.000360567993245317	0.000699790818220715
PWY_6737__starch_degradation_V_unclassified	97.1957271684588	50.4581941709958	235.766979452055	146.281296011653	4.24089927223441e-20	128.761758653846	73.8791795408375	0.000203411306619899	4.46583472070456e-09
PWY_6700__queuosine_biosynthesis_unclassified	97.0971904157706	57.1771620660365	195.044234246575	129.548503692509	1.19056100130624e-11	124.713331730769	86.3079261418028	0.0146311385947414	9.3581267165325e-05
PWY_6609__adenine_and_adenosine_salvage_III_unclassified	96.9994285663082	55.3032369163863	230.008732876712	137.513025373754	2.77424814568934e-17	137.066278846154	92.6129854316009	0.000163414925525993	7.72563694571096e-07
PWY_7221__guanosine_ribonucleotides_de_novo_biosynthesis_unclassified	96.8253825448029	52.6804789903541	241.227365753425	142.803499805529	6.52540640130276e-20	122.105272596154	72.0428763633619	0.00247245793198994	2.43878015778027e-10
PWY_6121__5_aminoimidazole_ribonucleotide_biosynthesis_I_unclassified	95.8151476057348	47.1565779808911	201.587319178082	149.276922754027	5.61473336287178e-15	118.30099625	66.2451802790758	0.00266577320900521	6.04255363798972e-07
PWY_6895__superpathway_of_thiamin_diphosphate_biosynthesis_II	95.0530530107527	50.0348828797215	132.625423287671	60.8094824623287	1.67453501221017e-06	72.4156104807692	50.8850248283835	0.000301392896895977	5.53699189264563e-10
TRNA_CHARGING_PWY__tRNA_charging_unclassified	94.9012154874552	56.5893910104206	259.795302739726	169.110378937482	9.45651761724465e-21	127.813808653846	85.4577658214194	0.0015802487790162	5.87553468390309e-10
FASYN_ELONG_PWY__fatty_acid_elongation____saturated	93.7362728673835	60.7862875067628	121.985809178082	108.178556994112	0.524175262269125	93.1672089423077	76.1451675052131	0.284406702872459	0.314550109723039
PWY_1042__glycolysis_IV__plant_cytosol__unclassified	92.6502403942652	42.9827126915552	156.056949315068	86.3146580069224	1.58071825788561e-09	124.20585125	77.0653320932899	9.27530805942345e-05	0.0197124668198224
PWYG_321__mycolate_biosynthesis	91.247228172043	61.8231428018025	114.640306712329	109.947093455313	0.986600062728254	87.9748975	69.0991629219973	0.283008365674571	0.586554516251186
PWY_1269__CMP_3_deoxy_D_manno_octulosonate_biosynthesis_I	90.4263718996416	60.0483151362855	231.610282191781	146.726505458544	1.33002419820695e-20	127.542223076923	104.384568300124	0.00680955139124736	4.08179943337923e-09
ARGSYNBSUB_PWY__L_arginine_biosynthesis_II__acetyl_cycle__unclassified	90.218582078853	44.1161827932905	163.845061643836	94.864324838211	1.08861063272481e-11	117.037030865385	70.4673955396834	0.0012196333206834	0.00082299138654498
PWY66_409__superpathway_of_purine_nucleotide_salvage	89.6830354121864	45.4384184090272	139.879935616438	79.8994839581833	5.35700032920786e-08	77.7264299038462	73.6730524793943	0.000342413728275517	2.70532458530873e-08
PWY_6163__chorismate_biosynthesis_from_3_dehydroquinate_unclassified	89.2625229390681	43.210506325169	226.281126027397	129.531455413588	2.44543124838467e-21	110.576220576923	66.0011518352019	0.00638565208197958	5.42405002694848e-12
ARGSYN_PWY__L_arginine_biosynthesis_I__via_L_ornithine__unclassified	89.1080311612903	42.80597288946	160.364201369863	84.4900399220778	4.77367162377852e-13	114.273415096154	66.5226867755234	0.000869319962887227	0.000234431704835824
PWY_7400__L_arginine_biosynthesis_IV__archaebacteria__unclassified	89.0725483799283	42.7535359851006	160.462573972603	84.2363551087488	3.88905115764404e-13	114.139632211538	66.2815740605434	0.000875822040394114	0.000201257837674308
BIOTIN_BIOSYNTHESIS_PWY__biotin_biosynthesis_I	88.8147017921147	49.1642477386005	76.0087263013699	68.2521830619542	0.00279405703881286	88.6725339423077	63.5399242313378	0.251699766462686	0.0390560497279681
PWY_3841__folate_transformations_II_unclassified	88.2536852688172	51.6627123897229	254.470343835616	173.058801772675	2.18648987986137e-20	118.548740384615	78.1840836745612	0.00112977110332635	2.34632617256164e-10
PWY_7196__superpathway_of_pyrimidine_ribonucleosides_salvage	87.7759819713262	33.7237926047903	37.6678873972603	33.0069752944036	2.29944059518226e-22	72.9401027884615	55.2208733185276	0.00490954822786396	0.000124730676735747
ARO_PWY__chorismate_biosynthesis_I_unclassified	87.7596503584229	41.4007565540856	215.593601369863	129.598567636414	4.31559875165913e-21	107.369299038462	61.9615649503367	0.00535461034578937	9.13488758057678e-12
PWY_7664__oleate_biosynthesis_IV__anaerobic_	87.2365356630824	58.7300918681237	114.411263561644	105.481706282472	0.624386999130679	86.0910523076923	71.6983250807237	0.295282506417126	0.356379515476862
PWY_7456__mannan_degradation	86.9160859498208	30.251567017223	60.0406750684932	28.3879607290101	3.73832880810062e-10	92.8517471153846	36.2947000064854	0.369632074774151	1.26942727510003e-08
PWY_6151__S_adenosyl_L_methionine_cycle_I_unclassified	86.65659390681	46.0256210031248	222.104457534247	132.997344038413	1.45142698723761e-21	107.433452884615	68.7329535545894	0.012583385702149	6.82687573422136e-12
PWY_5971__palmitate_biosynthesis_II__bacteria_and_plants_	85.6762073835125	54.649635523574	115.078920684932	100.170774376648	0.269324806707861	59.6947478846154	50.1615382134232	1.55826515198527e-05	0.000420272334007746
P4_PWY__superpathway_of_L_lysine__L_threonine_and_L_methionine_biosynthesis_I	84.9270680645161	61.0744980208922	88.3178123287671	74.7990217268811	0.638628387920427	66.4948486826923	67.0693619315099	0.000287207998275794	0.0174655560713876
GLYCOLYSIS_E_D__superpathway_of_glycolysis_and_Entner_Doudoroff	84.4087050537634	34.1123546791819	82.1815689041096	72.6583469109817	0.0033885038922618	87.1355423076923	31.2312094248925	0.183545304230867	0.00530833830539048
PWY_5177__glutaryl_CoA_degradation	83.5235594982079	42.2558255982033	99.1244109589041	68.2469526309083	0.506656248709693	73.1846467307692	46.6175240742323	0.049289533918772	0.0249368849118985
METH_ACETATE_PWY__methanogenesis_from_acetate	82.9557628136201	53.7512307877579	19.2962765753425	15.3283048740092	1.66900219028384e-28	86.7714120384615	90.0627335301741	0.0906255500520777	1.44220797457573e-05
PWY0_1061__superpathway_of_L_alanine_biosynthesis	82.8083159892473	54.2813456639767	117.499655342466	73.1188435744472	0.000131240138998739	89.6474376057692	92.3755567053043	0.0896411153046296	0.000849862884643253
PWY_4242__pantothenate_and_coenzyme_A_biosynthesis_III_unclassified	82.3662285663082	42.4241068685654	188.642620547945	117.427716031446	2.70623571491735e-18	96.6795257692308	55.1540441031936	0.0203429208387702	1.01362177208553e-10
COA_PWY__coenzyme_A_biosynthesis_I_unclassified	82.009107311828	41.3265119551263	193.651378082192	125.903025600974	4.26641971334071e-19	97.7458294230769	55.3674670028805	0.0101374430316468	6.1764853760723e-11
GLUCUROCAT_PWY__superpathway_of__beta;_D_glucuronide_and_D_glucuronate_degradation	81.9560602150538	28.4484723286074	58.4867256164384	34.7624237322498	1.21769930736639e-09	75.0844193269231	32.0572414623067	0.0183046145548164	6.81528110955301e-05
PWY_7117__C4_photosynthetic_carbon_assimilation_cycle__PEPCK_type	81.8468051612903	67.4066935886339	94.2248165753425	93.854414533098	0.734996788038066	66.7150990576923	73.026818378945	0.000541203831979755	0.0129925600627236
PWY_6519__8_amino_7_oxononanoate_biosynthesis_I	81.0366664157706	49.689406157931	77.1821873972603	75.3955894452039	0.0155295038274187	79.6680419230769	61.2734957434727	0.225264188855766	0.13979596311888
PWY_5989__stearate_biosynthesis_II__bacteria_and_plants_	80.8297803942652	51.0811322852828	91.3761404109589	80.5706239488289	0.536876222967122	80.5289489423077	66.2526571835689	0.220928022153045	0.847582476845049
PWY_5097__L_lysine_biosynthesis_VI_unclassified	80.7212757885305	42.6342003831218	173.951532876712	83.0404225401669	2.20303759082162e-18	94.1712318269231	52.5946702150797	0.0263960269356591	1.05434985951272e-10
PWY0_781__aspartate_superpathway	80.2661475985663	53.1524053729564	90.1634038356164	73.6777179339188	0.917168909663123	62.3713757211538	58.9222153141333	0.00036482152192037	0.00555195349391186
PWY0_862___5Z__dodec_5_enoate_biosynthesis	80.0059182795699	56.2215824264859	106.90825739726	101.37846235063	0.649281778891044	78.2784726923077	66.5442038092685	0.290046751451426	0.332064159746173
COMPLETE_ARO_PWY__superpathway_of_aromatic_amino_acid_biosynthesis_unclassified	79.9321278853047	38.9054848601967	206.692790410959	127.272174473293	6.60057826369323e-22	96.9123197115385	57.1823135801914	0.0126202397491406	8.47386237001911e-13
PWY_6282__palmitoleate_biosynthesis_I__from__5Z__dodec_5_enoate_	79.6662935125448	55.4854445700529	108.145674931507	103.35313771946	0.646495594926858	78.0307756730769	66.8216421367159	0.252559363703413	0.342567159246215
PWY66_399__gluconeogenesis_III	79.5521749605735	34.7295184399817	51.097072739726	35.0367106418114	9.83191957070771e-09	82.6458729807692	42.8722115034046	0.506574679019693	1.64117125316274e-06
TEICHOICACID_PWY__teichoic_acid__poly_glycerol__biosynthesis	78.5811692473118	25.9275155934369	19.1717754794521	10.9788971167663	1.72973077561202e-36	68.6964103846154	35.0835347293596	0.000912396629031699	1.27108526415669e-21
ILEUSYN_PWY__L_isoleucine_biosynthesis_I__from_threonine__unclassified	77.5185913978495	39.0452624107393	205.993621917808	146.75856491136	9.19224833280643e-24	99.3384702884615	56.9155460744353	0.000673135452473574	8.47386237001911e-13
VALSYN_PWY__L_valine_biosynthesis_unclassified	77.5185913978495	39.0452624107393	205.993621917808	146.75856491136	9.19224833280643e-24	99.3384702884615	56.9155460744353	0.000673135452473574	8.47386237001911e-13
PWY_7111__pyruvate_fermentation_to_isobutanol__engineered__unclassified	77.036446953405	38.4342589117661	198.173045205479	148.440004395374	2.10742959990007e-21	98.2736375961538	57.3246954202971	0.00112154004124702	3.38426173198043e-11
PWY_6270__isoprene_biosynthesis_I	76.8652327849462	68.7061181792219	30.283565890411	30.3537943315867	2.25834784347742e-08	69.6485052884615	89.2593074395923	0.00125928489678808	0.65957157398771
PWY_5505__L_glutamate_and_L_glutamine_biosynthesis	76.4309007885305	31.1006153016981	43.0211602739726	28.578579519842	3.86209798497695e-14	58.7502436538462	35.7786460547182	9.61644975663982e-06	0.00379184628664887
PWY_5913__TCA_cycle_VI__obligate_autotrophs_	75.605347921147	70.5625250418978	94.3208061643836	95.3811394118081	0.603511976278366	59.5088646442308	69.0786561681001	0.000320017223597438	0.00154394811612996
P441_PWY__superpathway_of_N_acetylneuraminate_degradation	75.1013958781362	38.7595445367303	90.4325671232877	72.4356183129007	0.810098161649262	57.8449428846154	41.7802706339914	0.00103453201045721	0.0109759016422649
PWY_2942__L_lysine_biosynthesis_III_unclassified	74.399438390681	39.0744219877159	185.050865753425	139.60137833503	5.45434391766031e-20	83.0361646153846	44.1582313291803	0.0705542881439103	4.30399612461252e-13
FASYN_INITIAL_PWY__superpathway_of_fatty_acid_biosynthesis_initiation__E__coli_	74.0572462007168	55.2669001636682	102.346695890411	102.203284325274	0.714650999053939	71.7934653846154	61.8143251113927	0.385336908365087	0.389950328054045
PWY_4041___gamma;_glutamyl_cycle	74.05210609319	54.4332816020934	76.7902476712329	75.5310618365182	0.0938094883210475	75.37437375	56.8036044053861	0.860369290636068	0.45538573343
PWY_7388__octanoyl_[acyl_carrier_protein]_biosynthesis__mitochondria__yeast_	73.7479001433692	56.8825648874153	105.169484931507	114.335759038869	0.994845971520203	73.2160993269231	64.9102615109607	0.520285005091399	0.668928688894993
GLUTORN_PWY__L_ornithine_biosynthesis_unclassified	73.4848492437276	35.7572391142973	100.670156164384	68.0974424601839	0.0041295858010657	92.8381979807692	55.4409580282415	0.00252386670194155	0.849917248376464
HOMOSER_METSYN_PWY__L_methionine_biosynthesis_I	73.3196801075269	48.5303806000798	75.4667709589041	75.8833948599737	0.0235275813833213	59.0674092884615	56.1465849971868	4.66635157284891e-05	0.286732823160649
SALVADEHYPOX_PWY__adenosine_nucleotides_degradation_II	73.0627116129032	48.7285329847522	101.453081232877	119.389215089651	0.242844380422513	59.0365431730769	43.0021747777076	0.00606188197279527	0.189301430677981
PWY_7198__pyrimidine_deoxyribonucleotides_de_novo_biosynthesis_IV	72.6684781362007	40.1272715161569	60.0482532876712	41.325856257926	0.0122431551257378	80.9887794230769	50.1029186445942	0.165442965767087	0.00576401145158505
CALVIN_PWY__Calvin_Benson_Bassham_cycle_unclassified	72.5076721146953	34.7175302190419	146.624695890411	67.0530420362025	1.19015121265423e-17	88.7432549038462	53.6082623131004	0.00711339991701659	3.00517995229084e-08
HISTSYN_PWY__L_histidine_biosynthesis_unclassified	71.8952770824373	38.7383540847924	178.110973972603	124.740302612707	1.53502349178858e-19	81.0531260576923	47.1994919663745	0.116739336304345	1.55127758962314e-12
PWY0_1296__purine_ribonucleosides_degradation_unclassified	71.7290334050179	43.0884519314194	152.828454794521	100.756052115077	9.34576761810671e-12	98.1557067307692	75.1012129399488	0.0024387196268403	0.000129352113473939
P164_PWY__purine_nucleobases_degradation_I__anaerobic_	71.551335483871	34.9362911830074	34.2727469863014	16.1706899575649	2.37359238339913e-22	63.4435031730769	47.8046089171558	0.0127685941273938	4.05634999985026e-06
PWY_7560__methylerythritol_phosphate_pathway_II	71.1824594659498	64.2230546955579	38.5793993150685	31.1050193665957	0.000528899376922563	64.2200710576923	83.2587278200793	0.000904905107723602	0.392205526335148
PYRIDNUCSAL_PWY__NAD_salvage_pathway_I	70.2881313405018	60.3477273431524	66.0731416438356	54.7218873962087	0.694979977647517	65.4067396153846	79.8106683669917	0.00506565543044507	0.0835443671202111
PWY_5676__acetyl_CoA_fermentation_to_butanoate_II	69.644026702509	46.9372476023202	37.0150317808219	36.5390977665739	4.7515715081187e-11	55.8142400961538	44.167450885929	0.00193954465837762	0.00150560354190029
PWY_241__C4_photosynthetic_carbon_assimilation_cycle__NADP_ME_type	69.2993844444444	47.5408546492372	78.4364720547945	68.5216628111807	0.972173697696447	62.3427292403846	68.3479836440712	0.00175742057439258	0.0195452716188346
PWY_7242__D_fructuronate_degradation	69.2618505376344	26.6719602055181	57.9667346575342	40.1285668074553	3.83190525791361e-05	60.9860918269231	30.1160106447052	0.00118464889521014	0.0789767318675362
PWY_7383__anaerobic_energy_metabolism__invertebrates__cytosol_	69.1812162150538	40.8984694521752	56.3447784931507	44.7650024204813	0.00852900577311717	76.5000980769231	56.7502209734423	0.658795767875654	0.0169209794304595
1CMET2_PWY__N10_formyl_tetrahydrofolate_biosynthesis_unclassified	69.1293928315412	40.3609461377271	203.570282191781	141.190610363613	7.48327439008153e-22	88.4227492307692	53.1333897631127	0.00140425575166671	3.00587415782065e-12
P461_PWY__hexitol_fermentation_to_lactate__formate,_ethanol_and_acetate	68.0707701075269	56.4603439810678	84.1816724657534	102.955137928405	0.0729406368997877	42.8782884615385	44.5530190046701	1.76375998232956e-07	0.00817594101455434
TCA__TCA_cycle_I__prokaryotic_	67.5783022939068	35.7228589660072	112.260604109589	72.719346535202	1.58277127056669e-07	60.9227994230769	27.215922305501	0.258633858048889	1.57863157312017e-07
PWY_724__superpathway_of_L_lysine__L_threonine_and_L_methionine_biosynthesis_II_unclassified	66.1502982903226	33.569514717018	134.17237260274	60.9762190701681	1.04037716251634e-17	74.2496349038462	40.0751133370728	0.06645859825902	8.65545008845466e-11
GALACT_GLUCUROCAT_PWY__superpathway_of_hexuronide_and_hexuronate_degradation	66.0907326164875	25.6860405442035	59.1317383561644	35.8567426298761	0.00428391011721081	62.8059559615385	30.9681329089732	0.269731355591799	0.102785202368583
GLYCOCAT_PWY__glycogen_degradation_I__bacterial_	65.8900557311828	78.9256036335309	66.2128747945205	73.7873179125062	0.905387497638928	52.1317188461538	65.4167290345797	0.0106609937400591	0.0946687050450811
LACTOSECAT_PWY__lactose_and_galactose_degradation_I	65.8333484229391	45.4959244675296	41.7208202739726	42.9469654292753	1.00048014750561e-07	51.4305406538462	57.5299622866556	2.01026592426387e-05	0.598904005735987
PWY_6123__inosine_5'_phosphate_biosynthesis_I_unclassified	65.2350750681004	32.4142181767434	158.688590410959	133.308144447782	2.53876036469096e-16	64.8159469230769	31.4849433209148	0.987166081685043	2.59071046395293e-12
OANTIGEN_PWY__O_antigen_building_blocks_biosynthesis__E__coli__unclassified	65.0773143010753	32.2322144526822	174.437078082192	110.557888556392	1.52213247087684e-24	72.3440275961539	46.622830301541	0.297202016242939	1.2792132183844e-15
FERMENTATION_PWY__mixed_acid_fermentation	64.9960202150538	46.5163420707066	104.043197534247	88.5436007955893	0.00322323180992899	58.2304880769231	56.6106084113858	0.0133574288632344	0.000105059728810629
PWY0_1319__CDP_diacylglycerol_biosynthesis_II_unclassified	63.8766676344086	38.7928301410081	119.911339726027	69.8549039965873	2.81287615088591e-12	84.5000197115385	50.8506246406433	0.000213663720965975	0.000730886322086149
PWY_5667__CDP_diacylglycerol_biosynthesis_I_unclassified	63.874050609319	38.7926365995898	119.905339726027	69.8513481674571	2.81287615088591e-12	84.4996399038462	50.8506360720492	0.00021279117474044	0.000730886322086149
PWY_7199__pyrimidine_deoxyribonucleosides_salvage_unclassified	62.2785196774194	41.042948148036	164.869518356164	116.218054717908	8.63425907149651e-16	84.9889628846154	62.0982836580973	0.0010654570328031	2.72079161420581e-07
PWY_6124__inosine_5'_phosphate_biosynthesis_II_unclassified	61.5072575806452	31.1435980516417	152.731765753425	137.194077431567	3.97986436072711e-16	60.8866940384615	29.5833428999541	0.983026656422568	2.18483226157761e-12
PWY_6113__superpathway_of_mycolate_biosynthesis	61.2007185663082	41.3415798760998	79.0506521917808	70.614033999475	0.419395824305712	37.1219913461538	30.3017904096012	6.70875489866164e-08	6.78358948387993e-05
PWY_6606__guanosine_nucleotides_degradation_II	60.957134265233	33.1212659208261	52.1136756164384	50.6593993282214	2.71865010330901e-06	51.4736639423077	36.7380276504563	0.0015802487790162	0.31742745907981
NAGLIPASYN_PWY__lipid_IVA_biosynthesis	59.7231972831541	45.401023590997	64.2206002739726	66.8231314438882	0.167255608628267	74.5112774038462	72.2504603229136	0.785300755835807	0.203221580284764
PWY_7229__superpathway_of_adenosine_nucleotides_de_novo_biosynthesis_I_unclassified	59.6340604659498	30.1715523471043	115.782209589041	54.817479846609	8.88945244384074e-17	70.6014422115385	36.2519729268221	0.00619738697089263	1.73546377361877e-08
GALACTUROCAT_PWY__D_galacturonate_degradation_I	57.1914318996416	24.7936067487184	52.8266569863014	32.8988867396182	0.0256700695809396	54.0710472115385	32.7907144254883	0.16355246510918	0.383414395725721
PWY_5384__sucrose_degradation_IV__sucrose_phosphorylase_	56.5073717562724	57.5879005086602	49.2557100410959	59.4967106942381	0.0101043457654968	46.1920914326923	53.1900836395607	0.00137922161718259	0.685275490628598
POLYISOPRENSYN_PWY__polyisoprenoid_biosynthesis__E__coli_	55.8853636200717	33.0428564228168	39.3304090410959	43.3218435182857	3.29531650613253e-07	59.5883408365385	43.6601309659551	0.850596429960795	2.12930819535106e-05
BRANCHED_CHAIN_AA_SYN_PWY__superpathway_of_branched_amino_acid_biosynthesis_unclassified	55.8089577419355	29.7520734177587	184.079260273973	141.587258268767	7.09577626635259e-27	72.2717830769231	43.374929427793	0.00128316111023742	4.82701468124194e-16
PWY_5695__urate_biosynthesis/inosine_5'_phosphate_degradation_unclassified	54.6110999641577	39.0230914697059	137.566765753425	82.0541389733094	1.8542475902019e-19	63.2338073076923	40.1918606692016	0.0242902900031752	3.34168674348982e-12
PWY_5941__glycogen_degradation_II__eukaryotic_	53.8557516129032	52.7033784018778	11.5017068493151	35.4383541638455	4.16504829977069e-25	61.7901710576923	54.7676068907648	0.226853898592313	7.40820745900368e-18
PWY_4981__L_proline_biosynthesis_II__from_arginine__unclassified	53.3595597491039	34.652377177035	55.2020801369863	41.7887181843958	0.724315231120572	64.1449029807692	44.8340331644673	0.0606839263275276	0.17231668815807
PWY_5121__superpathway_of_geranylgeranyl_diphosphate_biosynthesis_II__via_MEP_	53.0096133655914	35.2332826777506	17.6286101369863	11.8149594739766	9.65764686457987e-18	42.6102143269231	43.7796546795785	0.000908274768778916	0.0255892991767911
PWY_6549__L_glutamine_biosynthesis_III	52.9296420430108	30.1054811111011	71.3975354794521	41.4931901461436	0.000920351939187683	48.8014921153846	42.4496020411297	0.0281324060215598	0.000105136777389006
UDPNAGSYN_PWY__UDP_N_acetyl_D_glucosamine_biosynthesis_I_unclassified	52.8730988172043	30.7105972234679	158.055228767123	119.254190631512	5.65285076931992e-24	58.5423110576923	42.738749591309	0.53589188768205	1.4090824217233e-15
PANTOSYN_PWY__pantothenate_and_coenzyme_A_biosynthesis_I_unclassified	52.749868781362	37.0731037640644	160.92441369863	112.370162322863	3.12929508179524e-23	61.3124977884615	43.2504713952022	0.109425848695849	3.11226787606018e-15
PWY_3001__superpathway_of_L_isoleucine_biosynthesis_I_unclassified	52.6786186021505	25.3952967308795	122.190950684932	53.1931609241031	5.59620732498007e-23	62.1708136538462	34.506977508851	0.0172567439998051	2.58960601730448e-13
PWY66_422__D_galactose_degradation_V__Leloir_pathway__unclassified	52.3923620071685	24.0065622033383	92.5405561643836	45.9015577640678	7.12994457676967e-14	67.2733067307692	38.4976974534566	0.0010157141414928	0.00045513614452501
PWY_6507__4_deoxy_L_threo_hex_4_enopyranuronate_degradation	52.1014017921147	24.8600096591302	48.7638794520548	36.6828186104082	0.0331389109945617	46.9136823076923	27.0674265015384	0.0554635417692481	0.628219328931443
THRESYN_PWY__superpathway_of_L_threonine_biosynthesis_unclassified	52.0117429032258	25.2315548081477	104.406457534247	46.0711836113419	2.83261971863542e-18	57.7079642307692	32.1467777284434	0.154643887014521	5.70296700907642e-11
ARG+POLYAMINE_SYN__superpathway_of_arginine_and_polyamine_biosynthesis	51.9299450896057	39.8220612227261	122.260005479452	74.8689163282528	1.99017007063779e-19	43.75374375	32.0549913314958	0.0512387996814578	1.47111524988739e-16
PWY_622__starch_biosynthesis	51.8874087060932	58.8088667528923	11.6071767123288	23.4502859762058	1.3065850459493e-16	42.0517985576923	59.9076963235048	0.000456850755222876	0.000126186833444688
PANTO_PWY__phosphopantothenate_biosynthesis_I_unclassified	51.7674296774194	37.975035968276	154.993401369863	114.867959548549	4.09063563698481e-22	55.6790249038462	40.318117945473	0.408467466246593	9.33382283786141e-16
GLYCOGENSYNTH_PWY__glycogen_biosynthesis_I__from_ADP_D_Glucose__unclassified	51.5450284229391	29.0626166484557	68.6837671232877	36.9020268758711	0.000223329848634227	63.3849100961538	51.1998162080011	0.564285329773633	0.0784696669003381
PWY_7115__C4_photosynthetic_carbon_assimilation_cycle__NAD_ME_type	51.2594808996416	33.1577236055305	55.299564109589	40.8175459871702	0.871706281150136	45.8043451634615	48.9378717373476	0.00165445894987459	0.00930587251023774
P108_PWY__pyruvate_fermentation_to_propanoate_I	50.4161906344086	32.9878896931653	33.8929383561644	20.4186817697936	0.000383010337993155	34.4981265384615	26.8811629689833	1.10504462996256e-05	0.544241990818741
PWY_5103__L_isoleucine_biosynthesis_III_unclassified	50.2253022580645	27.6419519053975	172.093880821918	138.737757818027	1.90729963864504e-26	65.3996175961538	40.3864343597197	0.00182072437820072	6.31956124231468e-16
PWY_6126__superpathway_of_adenosine_nucleotides_de_novo_biosynthesis_II_unclassified	50.1225830824373	27.9793428793553	89.697401369863	43.9610028587317	1.01491889272844e-13	53.6168826923077	32.884279847126	0.539315641087013	1.70572827153898e-08
ANAGLYCOLYSIS_PWY__glycolysis_III__from_glucose__unclassified	48.8840820896057	25.266076925045	116.245715068493	65.4957684076182	4.62964678482831e-19	60.04163125	32.027870028867	0.00101946282801963	9.76060000908289e-10
FUC_RHAMCAT_PWY__superpathway_of_fucose_and_rhamnose_degradation	48.6531403942652	26.6367556008143	47.9660993150685	54.9334906673656	0.000263861202718028	41.1931028846154	20.7365364142926	0.0246860988688861	0.0199486307702515
PWY_6737__starch_degradation_V_g__Faecalibacterium_s__Faecalibacterium_prausnitzii	48.2149129103943	35.3310580153288	35.4308293150685	39.3336002057118	0.000315865957308554	37.7899940384615	36.0323107039038	0.00208672646629954	0.497789087848112
PWY0_1297__superpathway_of_purine_deoxyribonucleosides_degradation	48.0038847311828	38.4304930067666	94.8952561643836	82.785586029527	8.13526135522883e-08	43.8819172115385	56.0283339330266	0.000347915773545657	7.09206237661136e-09
PWY0_1479__tRNA_processing	47.8426318207885	41.540234267452	148.593824657534	73.8884455497456	1.19699785607033e-24	44.40525	25.8370075799176	0.525010029179807	2.85424031931312e-20
P124_PWY__Bifidobacterium_shunt	47.3545591577061	52.9761762750857	24.7726262876712	32.3550142793432	4.44811017741385e-05	43.8441712307692	57.2932488415653	0.00650499165290845	0.927347336937917
NONOXIPENT_PWY__pentose_phosphate_pathway__non_oxidative_branch__unclassified	46.9842753405018	23.3638435110935	129.287216438356	144.373135541546	7.87309562966937e-21	56.9311096730769	40.5285302587628	0.147554097554542	3.58249447067514e-10
PYRIDNUCSYN_PWY__NAD_biosynthesis_I__from_aspartate__unclassified	46.3170861971326	29.1103408699259	92.0512054794521	44.2279768337239	3.64480925402373e-15	44.1049097115385	26.0531583389284	0.751998943746774	8.65987071490892e-13
PWY_5690__TCA_cycle_II__plants_and_fungi_	45.8886601075269	23.939665985085	73.2488095890411	50.5818396526119	6.26115574687078e-07	40.8546863461538	21.0384583353186	0.149595797680209	3.55862845680278e-07
PWY_7013__L_1_2_propanediol_degradation	45.232887469534	39.3227101729396	27.3473196712329	59.3395455172293	7.39380646710275e-12	27.4097938557692	29.2238288876876	2.75116711319503e-07	0.264315349940625
RIBOSYN2_PWY__flavin_biosynthesis_I__bacteria_and_plants__unclassified	45.0903689569892	31.0133699561675	162.44989890411	118.407110295218	2.66104309672395e-24	48.3435414423077	32.919459532334	0.341013198227856	1.28670326918884e-17
PWY_6969__TCA_cycle_V__2_oxoglutarate_ferredoxin_oxidoreductase_	44.8173578136201	27.4932238761506	76.0715698630137	55.0430298458238	5.85613953584299e-07	34.2948760576923	22.2350905102636	0.000950250705202626	5.53167793515523e-10
PWY_6628__superpathway_of_L_phenylalanine_biosynthesis	44.6978101397849	65.6958229283317	86.5544493150685	67.9409378384518	6.11783681183158e-12	16.6554361538462	29.7228944824122	9.99247186167943e-06	1.96660324077811e-20
SER_GLYSYN_PWY__superpathway_of_L_serine_and_glycine_biosynthesis_I_unclassified	44.2665860322581	22.0378309365365	67.3577917808219	31.9978867450595	1.42555481457046e-08	53.4942904807692	29.251645368887	0.00625629481441425	0.00571215965116379
FOLSYN_PWY__superpathway_of_tetrahydrofolate_biosynthesis_and_salvage	43.4561013261649	27.5449023213803	51.7241356164384	52.2978823852411	0.640475675331565	28.6193684711538	30.6267182073874	6.25770023776361e-08	0.000632149128481937
HSERMETANA_PWY__L_methionine_biosynthesis_III_unclassified	41.5455344014337	25.8656754771504	113.947656164384	54.8148996167176	2.42497158245754e-24	50.0128061538462	32.9894905902048	0.02791052614159	6.49496593333605e-15
PWY_6859__all_trans_farnesol_biosynthesis	40.947884702509	29.0690437501537	13.0418150273973	17.3948349086129	5.16724238713295e-18	44.5568117884615	39.1413063568893	0.907057762991803	3.65033797740347e-13
PPGPPMET_PWY__ppGpp_biosynthesis	40.6606169498208	26.6990304853875	27.274014109589	24.8053796311727	2.68271103123371e-07	35.3877571346154	33.8229051790127	0.0027769421442736	0.502550314724544
PWY_6317__galactose_degradation_I__Leloir_pathway__unclassified	40.2850850035842	19.3973679869203	86.7065493150685	48.8824854140665	5.61634567022786e-17	56.3761581730769	32.815184593321	4.71379106809083e-06	9.5707866956003e-06
PWY_6590__superpathway_of_Clostridium_acetobutylicum_acidogenic_fermentation	39.5641283870968	19.2215400142239	29.8513557534247	17.94577262488	6.88488844206361e-06	42.6670532692308	27.5141594487827	0.663308630685769	0.00292572535005317
PWY_2723__trehalose_degradation_V	39.2821517383513	55.6414396041975	33.901727890411	42.7464372304898	0.220661776323307	29.095821875	37.7920540386296	0.00834340718160333	0.357084564943977
PWY_7220__adenosine_deoxyribonucleotides_de_novo_biosynthesis_II_unclassified	39.2455483512545	28.1575190854977	59.0889534246575	42.3777365039844	9.92126608327904e-07	34.3610485576923	23.6958992847048	0.206037106995728	5.01832259416714e-07
PWY_7222__guanosine_deoxyribonucleotides_de_novo_biosynthesis_II_unclassified	39.2455483512545	28.1575190854977	59.0889534246575	42.3777365039844	9.92126608327904e-07	34.3610485576923	23.6958992847048	0.206037106995728	5.01832259416714e-07
FUCCAT_PWY__fucose_degradation	39.0376263799283	23.2521998710075	42.5036167123288	56.436016515767	8.26725741591477e-05	30.7862472115385	20.7226357707032	0.00033705393423393	0.0308546912944099
PWY_5304__superpathway_of_sulfur_oxidation__Acidianus_ambivalens_	38.5058897992832	28.5618941140695	30.280407369863	37.297671162652	0.000186767557187119	40.0037244807692	40.6050789066863	0.147551481446987	0.321771523759556
PWY_7328__superpathway_of_UDP_glucose_derived_O_antigen_building_blocks_biosynthesis	38.4143530716846	43.3611098344165	42.2123925479452	45.272766831588	0.983508106246142	31.1969561538462	36.9242173811826	0.0188718579343868	0.110415828164012
GLUCOSE1PMETAB_PWY__glucose_and_glucose_1_phosphate_degradation	38.3248252222222	52.9059239503078	49.2113467123288	63.7232225993994	0.663284560681797	28.5714775384615	36.1317035764766	0.0140459485126445	0.0351520009011964
PWY_6891__thiazole_biosynthesis_II__Bacillus_	37.6942466272401	37.4967531623544	68.236565890411	57.0175770651103	3.69746759674947e-06	31.8651234615385	37.1766922332091	0.00964661561479705	2.00597498066895e-07
PWY_6936__seleno_amino_acid_biosynthesis_unclassified	37.4066911469534	19.3658816892152	120.607979589041	98.7909765623459	1.32149762362893e-22	48.4710657692308	31.8329906018087	0.00700351276234764	3.71420647713025e-12
PWY_6471__peptidoglycan_biosynthesis_IV__Enterococcus_faecium__unclassified	37.1338220035842	24.934587735247	41.8302332876712	35.399325558785	0.788639672024954	29.1076382692308	27.3912725199994	0.000897452342422555	0.00832448352115524
PWY_7187__pyrimidine_deoxyribonucleotides_de_novo_biosynthesis_II_unclassified	37.0521210394265	24.201276779291	93.378595890411	49.4229357926966	1.67476015394594e-21	44.5645088461538	29.1180962489473	0.0350089589427173	3.07019315028789e-12
PWY_7400__L_arginine_biosynthesis_IV__archaebacteria__g__Faecalibacterium_s__Faecalibacterium_prausnitzii	36.8928905985663	26.8144811490693	27.4107079452055	29.2861945360072	0.000326165139819281	29.8779841346154	27.6715901868729	0.00754342906976694	0.346340184447597
ARGSYN_PWY__L_arginine_biosynthesis_I__via_L_ornithine__g__Faecalibacterium_s__Faecalibacterium_prausnitzii	36.8667301827957	26.8042749602178	27.2872861643836	29.0972851210396	0.000302721875888051	29.7977393269231	27.6097612776216	0.00708958731645187	0.347104060992851
PWY_5973__cis_vaccenate_biosynthesis_unclassified	36.6605903960574	31.4150035488112	78.7171765753425	38.4214064911823	2.30472487559098e-16	34.3269802692308	31.8764276027771	0.407585171028404	1.03489095526544e-13
PWY_6527__stachyose_degradation_unclassified	36.3557375448029	18.3164204433878	94.6311869863014	64.5573324463913	1.10037671276643e-17	54.8240442307692	34.4319577667393	1.30036883249879e-06	6.85416344346992e-06
PWY0_1586__peptidoglycan_maturation__meso_diaminopimelate_containing__unclassified	35.9170305734767	19.3882336540679	122.621763013699	127.113599687119	7.36522338499893e-26	42.4330380769231	24.4910887987512	0.0237711094795681	1.88177181018248e-15
ARGSYNBSUB_PWY__L_arginine_biosynthesis_II__acetyl_cycle__g__Faecalibacterium_s__Faecalibacterium_prausnitzii	35.8325209964158	26.3379613403301	24.9344842465753	25.7831639781061	0.000106266598256908	27.6174124038462	25.9235161549755	0.00162559947321588	0.370518603056218
PWY_7392__taxadiene_biosynthesis__engineered_	35.8192493247312	28.2653714815998	8.7989654109589	9.40834194268789	1.65507438629616e-18	26.6186853365385	30.0647780129124	9.83100684619242e-05	0.00096182402564977
ANAEROFRUCAT_PWY__homolactic_fermentation_unclassified	34.887952530466	22.002413545359	81.4017082191781	40.9648590100906	2.65258605362931e-20	39.1996784615385	26.8501642998116	0.246162145421664	4.30494394838666e-12
PWY_5345__superpathway_of_L_methionine_biosynthesis__by_sulfhydrylation_	34.7432367562724	45.7334307199836	111.238416438356	61.5776703597534	6.27660623424071e-23	26.8874763942308	31.9226652783732	0.176696100537358	1.37166028421477e-20
PWY_7332__superpathway_of_UDP_N_acetylglucosamine_derived_O_antigen_building_blocks_biosynthesis	34.6129438888889	34.0469213359907	1.11493031506849	2.74300275447643	1.93435962967338e-25	30.8430935384615	38.9785539892666	0.0140199305941959	7.16727579739717e-11
PWY_5100__pyruvate_fermentation_to_acetate_and_lactate_II_unclassified	34.3884727956989	19.1698308575655	46.5683301369863	28.6297461540571	0.000981700975697825	40.399165	26.5373121179468	0.0924208015827466	0.162688652023488
P185_PWY__formaldehyde_assimilation_III__dihydroxyacetone_cycle_	34.3285169175627	28.0533857153982	12.2802924383562	32.6874314419007	5.09413415004749e-23	21.9167557980769	23.6707100109351	1.68634655815281e-07	3.03550340683396e-06
DENOVOPURINE2_PWY__superpathway_of_purine_nucleotides_de_novo_biosynthesis_II_unclassified	34.1962466666667	19.7856394671588	79.1352178082192	34.4504797929109	1.23427785603927e-21	37.1177996153846	24.2614755400979	0.453376471156786	2.63353770626417e-14
PWY_1042__glycolysis_IV__plant_cytosol__g__Faecalibacterium_s__Faecalibacterium_prausnitzii	34.1691071756272	24.1738287531966	25.3122675342466	28.0658279281317	0.000203728788434801	26.6839243269231	24.1430287401615	0.0020292306565771	0.396537273348579
GOLPDLCAT_PWY__superpathway_of_glycerol_degradation_to_1_3_propanediol	33.7804255197133	24.7253602848298	17.2225895890411	29.3319755565025	6.52471148650375e-16	24.1908703557692	25.3779456059123	5.33410845373394e-06	0.0670748936463515
PWY_7357__thiamin_formation_from_pyrithiamine_and_oxythiamine__yeast__unclassified	33.7330319318996	19.0176052708762	51.8178589041096	27.1730355110122	1.51758853467461e-07	37.2683948076923	27.9799294979143	0.914463335916983	0.000272677537707313
PWY_841__superpathway_of_purine_nucleotides_de_novo_biosynthesis_I_unclassified	33.5004683870968	20.0587566788853	79.3566589041096	34.7630868196019	4.58245427575663e-22	36.7838095192308	25.1713565459421	0.450879865454787	3.55202346264519e-14
PWY_6731__starch_degradation_III	33.4866940143369	32.7420805714305	27.7379253561644	37.0795767781039	0.0156942221903801	30.5155208846154	36.8396263293405	0.0189134303003833	0.970233832139736
COBALSYN_PWY__adenosylcobalamin_salvage_from_cobinamide_I_unclassified	33.2314723978495	20.5543863053933	22.6058543835616	16.1295816616202	6.90582895934623e-06	30.5791759519231	25.7371430786231	0.0443010599107352	0.183815524772044
PWY0_1296__purine_ribonucleosides_degradation_g__Faecalibacterium_s__Faecalibacterium_prausnitzii	33.0666540824373	24.8672701083461	27.0641161643836	28.556637723907	0.00726041940086088	28.2267417307692	25.763907782433	0.0313248775217227	0.53046348135205
PWY_7219__adenosine_ribonucleotides_de_novo_biosynthesis_g__Faecalibacterium_s__Faecalibacterium_prausnitzii	32.9859175340502	23.6728114221584	25.1831965753425	27.7398241334753	0.000454341150390602	26.6875339807692	24.6788557291045	0.00565277853765086	0.365773527568272
GLYCOLYSIS__glycolysis_I__from_glucose_6_phosphate__unclassified	32.6598034516129	21.6893197716681	85.0850753424658	56.126629474462	7.71145103951675e-20	44.1815843269231	32.5863473991119	0.00478427153389469	1.5915443485425e-08
COA_PWY_1__coenzyme_A_biosynthesis_II__mammalian__g__Faecalibacterium_s__Faecalibacterium_prausnitzii	32.5471995770609	24.0407611058877	22.5803955753425	26.7028902690354	4.73536956822527e-05	22.9286834615385	21.7692198800489	0.000100582053030312	0.609281416677962
PWY_7663__gondoate_biosynthesis__anaerobic__unclassified	32.4228523827957	28.2660818138999	70.7965510958904	35.2267738281076	6.76587426695866e-17	30.7827762980769	28.9701234152689	0.516252543236816	4.89490354480915e-14
PWY_6284__superpathway_of_unsaturated_fatty_acids_biosynthesis__E__coli_	32.2115774408602	25.5292596251137	49.3545432876712	53.6726324435381	0.361026956400825	18.6201559615385	18.8653945939208	1.35428818477473e-08	1.70657481483205e-05
CENTFERM_PWY__pyruvate_fermentation_to_butanoate	31.9909225089606	15.9132080864859	24.2549646575342	15.1788171438051	1.11354736798128e-05	34.6408855769231	22.4679073829877	0.628296861130165	0.00252662510427147
PWY0_166__superpathway_of_pyrimidine_deoxyribonucleotides_de_novo_biosynthesis__E__coli__unclassified	31.8504822580645	19.4118499257007	80.2660712328767	38.3832611208413	1.64149468681826e-22	35.6715303846154	25.0018019179483	0.359205097543521	2.45732807980092e-14
PWY_7357__thiamin_formation_from_pyrithiamine_and_oxythiamine__yeast__g__Faecalibacterium_s__Faecalibacterium_prausnitzii	31.6117074874552	24.1798755654288	21.6800123424658	24.7628816011511	7.24029762149756e-05	22.4842869230769	22.1132350763412	0.000131662099175115	0.505367159068567
DTDPRHAMSYN_PWY__dTDP_L_rhamnose_biosynthesis_I_g__Faecalibacterium_s__Faecalibacterium_prausnitzii	31.592517874552	21.9550455589754	25.7719520547945	30.3030690619352	0.000782146560872734	26.0487829519231	22.7651283377869	0.0105073872921786	0.294895266762713
PWY66_400__glycolysis_VI__metazoan__unclassified	31.5921719641577	21.9796043906735	76.1525246575342	55.2171541899616	2.29823712566981e-14	40.9505167307692	32.3562918819474	0.0554635287324325	1.49014391120415e-06
PWY_5083__NAD/NADH_phosphorylation_and_dephosphorylation	31.5612970035842	38.1036243447371	49.0761521506849	60.9940688066274	0.0619234623646579	37.066464375	57.144268603584	0.539309445527865	0.0666220377460098
TRPSYN_PWY__L_tryptophan_biosynthesis_unclassified	31.4666046236559	20.8621025098495	96.9015863013699	56.5028105648376	3.79216254793184e-22	44.6534245192308	35.133455310035	0.00449823375510568	1.36089300024313e-10
RIBOSYN2_PWY__flavin_biosynthesis_I__bacteria_and_plants__g__Faecalibacterium_s__Faecalibacterium_prausnitzii	30.8755309749104	25.8823060262419	15.9365751917808	16.8541683122817	4.65643181102267e-07	25.1464231923077	22.3601637486101	0.0366958743442452	0.00497502834519521
PWY_1042__glycolysis_IV__plant_cytosol__g__Blautia_s__Ruminococcus_torques	30.7953127741935	24.9520832804761	19.5920375890411	23.2827127701429	2.95690899247889e-05	28.8904929038462	32.6104883735961	0.0288132162572742	0.460310535087594
POLYAMSYN_PWY__superpathway_of_polyamine_biosynthesis_I	30.7830794623656	29.1862932334587	92.5417246575342	64.8908328577392	2.69657586395788e-24	24.4933946153846	18.8956675383037	0.0414776139030906	3.98859088597763e-21
PWY_6168__flavin_biosynthesis_III__fungi__g__Faecalibacterium_s__Faecalibacterium_prausnitzii	30.749539344086	25.7270735195206	15.8360629726027	17.0716936765334	3.6349882622563e-07	24.8842291730769	22.3396681341365	0.0287263650959938	0.00488222274219947
GLUTORN_PWY__L_ornithine_biosynthesis_g__Faecalibacterium_s__Faecalibacterium_prausnitzii	30.7418056594982	23.3936364724358	19.3234656164384	19.6223277593472	1.78717032023279e-05	21.4070889423077	21.2317583401332	8.84242402570985e-05	0.49026150167007
SULFATE_CYS_PWY__superpathway_of_sulfate_assimilation_and_cysteine_biosynthesis	30.4097007706093	43.379176817285	100.945884931507	68.8344726277318	2.7260603801631e-22	23.1054209134615	28.2918582797831	0.181397177869732	1.06754507176927e-19
PWY_6612__superpathway_of_tetrahydrofolate_biosynthesis	30.3679416129032	20.1330643897708	40.5515282191781	46.9732574343554	0.736457222711901	19.8112671057692	21.8864720448934	4.78777589022126e-08	0.000382861215407249
PWY_6168__flavin_biosynthesis_III__fungi__unclassified	30.0059822795699	19.0400032829979	39.9976519178082	26.9796336039122	0.00592658324043571	33.6834009615385	21.0941162801888	0.13251302985044	0.189301430677981
PWY_5177__glutaryl_CoA_degradation_g__Faecalibacterium_s__Faecalibacterium_prausnitzii	29.4447737598566	20.8230498342699	24.6218108219178	28.8432027430763	0.00147547883279021	25.2011548942308	22.0830669150301	0.0231976813780335	0.232687252840443
PWY_6737__starch_degradation_V_g__Blautia_s__Ruminococcus_torques	29.3143868637993	24.0066048341732	19.2671068630137	24.1192584703908	4.94231870442881e-05	26.8795070961538	32.2589430873303	0.00814893896281012	0.590257486455398
PWY_6892__thiazole_biosynthesis_I__E__coli__unclassified	29.1360153691756	17.9538803546987	35.1837780821918	25.036963490878	0.191943394961483	27.7715799423077	20.237194432572	0.28627833707603	0.0640240423478181
FAO_PWY__fatty_acid__beta;_oxidation_I	29.0496631899642	39.0472088588577	70.7092197260274	86.7887705798499	3.32931111818028e-05	18.4678581153846	17.4037324779846	0.00195311631975548	1.15851606830533e-07
P42_PWY__incomplete_reductive_TCA_cycle	28.6796386738351	23.0322533566137	42.0683336986301	24.2527749392563	2.45686685877554e-06	24.14023125	23.5744586599076	0.026010852060915	3.58637899959566e-08
PWY_7111__pyruvate_fermentation_to_isobutanol__engineered__g__Faecalibacterium_s__Faecalibacterium_prausnitzii	28.271133909319	21.0218226112996	25.6318139726027	30.919907287149	0.0165211677850002	23.5603309230769	20.8886912868763	0.0231031030416528	0.700674652069185
PWY_5667__CDP_diacylglycerol_biosynthesis_I_g__Faecalibacterium_s__Faecalibacterium_prausnitzii	27.7711209713262	21.6026848709499	18.6462197671233	21.3770919939603	5.5261466253284e-05	21.0353385576923	20.6898529708353	0.00141127975498807	0.278690347278163
PWY0_1319__CDP_diacylglycerol_biosynthesis_II_g__Faecalibacterium_s__Faecalibacterium_prausnitzii	27.7711209713262	21.6026848709499	18.6462197671233	21.3770919939603	5.5261466253284e-05	21.0353385576923	20.6898529708353	0.00141127975498807	0.278690347278163
PWY_5994__palmitate_biosynthesis_I__animals_and_fungi_	27.6524540609319	23.0807056824886	0.938443698630137	2.94568212369276	1.43285279385851e-25	15.1423093269231	21.3620215457958	3.38753983857558e-08	4.039437341379e-07
PWY_7237__myo___chiro__and_scillo_inositol_degradation_unclassified	27.5785432222222	24.1908995069883	35.5420791780822	33.640775100278	0.121122096019811	33.4556576923077	36.4697911401499	0.438083750230303	0.480595680394765
LACTOSECAT_PWY__lactose_and_galactose_degradation_I_unclassified	27.4606739007168	22.8568507240829	18.7246709863014	16.0704190005846	0.0049648298277305	25.7690827692308	30.9381647113241	0.00784104839382761	0.440164755959435
PWY_6609__adenine_and_adenosine_salvage_III_g__Faecalibacterium_s__Faecalibacterium_prausnitzii	27.3530886953405	20.4566390791427	22.2983006849315	25.9763969537412	0.00235610946795368	21.7584106346154	21.4418519549764	0.00399092795013109	0.775951015252596
PWY_5686__UMP_biosynthesis_g__Faecalibacterium_s__Faecalibacterium_prausnitzii	27.2859308637993	20.0273629686969	23.5511802739726	25.9953215193968	0.0135003556433457	22.4983467307692	22.1914711361992	0.00839121874645493	0.951274326115912
PWY_6125__superpathway_of_guanosine_nucleotides_de_novo_biosynthesis_II_unclassified	27.2213030107527	16.9085316841388	66.649795890411	32.084249756182	7.86820114766982e-22	30.5985611538462	22.7216829922194	0.483289247346587	9.89242632679248e-14
GLYCOGENSYNTH_PWY__glycogen_biosynthesis_I__from_ADP_D_Glucose__g__Faecalibacterium_s__Faecalibacterium_prausnitzii	27.1653346598566	20.9437658065906	21.2081973972603	24.7303683062057	0.00224719739092838	20.2041545865385	19.3430015595671	0.00178855781632993	0.796584686103889
PWY_6609__adenine_and_adenosine_salvage_III_g__Blautia_s__Ruminococcus_torques	26.9702011039427	22.8375474034642	18.7032706575342	25.4712613559666	0.000137418071590734	25.0457161057692	29.1969306118688	0.0180632223521452	0.623615904502919
PWY_4242__pantothenate_and_coenzyme_A_biosynthesis_III_g__Faecalibacterium_s__Faecalibacterium_prausnitzii	26.7249047455197	20.8601066149671	18.889728630137	22.45418492216	0.000395544503612414	17.7227276057692	18.4762921297018	3.60513569064803e-05	0.861525888164265
PWY_1042__glycolysis_IV__plant_cytosol__g__Anaerostipes_s__Anaerostipes_hadrus	26.7113908781362	35.3423957812886	0.403792205479452	1.3448724205258	5.28727684349461e-33	18.0422722692308	26.3384184951206	9.78082893052614e-06	1.3323813594822e-13
PWY_6122__5_aminoimidazole_ribonucleotide_biosynthesis_II_g__Faecalibacterium_s__Faecalibacterium_prausnitzii	26.489904734767	19.3589201870887	19.1624094520548	20.5981145647504	0.000134711487349308	20.6264425961538	19.1107339386903	0.00187245085000698	0.342555146640536
PWY_6277__superpathway_of_5_aminoimidazole_ribonucleotide_biosynthesis_g__Faecalibacterium_s__Faecalibacterium_prausnitzii	26.489904734767	19.3589201870887	19.1624094520548	20.5981145647504	0.000134711487349308	20.6264425961538	19.1107339386903	0.00187245085000698	0.342555146640536
PWY_7228__superpathway_of_guanosine_nucleotides_de_novo_biosynthesis_I_unclassified	26.2820843369176	16.8343964889276	72.4384695890411	39.2592999856752	2.57616906853627e-23	33.2726360576923	24.3588110480643	0.0287711681337141	1.27807222431982e-12
TRNA_CHARGING_PWY__tRNA_charging_g__Faecalibacterium_s__Faecalibacterium_prausnitzii	26.1469478315412	18.5198556983653	20.50773	22.7079620327282	0.00058355778616534	20.9982490384615	18.9126828960988	0.00502094117076006	0.413345028613678
PWY_5484__glycolysis_II__from_fructose_6_phosphate__unclassified	26.0985788315412	18.2511998216881	72.273395890411	50.2954122377933	6.60378360285126e-20	34.1988578846154	25.5380803546837	0.0124187143452861	2.41269044914307e-09
PWY_5136__fatty_acid__beta;_oxidation_II__peroxisome_	25.9830383154122	31.8464124109568	57.9351116438356	69.4586761248641	5.7442701455131e-05	17.4476607596154	17.3526774510962	0.00259385584518971	2.04035356668413e-07
COA_PWY__coenzyme_A_biosynthesis_I_g__Faecalibacterium_s__Faecalibacterium_prausnitzii	25.7979179354839	20.2886411374819	18.6049135068493	22.7953499623172	0.000538448456521276	17.8442139519231	17.8976450395165	0.000232599912961738	0.912192413184175
VALSYN_PWY__L_valine_biosynthesis_g__Faecalibacterium_s__Faecalibacterium_prausnitzii	25.7084095268817	18.9970272818274	25.5965445205479	30.9430629063502	0.0981888278360251	22.2152396153846	20.1630268037	0.0484497838636038	0.989300541006301
PWY_7221__guanosine_ribonucleotides_de_novo_biosynthesis_g__Blautia_s__Ruminococcus_torques	25.7075328637993	20.7351084012822	14.6826138219178	17.165530123296	2.24056332529404e-06	23.0425125769231	26.3559326871899	0.0163812195338699	0.345008217683327
ASPASN_PWY__superpathway_of_L_aspartate_and_L_asparagine_biosynthesis_unclassified	25.2100856272401	15.6178520899784	83.154602739726	41.0397988512607	1.84637866199105e-28	28.9741105192308	20.2814788688822	0.124431329819932	1.21763233254088e-18
PWY_6897__thiamin_salvage_II_unclassified	25.1542352759857	15.7193477141461	56.5471780821918	28.0382361013553	2.35954858053567e-18	22.0233856730769	15.3077354396263	0.0681667688488656	1.75154723910503e-16
PWY_7219__adenosine_ribonucleotides_de_novo_biosynthesis_g__Blautia_s__Ruminococcus_torques	25.0846163763441	21.8551176386094	19.2447925753425	25.9611662679813	0.00120852975712858	24.4411698942308	28.1166089732729	0.0312533764929069	0.712630643383725
PWY_6386__UDP_N_acetylmuramoyl_pentapeptide_biosynthesis_II__lysine_containing__g__Faecalibacterium_s__Faecalibacterium_prausnitzii	25.0766326164875	18.8085680633046	17.6125723150685	18.5694778379453	0.00012059634482601	19.4546761538462	18.9015616658232	0.00173779390032243	0.457076407916443
ARGSYNBSUB_PWY__L_arginine_biosynthesis_II__acetyl_cycle__g__Blautia_s__Ruminococcus_torques	24.98555690681	20.2875137809446	16.1291782739726	20.6717250453737	1.97483380189685e-05	23.6608176826923	27.0945835131927	0.025248103315939	0.343558377109778
PWY_6305__putrescine_biosynthesis_IV_g__Faecalibacterium_s__Faecalibacterium_prausnitzii	24.7902363154122	17.8162397228825	17.7665757534247	19.6480733393146	0.000104029335616111	17.7612222115385	16.6035427070192	0.000126526516447164	0.540274163947132
HISTSYN_PWY__L_histidine_biosynthesis_g__Faecalibacterium_s__Faecalibacterium_prausnitzii	24.622399311828	19.3045873776793	18.7134108082192	21.8026750276783	0.00228984699317428	18.7156076923077	19.8228558523678	0.0026179198969584	0.892109346052092
PWY_5686__UMP_biosynthesis_g__Blautia_s__Ruminococcus_torques	24.4843031756272	20.5243093411992	15.2419096164384	18.5127261865005	3.55583528110561e-05	23.0148999423077	26.6399987894043	0.0186091099193659	0.460372057483118
NAD_BIOSYNTHESIS_II__NAD_salvage_pathway_II	24.4786810681004	28.438779942491	27.2504020958904	32.1530189869974	0.706951696990322	32.3196057980769	40.5365725423441	0.434212809015624	0.732923046743711
PWY_5838__superpathway_of_menaquinol_8_biosynthesis_I	24.4085924910394	30.4224656374424	53.9800632876712	59.0349547166931	0.00013254659460533	17.6564984615385	23.2347193734081	0.00127725389518668	8.916321746352e-07
PWY_7315__dTDP_N_acetylthomosamine_biosynthesis	24.334500218638	30.805735504448	39.6586138356164	45.191972628083	0.0105267201476375	18.5871584326923	27.0978865785613	0.0114169887439626	0.000100501140907123
PWY0_162__superpathway_of_pyrimidine_ribonucleotides_de_novo_biosynthesis_unclassified	24.2898323870968	18.2042984388989	85.0573561643836	48.6405736736146	1.86326326644922e-25	27.1116002211538	21.565647166478	0.417946445222291	1.04638442778025e-17
PWY_6387__UDP_N_acetylmuramoyl_pentapeptide_biosynthesis_I__meso_diaminopimelate_containing__g__Blautia_s__Ruminococcus_torques	24.1676204910394	19.5367529064378	13.5798886849315	15.1606362005807	3.60374237542907e-06	21.6086269134615	24.6477457637112	0.0121045575088104	0.287554544951215
PWY_7208__superpathway_of_pyrimidine_nucleobases_salvage_unclassified	24.07633390681	16.6789945960781	71.9336980821918	44.1517851945642	2.47776746176579e-23	31.0208699038462	23.9795653661629	0.0399476349692576	3.00587415782065e-12
PWY_6121__5_aminoimidazole_ribonucleotide_biosynthesis_I_g__Faecalibacterium_s__Faecalibacterium_prausnitzii	23.9726315519713	17.435555129352	18.0394187671233	19.8342459133207	0.000297531097580861	18.4925810576923	16.649396925224	0.00189221167333212	0.427081083962984
PWY66_422__D_galactose_degradation_V__Leloir_pathway__g__Faecalibacterium_s__Faecalibacterium_prausnitzii	23.9624930967742	17.542387914226	16.7891924109589	17.8813224332715	8.00328450724674e-05	18.3333179423077	17.3445183868617	0.00104186312046949	0.383371929973806
PWY0_1298__superpathway_of_pyrimidine_deoxyribonucleosides_degradation	23.8475630824373	28.3100853372743	67.7973101369863	66.7079499173689	1.74415317143737e-15	16.7506463076923	21.65273029203	0.00345608887507167	2.0806836341057e-16
GLUCONEO_PWY__gluconeogenesis_I_unclassified	23.6786505519713	13.3188534808011	64.2458219178082	37.4588123101644	1.72765047281033e-21	33.0262454807692	20.3538271987353	7.31241518712294e-05	3.40774924169563e-09
PWY_6386__UDP_N_acetylmuramoyl_pentapeptide_biosynthesis_II__lysine_containing__g__Blautia_s__Ruminococcus_torques	23.633832516129	19.2682832187176	13.8288811780822	15.4110585955334	1.32207377106844e-05	20.9807314423077	24.3533134366006	0.0071122309584876	0.418767585460743
PWY_6151__S_adenosyl_L_methionine_cycle_I_g__Faecalibacterium_s__Faecalibacterium_prausnitzii	23.4383158172043	17.7604337496895	18.0102339726027	21.5643167734839	0.00136211552266447	17.4917813461538	17.1398522516964	0.00105694424045621	0.750941823023359
PWY_2941__L_lysine_biosynthesis_II_unclassified	23.3917834301075	13.7152466797097	27.2515942465753	21.029538598048	0.454442803540314	32.9403196346154	19.4732484278991	2.01979881073752e-05	0.0198695918150755
PEPTIDOGLYCANSYN_PWY__peptidoglycan_biosynthesis_I__meso_diaminopimelate_containing__g__Blautia_s__Ruminococcus_torques	23.3421566164875	18.7252483507933	12.9163277945205	14.4998689894525	1.92658662822445e-06	20.8198179134615	23.934596717347	0.0106364604486105	0.300521182123626
PWY_7221__guanosine_ribonucleotides_de_novo_biosynthesis_g__Faecalibacterium_s__Faecalibacterium_prausnitzii	23.2667963405018	16.8545339074747	18.4245024657534	22.6729979914825	0.000548282269918171	16.8692691634615	15.8408659059179	0.000228025356355587	0.73518138663646
PWY_6151__S_adenosyl_L_methionine_cycle_I_g__Blautia_s__Ruminococcus_torques	23.0766560107527	18.1987053201413	11.9379004246575	12.4980107849475	3.00187823914359e-07	20.6273430096154	23.9057339537408	0.00782104714830843	0.322767560087251
PWY_7210__pyrimidine_deoxyribonucleotides_biosynthesis_from_CTP	23.0512728817204	31.1858710173365	28.445227260274	38.8111422788605	0.401733006355339	24.0518623076923	28.3626588032676	0.765917485133495	0.545656488962083
PWY0_1296__purine_ribonucleosides_degradation_g__Blautia_s__Ruminococcus_torques	22.9472349713262	19.1099288669315	14.6111663561644	18.332569597155	3.97816455915728e-05	20.3576992692308	23.6926019980162	0.0109255326104549	0.514515004638777
PWY_6385__peptidoglycan_biosynthesis_III__mycobacteria__g__Blautia_s__Ruminococcus_torques	22.9109031971326	18.5773000266007	12.8983016575342	14.5087386928099	3.6490295441748e-06	20.445285875	23.7968435947703	0.007805277852592	0.345770862247001
PWY_6703__preQ0_biosynthesis_unclassified	22.8927668422939	21.024317634875	119.679233561644	104.348214204785	7.93529069953942e-27	29.6075248076923	27.8923535392997	0.0274703177513575	2.64090817270108e-17
PWY_7220__adenosine_deoxyribonucleotides_de_novo_biosynthesis_II_g__Faecalibacterium_s__Faecalibacterium_prausnitzii	22.8717146594982	18.6055717745777	19.4101389041096	18.8055329274847	0.039958542466469	23.5775094423077	21.8896644005061	0.893912143806382	0.122326443379774
PWY_7222__guanosine_deoxyribonucleotides_de_novo_biosynthesis_II_g__Faecalibacterium_s__Faecalibacterium_prausnitzii	22.8717146594982	18.6055717745777	19.4101389041096	18.8055329274847	0.039958542466469	23.5775094423077	21.8896644005061	0.893912143806382	0.122326443379774
ARGSYN_PWY__L_arginine_biosynthesis_I__via_L_ornithine__g__Blautia_s__Ruminococcus_torques	22.7765452043011	18.9040096053306	14.1197182328767	17.1334722290248	1.06382534705188e-05	22.5798478557692	25.9537889784107	0.0511956090884637	0.218343868719364
PWY_5659__GDP_mannose_biosynthesis_unclassified	22.7333973405018	12.9927363430261	20.9574268493151	16.1983888085531	0.0261878023623471	23.0132401923077	14.5978121622183	0.759098634939174	0.111884472223931
PWY_7400__L_arginine_biosynthesis_IV__archaebacteria__g__Blautia_s__Ruminococcus_torques	22.7246853727599	18.8720182864495	14.0496007671233	17.0705856994828	9.78492127061503e-06	22.5158398076923	25.9017788096002	0.0495319536009468	0.225033047449882
GLUTORN_PWY__L_ornithine_biosynthesis_g__Blautia_s__Ruminococcus_torques	22.7048992437276	18.5418426478517	11.0714211643836	12.2572926170964	4.80143124776281e-08	19.9777798461538	23.1195447370925	0.00882327435838213	0.151611342612802
PWY_5897__superpathway_of_menaquinol_11_biosynthesis	22.648577516129	29.1862569971871	56.1440973972603	58.3363135251521	1.04019180345097e-06	16.05476875	21.1040240353905	0.00133883079864841	1.33307932666706e-08
PWY_5898__superpathway_of_menaquinol_12_biosynthesis	22.648577516129	29.1862569971871	56.1440973972603	58.3363135251521	1.04019180345097e-06	16.05476875	21.1040240353905	0.00133883079864841	1.33307932666706e-08
PWY_5899__superpathway_of_menaquinol_13_biosynthesis	22.648577516129	29.1862569971871	56.1440973972603	58.3363135251521	1.04019180345097e-06	16.05476875	21.1040240353905	0.00133883079864841	1.33307932666706e-08
PWY_6124__inosine_5'_phosphate_biosynthesis_II_g__Faecalibacterium_s__Faecalibacterium_prausnitzii	22.4868465842294	15.8897190369186	18.6703401369863	20.9171545675149	0.00303954883602935	18.1105283653846	16.3893835970132	0.00475276627179091	0.658101306235597
PWY_6121__5_aminoimidazole_ribonucleotide_biosynthesis_I_g__Blautia_s__Ruminococcus_torques	22.453423344086	18.0396979239779	14.5680537808219	18.5624277095896	2.63291103710315e-05	21.33006775	24.4804333098872	0.0267072224855672	0.386154584630596
PWY_6387__UDP_N_acetylmuramoyl_pentapeptide_biosynthesis_I__meso_diaminopimelate_containing__g__Faecalibacterium_s__Faecalibacterium_prausnitzii	22.4133890157706	16.879379580784	16.7266343835616	17.5289512082204	0.000698578759832029	18.0237220480769	17.255116611453	0.00566780836619732	0.522597103036584
NONOXIPENT_PWY__pentose_phosphate_pathway__non_oxidative_branch__g__Blautia_s__Ruminococcus_torques	22.3812231197133	18.413675153301	7.40647561643836	8.93263884676469	1.07347213339024e-12	20.1999241634615	23.1092892937065	0.0115759232827766	0.00519614700713466
PWY_6163__chorismate_biosynthesis_from_3_dehydroquinate_g__Blautia_s__Ruminococcus_torques	22.2966545268817	18.1631694937417	15.4846979589041	20.1365009895296	0.000105375049708296	21.2445857980769	24.2386028054679	0.0272360190666815	0.433434583858425
PWY_6122__5_aminoimidazole_ribonucleotide_biosynthesis_II_g__Blautia_s__Ruminococcus_torques	22.2197591111111	17.815246761515	14.2388567534247	18.0962120353056	1.92958130251559e-05	21.2316107211538	24.2907084326368	0.0310907609190048	0.342106837037365
PWY_6277__superpathway_of_5_aminoimidazole_ribonucleotide_biosynthesis_g__Blautia_s__Ruminococcus_torques	22.2197591111111	17.815246761515	14.2388567534247	18.0962120353056	1.92958130251559e-05	21.2316107211538	24.2907084326368	0.0310907609190048	0.342106837037365
P461_PWY__hexitol_fermentation_to_lactate__formate,_ethanol_and_acetate_g__Anaerostipes_s__Anaerostipes_hadrus	22.1880717921147	27.5205666391505	0.330748301369863	1.11731209578362	1.27371417632733e-32	14.5387210865385	20.8224470598626	7.17899287100034e-06	1.07208791393567e-13
PWY_6123__inosine_5'_phosphate_biosynthesis_I_g__Faecalibacterium_s__Faecalibacterium_prausnitzii	22.0409353046595	15.928921485586	18.3833990684932	20.5389263888686	0.00601950997438604	17.1680051923077	15.9862675864894	0.00171356837563815	0.900384684122975
ILEUSYN_PWY__L_isoleucine_biosynthesis_I__from_threonine__g__Blautia_s__Ruminococcus_torques	22.0253364336918	17.676545997514	16.2684464109589	20.3020480680971	0.000243689948264194	21.9101661346154	24.4781435300731	0.0801595641757395	0.435331990814842
VALSYN_PWY__L_valine_biosynthesis_g__Blautia_s__Ruminococcus_torques	22.0253364336918	17.676545997514	16.3143177945205	20.2664795793039	0.000315967662011168	21.9101661346154	24.4781435300731	0.0801595641757395	0.503195246458709
COMPLETE_ARO_PWY__superpathway_of_aromatic_amino_acid_biosynthesis_g__Blautia_s__Ruminococcus_torques	21.8243566415771	17.7476795143837	13.914769630137	17.9827596400886	1.53347017001691e-05	20.1497626442308	23.0585746427579	0.0190143621855833	0.354152433621545
ARO_PWY__chorismate_biosynthesis_I_g__Blautia_s__Ruminococcus_torques	21.7818921146953	17.8051440646055	14.1120670273973	18.1221966663582	2.2115229634075e-05	20.2535008846154	23.2376384797088	0.0224352537134772	0.389285045332787
THISYN_PWY__superpathway_of_thiamin_diphosphate_biosynthesis_I_unclassified	21.6414471756272	12.881098392701	52.908667260274	25.8441325528343	8.37695651780789e-22	18.0175757692308	14.9612501592316	0.00209428597634714	5.16353396439724e-19
CALVIN_PWY__Calvin_Benson_Bassham_cycle_g__Blautia_s__Ruminococcus_torques	21.4806991508961	17.340454936397	9.39860402739726	9.90307827518116	1.41357922764292e-09	20.6745696538462	22.8122886425034	0.0511337134361942	0.0241402383517225
PWY_3841__folate_transformations_II_g__Blautia_s__Ruminococcus_torques	21.411990609319	17.0708908965652	13.6323959452055	17.2820418212257	1.34568202713869e-05	19.8996530865385	22.3864896312608	0.0210653540839447	0.341889818733603
PWY0_1296__purine_ribonucleosides_degradation_g__Blautia_s__Blautia_obeum	21.4048192043011	19.3885655961985	1.83702045205479	2.12748160936176	1.20808635297427e-23	18.65782425	26.0347309674161	0.00165032572842758	9.04486367751845e-05
PWY_7229__superpathway_of_adenosine_nucleotides_de_novo_biosynthesis_I_g__Faecalibacterium_s__Faecalibacterium_prausnitzii	21.0966955663082	17.9027777793568	12.4753797260274	13.9888165052827	3.57539187065149e-05	15.9948254230769	18.7175548014826	0.00102341982762124	0.297469326716451
GLYCOGENSYNTH_PWY__glycogen_biosynthesis_I__from_ADP_D_Glucose__g__Anaerostipes_s__Anaerostipes_hadrus	20.9808768207885	26.2545962088723	0.344713356164384	1.07495153226939	1.79348855380892e-32	14.3989711730769	21.0092348493755	1.27539323919262e-05	4.42447469545826e-13
PWY_621__sucrose_degradation_III__sucrose_invertase__g__Anaerostipes_s__Anaerostipes_hadrus	20.8679913261649	28.6364548698818	0.338810136986301	1.06985897548777	2.40440285180116e-32	12.7392659615385	21.9599877967159	3.1646936479484e-07	1.52653885172381e-12
PWY_7312__dTDP_D__beta;_fucofuranose_biosynthesis	20.7555805268817	36.2057101414037	0.201132835616438	0.716724656020649	1.46799355263514e-14	17.28166375	41.6612380868923	0.0493660083431912	2.70159552569568e-08
PWY0_1241__ADP_L_glycero__beta;_D_manno_heptose_biosynthesis	20.6696210215054	19.6401091741417	89.1758467123288	125.029239268309	1.55092475497177e-23	32.4787533653846	46.5591695276617	0.00207625869466161	8.76264404139968e-12
PWY_5100__pyruvate_fermentation_to_acetate_and_lactate_II_g__Blautia_s__Ruminococcus_torques	20.5521250430108	16.7293521889572	12.2557945479452	15.9192125851682	1.19405002339999e-06	19.5428173269231	22.0376352007084	0.0395644733758928	0.22072860898131
PWY_5154__L_arginine_biosynthesis_III__via_N_acetyl_L_citrulline__unclassified	20.5035542544803	28.8200962358845	27.7453136986301	27.608636198259	1.49092955251173e-06	11.3461013461538	14.2592793207154	0.481024671536396	2.7902317173067e-09
THISYNARA_PWY__superpathway_of_thiamin_diphosphate_biosynthesis_III__eukaryotes__g__Faecalibacterium_s__Faecalibacterium_prausnitzii	20.4358471111111	17.916992820924	8.42592826027397	8.7490065221964	1.44313076755001e-09	12.2269573461538	14.3305093436922	5.02374647842797e-07	0.158672661197575
PWY_7003__glycerol_degradation_to_butanol	20.37118609319	15.6859604778834	10.3216494520548	15.61408172569	2.87360478289345e-13	15.3014110961538	16.4837692523207	4.49044608101107e-05	0.0605220875759347
PWY_6629__superpathway_of_L_tryptophan_biosynthesis	20.3090226451613	45.0863264070957	80.9993819178082	75.9043957737182	5.19178276690276e-18	11.0818816346154	24.4687430921792	0.0307287385876401	1.09011027456454e-17
PWY_5097__L_lysine_biosynthesis_VI_g__Faecalibacterium_s__Faecalibacterium_prausnitzii	20.2180367598566	15.1114283416754	16.2482983972603	18.5967976552056	0.00239371046004099	15.6340884615385	15.1941612756821	0.00276164593672571	0.831190432375622
1CMET2_PWY__N10_formyl_tetrahydrofolate_biosynthesis_g__Blautia_s__Ruminococcus_torques	20.2015067318996	16.0815447038814	12.481623260274	15.3252780794843	7.86346035495339e-06	18.6163091634615	21.2271359944556	0.018961442129803	0.381119634268352
PWY_6531__mannitol_cycle	20.1891159498208	21.855720638247	32.130347	48.9428545464574	0.230059070385504	12.9482717884615	12.9356486132393	0.00119324616576166	0.43399167220404
PWY_5005__biotin_biosynthesis_II	19.9197171146953	17.7659977775692	15.9142567534247	14.2698813961922	0.0327068188019837	33.5349652884615	32.8910595928447	0.000231754850309888	5.20517263801713e-05
PWY_6122__5_aminoimidazole_ribonucleotide_biosynthesis_II_g__Blautia_s__Blautia_obeum	19.9003234193548	17.5831981803957	2.56064254794521	2.95335184210238	1.4454288207933e-22	20.2226013461538	26.073511482256	0.030552642673288	0.00018512514320049
PWY_6277__superpathway_of_5_aminoimidazole_ribonucleotide_biosynthesis_g__Blautia_s__Blautia_obeum	19.9003234193548	17.5831981803957	2.56064254794521	2.95335184210238	1.4454288207933e-22	20.2226013461538	26.073511482256	0.030552642673288	0.00018512514320049
PWY_7184__pyrimidine_deoxyribonucleotides_de_novo_biosynthesis_I_unclassified	19.7960564301075	13.2665414724692	50.1638449315069	25.971925202326	7.3899913505714e-22	22.32449	18.2924897741587	0.602751424206425	1.26727181629152e-13
PWY_6936__seleno_amino_acid_biosynthesis_g__Anaerostipes_s__Anaerostipes_hadrus	19.5733373698925	28.7845473481181	0.297933315068493	0.853747371048805	1.43233717901977e-32	11.39073475	16.0744512527512	1.15462296093694e-06	2.88173529544556e-13
PWY_5667__CDP_diacylglycerol_biosynthesis_I_g__Blautia_s__Ruminococcus_torques	19.4356459928315	16.328269968401	12.5056062876712	14.941200075257	5.72758595420582e-05	18.3081932115385	21.4454888710838	0.0230546164765442	0.500925245572463
PWY0_1319__CDP_diacylglycerol_biosynthesis_II_g__Blautia_s__Ruminococcus_torques	19.4356459928315	16.328269968401	12.5056062876712	14.941200075257	5.72758595420582e-05	18.3081932115385	21.4454888710838	0.0230546164765442	0.500925245572463
PWY_6387__UDP_N_acetylmuramoyl_pentapeptide_biosynthesis_I__meso_diaminopimelate_containing__g__Blautia_s__Blautia_obeum	19.3123122759857	17.4664247142464	1.71345693150685	2.21491841239261	1.06347898644455e-24	17.8024559807692	23.7672092075334	0.00632338084670799	6.60422767673068e-06
PWY_7220__adenosine_deoxyribonucleotides_de_novo_biosynthesis_II_g__Bacteroides_s__Bacteroides_vulgatus	19.2800260752688	21.8097288133233	0.990633287671233	2.67988328733724	1.17851305073686e-28	24.6929464807692	35.6456489670081	0.496855548564617	1.13407239125447e-17
PWY_7222__guanosine_deoxyribonucleotides_de_novo_biosynthesis_II_g__Bacteroides_s__Bacteroides_vulgatus	19.2800260752688	21.8097288133233	0.990633287671233	2.67988328733724	1.17851305073686e-28	24.6929464807692	35.6456489670081	0.496855548564617	1.13407239125447e-17
NONOXIPENT_PWY__pentose_phosphate_pathway__non_oxidative_branch__g__Anaerostipes_s__Anaerostipes_hadrus	19.1523931469534	25.7352390302148	0.357759136986301	1.20545463381354	3.18501682410203e-32	13.4394449326923	20.2540942236028	1.07060271893213e-05	1.07061416382875e-12
PWY_6163__chorismate_biosynthesis_from_3_dehydroquinate_g__Blautia_s__Blautia_obeum	19.1104389605735	17.455387938279	1.83468523287671	2.30360364789085	7.04537710837169e-25	17.6639092307692	23.4089775405438	0.00682449084596555	1.21443824764623e-05
PWY_6737__starch_degradation_V_g__Blautia_s__Blautia_obeum	19.1014136200717	17.0157221572812	1.68298145205479	2.08621029760152	3.84754770751118e-25	17.2990923846154	22.7697393542249	0.00511210430739752	1.37488641569254e-05
PWY_7237__myo___chiro__and_scillo_inositol_degradation_g__Anaerostipes_s__Anaerostipes_hadrus	19.0669854623656	25.1880638188273	0.155181506849315	0.719837879908987	1.7908932530437e-29	9.84649425	17.8238777684931	4.27333330012098e-09	3.07958805578126e-11
PWY66_422__D_galactose_degradation_V__Leloir_pathway__g__Blautia_s__Ruminococcus_torques	18.8483546666667	15.6371007744424	7.46029603150685	7.55404606215629	5.40766869437238e-11	15.8112510384615	20.1082141147415	0.00326562810346094	0.136926376982251
PWY_5367__petroselinate_biosynthesis	18.7914990071685	20.0303527567819	23.5414738356164	28.2369185892052	0.835226774250807	11.3489878557692	18.3277164188364	1.90636520114471e-08	2.13610543386835e-05
PWY_6317__galactose_degradation_I__Leloir_pathway__g__Blautia_s__Ruminococcus_torques	18.7525982007168	15.5365061149585	7.19106647945206	7.35102174773007	1.74192671923398e-11	15.5985203173077	19.8680940225641	0.00260793117697583	0.0983282720872939
COBALSYN_PWY__adenosylcobalamin_salvage_from_cobinamide_I_g__Faecalibacterium_s__Faecalibacterium_prausnitzii	18.6403368172043	16.7479376342215	10.2358388082192	10.736157792374	1.27809059197503e-06	14.7726349807692	15.963264272598	0.00446473688712258	0.0737094148846297
ARGORNPROST_PWY__arginine__ornithine_and_proline_interconversion	18.6107588387097	13.6332310946007	15.7024352054795	10.5975955704339	0.145747870517185	14.1692547115385	11.1828218403761	0.00310995976970575	0.223463274389066
PEPTIDOGLYCANSYN_PWY__peptidoglycan_biosynthesis_I__meso_diaminopimelate_containing__g__Blautia_s__Blautia_obeum	18.6014856129032	16.7885250670468	1.70661419178082	2.25520048733811	1.08780369533973e-24	17.0904030384615	22.741070934047	0.00599767002269067	6.19624542228141e-06
PWY_5676__acetyl_CoA_fermentation_to_butanoate_II_g__Anaerostipes_s__Anaerostipes_hadrus	18.576284218638	23.5078927642434	0.250305150684931	0.891496637099139	5.1622737199261e-33	11.5589933269231	16.4882388539689	2.09371256975149e-06	3.30911780377088e-13
GALACTUROCAT_PWY__D_galacturonate_degradation_I_g__Faecalibacterium_s__Faecalibacterium_prausnitzii	18.5440567885305	15.1038031872484	14.9762495616438	14.627936355251	0.0108828855324842	19.3757726923077	17.111770683749	0.995445768803952	0.0836538580644653
PWY_6386__UDP_N_acetylmuramoyl_pentapeptide_biosynthesis_II__lysine_containing__g__Blautia_s__Blautia_obeum	18.5041336379928	16.8457665752379	1.4355701369863	2.07432093128418	1.19413545387248e-25	15.8736575576923	21.0940052342754	0.0018893565362188	7.14645101364109e-07
PWY_6892__thiazole_biosynthesis_I__E__coli__g__Anaerostipes_s__Anaerostipes_hadrus	18.4391560824373	23.3985437417876	0.281285506849315	0.942382051119663	1.44779111251e-32	11.3690738846154	16.2060178135573	2.8751028414142e-06	7.5706036050863e-14
PWY_6121__5_aminoimidazole_ribonucleotide_biosynthesis_I_g__Blautia_s__Blautia_obeum	18.4252025483871	16.9877321745283	1.97402123287671	2.23911078993294	1.15477618929909e-23	18.396385625	23.8764292965933	0.0288760849387311	9.18273546185343e-05
PWY_1861__formaldehyde_assimilation_II__RuMP_Cycle__g__Anaerostipes_s__Anaerostipes_hadrus	18.4062851612903	22.6348296841141	0.321299726027397	1.12360320626862	2.61291059173687e-32	11.8962856826923	17.0469055186786	2.69914794596309e-06	4.09705215253712e-12
ARO_PWY__chorismate_biosynthesis_I_g__Blautia_s__Blautia_obeum	18.3372837526882	16.5038480218071	1.64369224657534	2.20606464917709	1.88821586667268e-25	16.4632942596154	21.8837199176637	0.00469247256776903	3.8583389103656e-06
PWY_6305__putrescine_biosynthesis_IV_unclassified	18.3225828172043	10.2995957919045	20.8387705479452	19.178412541931	0.901295088221398	17.6240565480769	10.2139003804366	0.58052429484902	0.708420560185047
COMPLETE_ARO_PWY__superpathway_of_aromatic_amino_acid_biosynthesis_g__Blautia_s__Blautia_obeum	18.2623908494624	16.4460985878402	1.68376182191781	2.25288567360241	2.51287808299421e-25	16.4163679519231	21.7800293245542	0.00517026596579736	4.39929971113154e-06
PWY_5861__superpathway_of_demethylmenaquinol_8_biosynthesis	18.2392403584229	25.8663970507945	42.2063457534247	49.7183392526473	0.000140400540155322	12.42754875	16.6237627142457	0.00127725389518668	8.7805995741067e-07
PWY_5845__superpathway_of_menaquinol_9_biosynthesis	18.2335625913978	24.6748823494892	40.5943589041096	52.6375509421699	0.0668646810186231	10.2184453846154	15.1776977495231	3.0872603292346e-06	1.94152658770155e-05
PWY_6385__peptidoglycan_biosynthesis_III__mycobacteria__g__Blautia_s__Blautia_obeum	18.2031073405018	16.4742080657271	1.41498953424658	2.06502034953108	1.03289799387991e-25	15.4856837980769	20.5473275363275	0.00169337393755236	6.9671167683824e-07
PWY_6126__superpathway_of_adenosine_nucleotides_de_novo_biosynthesis_II_g__Faecalibacterium_s__Faecalibacterium_prausnitzii	18.1905254480287	16.1661363530161	9.66857671232877	10.9777020748888	1.00282845001042e-05	13.2662315769231	16.3595218239765	0.00034533356315232	0.270606176645154
PWY_7221__guanosine_ribonucleotides_de_novo_biosynthesis_g__Blautia_s__Blautia_wexlerae	18.1881684086021	21.8737233264945	1.409361	2.06646361338003	1.16616020956092e-29	19.5323354615385	31.6506991619005	0.0262262904226972	1.18889339446381e-08
PWY_6737__starch_degradation_V_g__Anaerostipes_s__Anaerostipes_hadrus	18.172724483871	22.1483399190337	0.33090297260274	0.97089118778568	4.75554184434545e-32	12.1202481634615	17.4984428577688	1.10180512329572e-05	4.08890239102077e-13
PWY_6527__stachyose_degradation_g__Blautia_s__Ruminococcus_torques	17.9944122903226	15.0733019548148	10.533122630137	12.3906060918155	7.3571349871861e-06	15.2587027019231	19.7220771966612	0.00155058216609865	0.91913952124976
PWY_2942__L_lysine_biosynthesis_III_g__Blautia_s__Blautia_obeum	17.9198007168459	15.8416713319788	2.39589971232877	3.071473160319	1.5384176660804e-22	18.3123824826923	24.4676316815095	0.022684128714233	0.000232533686133177
ILEUSYN_PWY__L_isoleucine_biosynthesis_I__from_threonine__g__Blautia_s__Blautia_obeum	17.880101516129	15.7730618737439	3.38409446575342	3.83695494334473	5.85925275593085e-20	20.2906799615385	25.5315045126199	0.117954895489848	0.000846878530176398
VALSYN_PWY__L_valine_biosynthesis_g__Blautia_s__Blautia_obeum	17.880101516129	15.7730618737439	3.44738028767123	3.79214895338581	1.90451390119955e-19	20.3059879807692	25.5194547756435	0.12654658005572	0.00169560616546356
PWY_6151__S_adenosyl_L_methionine_cycle_I_g__Anaerostipes_s__Anaerostipes_hadrus	17.8103590035842	21.7631394655048	0.369189123287671	1.0652359699329	4.55624298935832e-32	12.8401694519231	19.0013204467422	2.59932327142523e-05	5.55779497835854e-12
PWY_5097__L_lysine_biosynthesis_VI_g__Blautia_s__Blautia_obeum	17.7838176702509	15.6127025231947	2.22816232876712	2.83691514514747	4.14139672455955e-23	18.0568244923077	24.293290042507	0.0159948554553822	0.000199793876776283
BRANCHED_CHAIN_AA_SYN_PWY__superpathway_of_branched_amino_acid_biosynthesis_g__Blautia_s__Ruminococcus_torques	17.6917317741935	14.3172823494856	8.89745904109589	9.98557379411821	2.24387382928788e-08	16.8106554807692	19.2969498497713	0.0603039128997738	0.080698333582836
PWY_6545__pyrimidine_deoxyribonucleotides_de_novo_biosynthesis_III_unclassified	17.6039206272401	11.3766929433154	48.0368906849315	29.4334326495105	2.57615135874296e-23	19.0633639423077	14.532882446269	0.863631493728385	3.50516368693085e-15
PWY_7209__superpathway_of_pyrimidine_ribonucleosides_degradation	17.5932776774194	17.6699959140883	7.58088993150685	10.5087455774355	1.50730148998699e-07	14.2812562403846	20.9112355876365	1.06502795636721e-05	0.636759014922398
PANTO_PWY__phosphopantothenate_biosynthesis_I_g__Anaerostipes_s__Anaerostipes_hadrus	17.5862435448029	22.8489423739203	0.299533219178082	0.85890853635168	3.74569619559738e-32	11.0783361057692	15.8505194759886	3.28772554658712e-06	4.63044616962378e-12
GLYCOGENSYNTH_PWY__glycogen_biosynthesis_I__from_ADP_D_Glucose__g__Blautia_s__Blautia_obeum	17.5120804157706	15.4346674460153	2.87100531506849	3.576069118164	4.96468980552034e-21	18.2152678461538	25.0698518463048	0.0240913949835181	0.00100876945183626
PWY_5104__L_isoleucine_biosynthesis_IV_unclassified	17.5059607096774	12.9812770326934	38.265455890411	30.4135232178401	8.76831039461442e-11	29.7260939423077	26.821838759018	7.47315012473634e-05	0.0213363900199959
GLYCOLYSIS_TCA_GLYOX_BYPASS__superpathway_of_glycolysis__pyruvate_dehydrogenase,_TCA,_and_glyoxylate_bypass	17.336258483871	38.5353679906086	80.381548630137	88.0811968450945	2.59790781369789e-18	7.46397317307692	14.9876113039987	0.000468466217393591	1.41849509606395e-19
DTDPRHAMSYN_PWY__dTDP_L_rhamnose_biosynthesis_I_g__Alistipes_s__Alistipes_putredinis_CAG_67	17.3299595523298	19.9935011402799	0.0619975342465753	0.471304258735329	8.61488048042721e-29	11.399182	18.8464031000735	0.00049404115863996	1.14597901472032e-17
PWY_7111__pyruvate_fermentation_to_isobutanol__engineered__g__Anaerostipes_s__Anaerostipes_hadrus	17.3295864114695	21.7301194083758	0.415808305479452	1.04063623374722	2.12462271592772e-31	11.9041454230769	17.0589245416433	2.05914754574433e-05	1.44529957698942e-10
SO4ASSIM_PWY__sulfate_reduction_I__assimilatory_	17.2332363046595	30.977868716784	72.2863360273973	64.7876771885993	9.93272510647609e-24	11.4469894038462	15.2174599850409	0.175369758134761	6.05774841153914e-21
PWY_6936__seleno_amino_acid_biosynthesis_g__Blautia_s__Ruminococcus_torques	17.1746114121864	15.5161673136103	4.76752546575342	5.56058634205309	3.57930786615986e-15	14.5734604807692	18.0492817072459	0.00181721083568996	0.00974376829936999
PWY_6897__thiamin_salvage_II_g__Faecalibacterium_s__Faecalibacterium_prausnitzii	17.1411793870968	15.9830451696776	16.9016157534247	21.5565610976728	0.297699626240882	14.2032441346154	15.4852035004066	0.0515705567164032	0.59052805286059
PWY_6527__stachyose_degradation_g__Blautia_s__Blautia_wexlerae	17.104650483871	22.230385033831	1.51187660273973	2.1585447494495	9.39855438549824e-29	17.2820210096154	34.8886570122886	0.00745233601224209	7.50795594671167e-08
PWY_5100__pyruvate_fermentation_to_acetate_and_lactate_II_g__Anaerostipes_s__Anaerostipes_hadrus	17.0712412759857	21.2875142030018	0.318958616438356	0.906527411200101	4.97110804604938e-32	11.0294798173077	16.3473486147681	3.41428357587724e-06	1.91058750389551e-12
TRNA_CHARGING_PWY__tRNA_charging_g__Blautia_s__Ruminococcus_torques	17.0223913369176	15.1012536618151	12.6349793287671	17.0941547798399	0.00335408996078069	17.3093480673077	20.6707583232242	0.0985125361108376	0.741273957058673
PWY_6507__4_deoxy_L_threo_hex_4_enopyranuronate_degradation_g__Faecalibacterium_s__Faecalibacterium_prausnitzii	16.9332164516129	14.2027660053246	13.5895833972603	13.205599693744	0.0147723270299551	17.7715911538462	15.7614603893905	0.961097050744999	0.0885553975748196
TRPSYN_PWY__L_tryptophan_biosynthesis_g__Blautia_s__Ruminococcus_torques	16.8112877455197	14.3421584981006	7.95463935616438	11.2790084698775	3.65495801280437e-09	13.3886891153846	16.9961796849135	0.000642029779389331	0.106403783945005
PWY66_422__D_galactose_degradation_V__Leloir_pathway__g__Anaerostipes_s__Anaerostipes_hadrus	16.7890481648746	22.4343895051318	0.236606520547945	0.789228513925116	9.09142942142165e-33	10.6633306346154	15.1537366575461	7.48892264811705e-06	8.87163189266932e-15
RUMP_PWY__formaldehyde_oxidation_I	16.7646143584229	20.1263286508051	3.47625773972603	4.8023744355605	9.69692803536978e-17	12.1921324230769	17.2085140828336	7.66856247288633e-06	0.0492360153786911
COA_PWY__coenzyme_A_biosynthesis_I_g__Blautia_s__Ruminococcus_torques	16.7279110573477	15.048393271736	10.8575195479452	15.6215418808735	2.27318601974923e-05	15.4681868846154	18.8469285970874	0.0157930641417025	0.436141725285008
PWY_6317__galactose_degradation_I__Leloir_pathway__g__Anaerostipes_s__Anaerostipes_hadrus	16.6622124731183	21.819172567868	0.239824054794521	0.801434685259987	9.52762464579513e-33	10.6057574038462	15.1293464535373	6.25525879837497e-06	1.64864677017362e-14
CALVIN_PWY__Calvin_Benson_Bassham_cycle_g__Anaerostipes_s__Anaerostipes_hadrus	16.476158483871	21.5327550584448	0.17983604109589	0.645158525776082	5.2565504560655e-33	11.2747065576923	17.1857191105106	6.36482944403145e-06	1.3994563952905e-13
PWY_7242__D_fructuronate_degradation_g__Faecalibacterium_s__Faecalibacterium_prausnitzii	16.4534839749104	13.6951445259695	13.0550413561644	12.8586383739686	0.00763313686708187	16.7024884615385	15.1995491969415	0.719923708562098	0.107903183375388
COA_PWY_1__coenzyme_A_biosynthesis_II__mammalian__g__Blautia_s__Ruminococcus_torques	16.4472575125448	15.0060098435409	11.3384349041096	17.9004951569779	3.48402154609775e-05	16.1922789615385	19.6489448943748	0.0347851002941476	0.336690023203255
PWY_6121__5_aminoimidazole_ribonucleotide_biosynthesis_I_g__Alistipes_s__Alistipes_putredinis	16.3865676508961	18.3095166490737	0.109823232876712	0.762386316712249	4.99204728419872e-28	9.12871534615385	13.7865422140323	0.000153697961402697	3.57705652895198e-17
PWY_7219__adenosine_ribonucleotides_de_novo_biosynthesis_g__Bacteroides_s__Bacteroides_vulgatus	16.3437089569892	19.1315708149984	0.872696657534247	2.33842174590261	3.38818853290319e-28	26.0850325769231	38.4123848310988	0.654941425578223	3.68200536398307e-18
PWY_7228__superpathway_of_guanosine_nucleotides_de_novo_biosynthesis_I_g__Bacteroides_s__Bacteroides_vulgatus	16.2966132541219	18.1455762882923	0.820638739726027	2.21975170209377	4.60439045424495e-28	21.9233600865385	32.0571461920768	0.548088012022473	1.14436640340639e-16
PWY_7111__pyruvate_fermentation_to_isobutanol__engineered__g__Blautia_s__Ruminococcus_torques	16.2947703548387	12.8197747784822	12.958469369863	16.7811155834782	0.000634304222678141	17.3885365192308	19.4636326113559	0.136477695163728	0.4354524446661
PWY_6700__queuosine_biosynthesis_g__Faecalibacterium_s__Faecalibacterium_prausnitzii	16.2615414193548	12.1870428109996	13.3650803287671	14.0940454038708	0.0108165724511163	14.650174125	14.1590128427218	0.0882080374199082	0.480834310002113
PWY_5840__superpathway_of_menaquinol_7_biosynthesis	16.2310792222222	22.6016528703164	46.1618471232877	53.0504512789761	2.4562174187585e-07	11.8468588461538	14.7572904097524	0.00627491153124603	1.82361101409092e-08
PWY_5188__tetrapyrrole_biosynthesis_I__from_glutamate__unclassified	16.1850868458781	11.8171186201497	34.0120168493151	18.9712063407292	4.24285019584853e-16	23.8150387980769	19.835045905869	0.0010557057508845	7.81882977867823e-05
PWY0_1586__peptidoglycan_maturation__meso_diaminopimelate_containing__g__Escherichia_s__Escherichia_coli	16.1336056150538	53.3218535774306	106.386677054795	205.766503468806	8.26637273685359e-12	3.48996934615385	10.3706717911889	4.73025929890443e-06	7.90105516266834e-18
PWY_7234__inosine_5'_phosphate_biosynthesis_III_unclassified	16.0676403942652	19.3430799955548	20.7405195479452	40.1141458725242	0.240247645517578	17.3733437211538	19.1907235658988	0.884067623442004	0.231356236110205
PWY_6737__starch_degradation_V_g__Bacteroides_s__Bacteroides_stercoris	16.0410121043011	30.6627685942746	0.114238178082192	0.44133746223611	5.22765429337446e-14	12.2844283942308	35.1565921879236	0.00441259123928589	9.98995998592224e-07
PWY_7197__pyrimidine_deoxyribonucleotide_phosphorylation_unclassified	16.0258054659498	11.0171370319045	52.6844663013699	36.2287499649619	9.43635865660811e-24	20.9817727211538	16.0819848234818	0.0259765330305847	1.17242549713857e-12
PWY0_1261__anhydromuropeptides_recycling_unclassified	15.9670508064516	10.4387161695911	41.8131609589041	29.6504718426195	1.25113041625568e-20	21.0932759615385	16.7688649648796	0.0186588904979603	5.8430449178529e-09
PWY_7219__adenosine_ribonucleotides_de_novo_biosynthesis_g__Anaerostipes_s__Anaerostipes_hadrus	15.9650903476703	20.9057252314998	0.277939917808219	0.796618040196104	3.5463532399059e-32	9.84385916346154	14.3006529755198	1.82363799080059e-06	1.38482296108779e-12
PWY66_399__gluconeogenesis_III_unclassified	15.9477171863799	11.8454216015744	25.6460590410959	23.2137758218377	0.0105048682639277	18.5990979807692	15.4859311602446	0.31061238706249	0.124776616992446
PWY_6122__5_aminoimidazole_ribonucleotide_biosynthesis_II_g__Alistipes_s__Alistipes_putredinis	15.9210017684588	17.351422744841	0.104916808219178	0.726186019397667	2.83940716576532e-28	9.01058960576923	13.2994005764694	0.00010913122945217	3.47787423220593e-17
PWY_6277__superpathway_of_5_aminoimidazole_ribonucleotide_biosynthesis_g__Alistipes_s__Alistipes_putredinis	15.9210017684588	17.351422744841	0.104916808219178	0.726186019397667	2.83940716576532e-28	9.01058960576923	13.2994005764694	0.00010913122945217	3.47787423220593e-17
PWY_7229__superpathway_of_adenosine_nucleotides_de_novo_biosynthesis_I_g__Bacteroides_s__Bacteroides_vulgatus	15.9122954408602	18.3737515057266	0.803865356164384	2.17296259049975	1.95046664534187e-28	24.700318125	36.6733196036494	0.758219438407194	2.82822275112977e-18
PWY_1042__glycolysis_IV__plant_cytosol__g__Bacteroides_s__Bacteroides_vulgatus	15.8495260537634	18.513058482504	0.832213347945206	2.21329257645282	2.24158614044539e-28	24.465018375	35.1489527289861	0.693196441674409	1.72545241799358e-17
PWY_7357__thiamin_formation_from_pyrithiamine_and_oxythiamine__yeast__g__Blautia_s__Ruminococcus_torques	15.8470392222222	15.536554862103	11.2709814246575	13.5137266030244	0.00292747057735014	12.7625875	16.3576258825074	0.0017197684531239	0.573835003753929
PWY_6123__inosine_5'_phosphate_biosynthesis_I_g__Blautia_s__Blautia_wexlerae	15.8343411577061	17.9013587183632	1.6618931369863	2.21412819953532	6.6625388508626e-28	15.3856334423077	24.3242903520398	0.0098529076535879	5.44895652164703e-07
PWY_6126__superpathway_of_adenosine_nucleotides_de_novo_biosynthesis_II_g__Bacteroides_s__Bacteroides_vulgatus	15.823060218638	18.2680921645361	0.803626178082192	2.17922846483125	2.38786226288345e-28	23.7779095865385	35.1869202833703	0.889768785696956	4.12894308466974e-18
PWY_6285__superpathway_of_fatty_acids_biosynthesis__E__coli_	15.7882962724014	30.7013013399081	62.4213206849315	67.3902741809257	2.49807126725412e-15	7.24328865384615	13.0916017777915	0.000680171181665666	1.37417262258742e-17
DTDPRHAMSYN_PWY__dTDP_L_rhamnose_biosynthesis_I_g__Blautia_s__Blautia_obeum	15.6666743512545	12.9181131065107	3.87522724657534	3.58504166609276	6.10996687527648e-18	15.9224554230769	21.5150155071141	0.022365321454164	0.0450885559373801
PWY_1042__glycolysis_IV__plant_cytosol__g__Bacteroides_s__Bacteroides_vulgatus_CAG_6	15.63553790681	17.1062250924307	0.758765465753425	2.04561251989861	7.55501984603266e-29	23.8332039230769	34.0019987132933	0.945785101945884	8.07197322012183e-18
PYRIDNUCSYN_PWY__NAD_biosynthesis_I__from_aspartate__g__Blautia_s__Ruminococcus_torques	15.4998269139785	13.8289574949604	5.435786	5.9746706847924	1.34780294337023e-11	11.5189435673077	14.4455169022914	0.000195534384872921	0.0861765114215668
PWY_7237__myo___chiro__and_scillo_inositol_degradation_g__Blautia_s__Blautia_obeum	15.4607748960573	15.924069217602	1.91855306849315	2.86896000268896	2.72886133667657e-21	17.3963535096154	25.2083363042961	0.0265079302621509	4.54292281813233e-05
PWY0_1586__peptidoglycan_maturation__meso_diaminopimelate_containing__g__Anaerostipes_s__Anaerostipes_hadrus	15.3783946308244	20.096349033531	0.212729465753425	0.785057584786727	1.45672126160037e-31	9.84583082115385	15.6600701363916	2.45012919981591e-06	1.33749493688058e-13
VALSYN_PWY__L_valine_biosynthesis_g__Blautia_s__Blautia_wexlerae	15.3630102508961	19.188947837548	1.63971352054795	2.09850741953317	9.63118964451731e-28	15.8076008076923	27.7169908149362	0.0184941188487106	2.05037194540635e-07
PWY_7383__anaerobic_energy_metabolism__invertebrates__cytosol__unclassified	15.3602078351254	13.1434351811812	27.742595739726	26.7340603220194	0.00578724200244032	17.3069045480769	15.8734715287189	0.472664828715878	0.0483337158771945
ILEUSYN_PWY__L_isoleucine_biosynthesis_I__from_threonine__g__Blautia_s__Blautia_wexlerae	15.3590029318996	19.1921024722932	1.63100146575342	2.10404518733413	1.48115639984966e-27	15.7838756634615	27.7301789617067	0.0185310409735622	4.71129863626932e-07
PWY_6700__queuosine_biosynthesis_g__Blautia_s__Ruminococcus_torques	15.3213719562724	12.9964796620011	9.45511936986301	10.4457673619401	3.40634716288321e-05	14.4507205673077	16.6056755188695	0.0234102730862033	0.566742758205731
HISDEG_PWY__L_histidine_degradation_I_unclassified	15.242899265233	19.5561428203475	33.927466890411	56.6198270892597	0.0115852174086705	19.2807677596154	22.3160548872284	0.140139496626627	0.232650602862027
GLCMANNANAUT_PWY__superpathway_of_N_acetylglucosamine__N_acetylmannosamine_and_N_acetylneuraminate_degradation_unclassified	15.15088009319	8.87993588768277	13.9542193150685	11.3093441233228	0.0307640995227844	15.01763575	14.4288228299594	0.0649362534050018	0.929949663333449
HSERMETANA_PWY__L_methionine_biosynthesis_III_g__Anaerostipes_s__Anaerostipes_hadrus	15.1151365698925	18.8706067125435	0.313385342465753	0.846027148160303	9.77619150933186e-32	9.88796031730769	14.2813993566386	6.41539277047638e-06	1.84944797633535e-11
PWY_6737__starch_degradation_V_g__Lachnospiraceae_unclassified_s__Eubacterium_rectale	15.1138850157706	17.0535822213659	14.1619220246575	22.965369284903	0.0596156050252891	19.9410423653846	27.6114916581345	0.546439748496045	0.311010448146126
PWY_6317__galactose_degradation_I__Leloir_pathway__g__Faecalibacterium_s__Faecalibacterium_prausnitzii	15.0476752616487	15.51722389829	10.4525854109589	11.1382304544531	0.0396077829385956	12.2981122692308	11.989920273072	0.265754992393207	0.280248650597021
DTDPRHAMSYN_PWY__dTDP_L_rhamnose_biosynthesis_I_g__Bacteroides_s__Bacteroides_ovatus	15.0128116795699	25.8464375376757	2.2518516630137	16.7496057963399	3.65785344760186e-25	23.2945036009615	57.5849350037476	0.723304469890256	9.62883902263902e-16
PWY_6124__inosine_5'_phosphate_biosynthesis_II_g__Blautia_s__Blautia_wexlerae	14.9258246523297	16.6306007969465	1.72578697260274	2.27897825364475	4.11628962997373e-27	14.8139439134615	22.914270624815	0.0144446519149528	1.51831127136452e-06
TRPSYN_PWY__L_tryptophan_biosynthesis_g__Anaerostipes_s__Anaerostipes_hadrus	14.9241942544803	19.5452671238991	0.209394547945205	0.65752966269699	7.69763812893857e-33	8.19363575961538	11.7660269566364	9.880975755466e-08	3.42791307424008e-12
PWY_6527__stachyose_degradation_g__Blautia_s__Blautia_obeum	14.8682696451613	14.2486352937257	1.75369373972603	2.28839281529195	8.48188032838411e-23	14.4496693269231	19.7332786006281	0.0165766341677371	0.000191097006785749
PWY_5695__urate_biosynthesis/inosine_5'_phosphate_degradation_g__Blautia_s__Ruminococcus_torques	14.8513418351254	12.9421988145726	5.02154619178082	6.20054893956803	2.83526726420418e-12	11.8484423846154	16.9994285051551	0.000182721035093074	0.210046154273696
DTDPRHAMSYN_PWY__dTDP_L_rhamnose_biosynthesis_I_g__Alistipes_s__Alistipes_finegoldii	14.835492	24.7409164816567	0.103313876712329	0.738723275288012	1.15591093896342e-26	19.3495553846154	61.0386844227454	0.086346518694243	3.19409320935172e-16
COMPLETE_ARO_PWY__superpathway_of_aromatic_amino_acid_biosynthesis_g__Anaerostipes_s__Anaerostipes_hadrus	14.8038805519713	18.2195774643126	0.17441898630137	0.681801770223585	2.82743536822095e-32	9.44748304807692	14.0051551993695	2.79656389824326e-06	1.81033405719695e-12
NONOXIPENT_PWY__pentose_phosphate_pathway__non_oxidative_branch__g__Fusicatenibacter_s__Fusicatenibacter_saccharivorans	14.8028389247312	17.0741154622982	0.750324397260274	0.981084379255038	3.00367247556653e-26	13.8746700673077	19.9801597779852	0.0052025609711153	8.10989220769015e-09
VALSYN_PWY__L_valine_biosynthesis_g__Anaerostipes_s__Anaerostipes_hadrus	14.7510004899642	19.0343123627064	0.313386610958904	0.796815980167719	7.63273274900229e-32	10.2396364711538	14.5811458398171	3.23481887113917e-05	3.94855648941006e-12
ILEUSYN_PWY__L_isoleucine_biosynthesis_I__from_threonine__g__Anaerostipes_s__Anaerostipes_hadrus	14.7495871397849	19.0354023842352	0.289169712328767	0.7985943449975	5.46341369415538e-32	10.2088603557692	14.6022039237757	2.44075252704659e-05	7.65505031829033e-12
PWY_7221__guanosine_ribonucleotides_de_novo_biosynthesis_g__Bacteroides_s__Bacteroides_vulgatus	14.6718338437276	16.3076966588072	0.743450876712329	1.98145566782463	3.97578214271657e-28	20.0697713269231	29.3311481088882	0.624508450239881	3.5439619867039e-17
ARO_PWY__chorismate_biosynthesis_I_g__Anaerostipes_s__Anaerostipes_hadrus	14.6355901648746	17.9439057342798	0.171205438356164	0.669537412184192	3.00856608986373e-32	9.43296557692308	14.0906112560902	3.19041945647328e-06	1.81033405719695e-12
PWY_5097__L_lysine_biosynthesis_VI_g__Blautia_s__Ruminococcus_torques	14.5891005340502	13.2359850637175	5.97710935616438	6.48708445993668	5.35493007547035e-09	10.9988307692308	14.3716980986406	0.000190203308566807	0.307417898955879
PWY_6163__chorismate_biosynthesis_from_3_dehydroquinate_g__Lachnospiraceae_unclassified_s__Eubacterium_rectale	14.5874027598566	15.788429529499	13.8230789178082	21.7246290693519	0.0335852647902473	16.0770594038462	22.6113709016252	0.112912302609976	0.583495547906689
PWY_6609__adenine_and_adenosine_salvage_III_g__Anaerostipes_s__Anaerostipes_hadrus	14.5864748243728	18.4846682989641	0.195429305479452	0.58200155954736	3.27733469758894e-32	9.66424459615385	14.2647024323186	6.98114047145135e-06	1.67457752412106e-11
THISYNARA_PWY__superpathway_of_thiamin_diphosphate_biosynthesis_III__eukaryotes__unclassified	14.5731305448029	9.61052429957128	25.3591895890411	15.8403814646101	3.18842771599927e-08	13.4907709326923	11.7945583405968	0.0589928222060904	1.23728652778285e-07
HEMESYN2_PWY__heme_biosynthesis_II__anaerobic_	14.5690550681004	16.9709091660603	35.635823630137	37.1545888854165	2.55442187892174e-08	12.5640905769231	8.60319215659325	0.628296787747826	1.20817200565213e-06
PWY_7357__thiamin_formation_from_pyrithiamine_and_oxythiamine__yeast__g__Anaerostipes_s__Anaerostipes_hadrus	14.5447847455197	18.1062595803619	0.176529767123288	0.615745796664918	8.42206055859981e-33	9.06737764423077	12.7109710755243	2.77259786759592e-06	7.71751550155853e-14
COA_PWY_1__coenzyme_A_biosynthesis_II__mammalian__g__Anaerostipes_s__Anaerostipes_hadrus	14.5264793512545	19.3860539588936	0.198655616438356	0.629999024415727	7.11882943877516e-33	8.95184701923077	12.6302672294988	2.74729334653358e-06	3.66179607438998e-14
GLYCOGENSYNTH_PWY__glycogen_biosynthesis_I__from_ADP_D_Glucose__g__Blautia_s__Ruminococcus_torques	14.5220204365591	15.5631698216419	6.11696919178082	7.1224676486573	7.46547839080282e-07	11.3357878125	16.6437488012758	0.000596392621271614	0.501134493679759
COA_PWY__coenzyme_A_biosynthesis_I_g__Blautia_s__Blautia_obeum	14.5092350681004	12.9955777389957	1.73466239726027	2.22345547307858	3.32298824960823e-23	12.9668186826923	16.8024977751829	0.00714368552087806	7.38689519836516e-05
DTDPRHAMSYN_PWY__dTDP_L_rhamnose_biosynthesis_I_g__Bacteroides_s__Bacteroides_vulgatus	14.5039139175627	19.2299749732061	0.726176671232877	2.0234671047892	9.76632085386038e-29	20.3383264423077	27.9671078675644	0.517448481735196	4.15907187671225e-18
PWY_5103__L_isoleucine_biosynthesis_III_g__Blautia_s__Ruminococcus_torques	14.4966879354839	12.0336513561516	6.52945238356164	7.05791398336591	9.94058936646916e-10	13.6788374038462	16.1580917557635	0.0526508860176343	0.0399838794724951
COA_PWY_1__coenzyme_A_biosynthesis_II__mammalian__g__Blautia_s__Blautia_obeum	14.4879722114695	12.9822409335646	1.61244424931507	2.15492608598478	8.43493770078826e-24	13.0470296951923	16.8768094487933	0.00801069518685029	2.23000209422458e-05
PWY4LZ_257__superpathway_of_fermentation__Chlamydomonas_reinhardtii_	14.482086734767	23.8398334288146	50.203265369863	61.1529639278174	2.11938693901326e-10	10.2271964519231	14.0249500065726	0.00496305546483008	2.60191615117862e-11
PWY_6700__queuosine_biosynthesis_g__Bacteroides_s__Bacteroides_stercoris	14.4663470892473	26.9566920070841	0.131987342465753	0.547430790039638	4.61130304220496e-14	11.0050868240385	32.5886935156851	0.00468925469587775	1.33156550876498e-06
VALSYN_PWY__L_valine_biosynthesis_g__Lachnospiraceae_unclassified_s__Eubacterium_rectale	14.4117341863799	15.5779561512711	16.6085499589041	26.3639356547463	0.248430206492612	17.9656926730769	23.5017846909314	0.52600554267795	0.666568571325565
ILEUSYN_PWY__L_isoleucine_biosynthesis_I__from_threonine__g__Lachnospiraceae_unclassified_s__Eubacterium_rectale	14.4104337921147	15.5791545650344	16.6021747123288	26.3679765326789	0.232812191998796	17.9634203269231	23.503526915576	0.525930599107692	0.639574281489807
PWY_6609__adenine_and_adenosine_salvage_III_g__Fusicatenibacter_s__Fusicatenibacter_saccharivorans	14.3362457849462	16.8746293867381	0.609934315068493	0.847636565056905	6.21007447445381e-27	13.9537025096154	20.427603167514	0.00382551223645694	5.3593393777335e-09
PWY_1042__glycolysis_IV__plant_cytosol__g__Blautia_s__Blautia_obeum	14.3046643763441	12.1005948669854	2.59805112328767	3.00382006177108	9.33167773139047e-20	14.57432675	18.2299639332869	0.0480462941189856	0.00231917076582022
PWY_5686__UMP_biosynthesis_g__Anaerostipes_s__Anaerostipes_hadrus	14.2970759569892	18.3000408517878	0.232386150684932	0.754209642609781	1.34974332959926e-32	9.04731332692308	13.6764722048894	1.56632252085742e-06	5.23002076774291e-13
PWY_6892__thiazole_biosynthesis_I__E__coli__g__Blautia_s__Blautia_obeum	14.2489537491039	13.5204053581489	1.26801544794521	1.49770945820812	3.28048968400982e-24	12.9369023365385	17.8932689862685	0.00435300012535612	5.40734192597403e-05
COLANSYN_PWY__colanic_acid_building_blocks_biosynthesis_unclassified	14.2297737168459	8.41981188872988	19.7098054794521	13.6109949116846	0.00214323375871437	13.0652320192308	9.94383995673668	0.12724646153382	0.000327103112772934
ARGININE_SYN4_PWY__L_ornithine_de_novo__biosynthesis_g__Bacteroides_s__Bacteroides_vulgatus	14.2198761397849	16.1777070278458	0.741536652054795	2.04218333841586	3.62121881391867e-28	22.1762867019231	32.8495231944167	0.914850282525372	7.82739970080168e-18
PWY_3841__folate_transformations_II_g__Bacteroides_s__Bacteroides_stercoris	14.2002829910394	26.1481712340456	0.106713534246575	0.417942062208224	2.39608631494884e-15	11.1894268557692	32.2837786598968	0.00216862266975891	7.34671085502343e-07
COA_PWY_1__coenzyme_A_biosynthesis_II__mammalian__g__Alistipes_s__Alistipes_putredinis	14.1308954655914	15.5865531511037	0.083189602739726	0.569406151799514	8.95759686171827e-28	8.19364524038462	12.0566162840992	0.000160054971165023	1.28956756476286e-16
PWY_6125__superpathway_of_guanosine_nucleotides_de_novo_biosynthesis_II_g__Bacteroides_s__Bacteroides_vulgatus	14.0936792437276	15.8088907380004	0.701310479452055	1.87428835719252	2.34997768401234e-28	19.34960425	28.1028125695237	0.685919778562422	4.7424923871375e-17
COA_PWY__coenzyme_A_biosynthesis_I_g__Lachnospiraceae_unclassified_s__Eubacterium_rectale	14.0752168573477	15.9923383251446	14.3685124876712	20.44988240866	0.115937020077774	14.6575901346154	19.5456474692151	0.10587799395577	0.990477886491588
PWY_6630__superpathway_of_L_tyrosine_biosynthesis	14.0730202222222	30.0569742642336	52.0045966027397	48.5249539140144	8.14011910681885e-18	7.50669182692308	13.9464516132815	0.0451302488942683	6.528951470581e-18
PWY_6123__inosine_5'_phosphate_biosynthesis_I_g__Bacteroides_s__Bacteroides_vulgatus	14.0632650903226	15.6893240252765	0.726799347945206	2.00435563475716	1.08700943372386e-28	20.46331075	30.3452437058077	0.867266469298033	1.27703862180195e-17
PWY_7111__pyruvate_fermentation_to_isobutanol__engineered__g__Lachnospiraceae_unclassified_s__Eubacterium_rectale	14.0436562569892	15.3526164992606	14.9174478356164	23.4888720136048	0.153668782659692	17.4330174519231	23.0283205213621	0.424533418688379	0.568064693373196
CALVIN_PWY__Calvin_Benson_Bassham_cycle_g__Blautia_s__Blautia_wexlerae	13.9936632939068	19.4360473548408	1.20618357534247	1.70130665087732	3.63061570840411e-29	14.6732925288462	29.1028049177141	0.0222144776356864	4.68138624874861e-08
PWY_5667__CDP_diacylglycerol_biosynthesis_I_g__Blautia_s__Blautia_obeum	13.9859087204301	13.3029717144927	1.2231172890411	1.76644912541305	2.85439073057101e-24	12.3753620192308	16.6820931938592	0.00380416801472659	7.3407137283336e-06
PWY0_1319__CDP_diacylglycerol_biosynthesis_II_g__Blautia_s__Blautia_obeum	13.9859087204301	13.3029717144927	1.2231172890411	1.76644912541305	2.85439073057101e-24	12.3753620192308	16.6820931938592	0.00380416801472659	7.3407137283336e-06
THRESYN_PWY__superpathway_of_L_threonine_biosynthesis_g__Bacteroides_s__Bacteroides_stercoris	13.982483553405	26.1555393930642	0.10785501369863	0.424676883092621	3.83332438237618e-14	10.846740125	31.1249495891062	0.00279650797839505	2.20385140229724e-06
COA_PWY_1__coenzyme_A_biosynthesis_II__mammalian__g__Bacteroides_s__Bacteroides_stercoris	13.9807172612903	25.8390607302973	0.102915767123288	0.414835494465327	1.39508501480873e-14	10.4875355384615	29.5490543735286	0.00232846205345533	1.69695942975536e-06
PWY_5104__L_isoleucine_biosynthesis_IV_g__Anaerostipes_s__Anaerostipes_hadrus	13.9705801397849	17.2589605535344	0.236009164383562	0.748731997543681	1.56132492639558e-30	9.07070805769231	15.1027857047835	1.04673698308061e-06	4.17218937845063e-11
DTDPRHAMSYN_PWY__dTDP_L_rhamnose_biosynthesis_I_g__Anaerostipes_s__Anaerostipes_hadrus	13.9616740071685	18.8593055304317	0.210266136986301	0.668535143668132	9.14063874144038e-33	8.88439855769231	12.8426774831122	5.0303252587457e-06	5.23002076774291e-13
PEPTIDOGLYCANSYN_PWY__peptidoglycan_biosynthesis_I__meso_diaminopimelate_containing__g__Anaerostipes_s__Anaerostipes_hadrus	13.9479930035842	17.0394529106798	0.216878493150685	0.720070419749966	7.3184900783786e-33	9.45032297115385	14.2659349509361	4.83069033424529e-06	1.53075737279052e-12
GALACTARDEG_PWY__D_galactarate_degradation_I	13.9192533548387	30.3294359388112	45.2898742465753	66.9763750512531	1.39285361274035e-06	6.85807438461539	13.3983261880874	1.91112072382451e-05	5.74263279847213e-11
GLUCARGALACTSUPER_PWY__superpathway_of_D_glucarate_and_D_galactarate_degradation	13.9192533548387	30.3294359388112	45.2898742465753	66.9763750512531	1.39285361274035e-06	6.85807438461539	13.3983261880874	1.91112072382451e-05	5.74263279847213e-11
PANTO_PWY__phosphopantothenate_biosynthesis_I_g__Bacteroides_s__Bacteroides_stercoris	13.8896605261649	25.721784878604	0.111107547945205	0.404709752491628	1.60099578074485e-14	10.4641341442308	29.8380047585333	0.00253901452761759	1.17381927851887e-06
PWY_6163__chorismate_biosynthesis_from_3_dehydroquinate_g__Anaerostipes_s__Anaerostipes_hadrus	13.8618052831541	16.9901722039836	0.181113561643836	0.69172496957126	1.86751864666096e-32	9.00408004807692	13.564713624887	3.35714875147581e-06	1.14681791634682e-12
DTDPRHAMSYN_PWY__dTDP_L_rhamnose_biosynthesis_I_g__Blautia_s__Ruminococcus_torques	13.8504847845878	12.0084529932912	8.12667364383562	12.8929560328977	4.74657590192936e-06	14.2204581538462	17.947092663813	0.0287450830510443	0.202200617129523
BRANCHED_CHAIN_AA_SYN_PWY__superpathway_of_branched_amino_acid_biosynthesis_g__Anaerostipes_s__Anaerostipes_hadrus	13.8085738243728	17.9856207042264	0.245547602739726	0.700660404689563	4.40245025258408e-32	9.40338098076923	13.5397877814995	1.7670375378675e-05	7.65505031829033e-12
PWY_6386__UDP_N_acetylmuramoyl_pentapeptide_biosynthesis_II__lysine_containing__g__Anaerostipes_s__Anaerostipes_hadrus	13.7895338637993	16.876668941744	0.223929383561644	0.711562704170187	1.63395361754562e-32	9.64012135576923	14.6237798024706	8.33056769025792e-06	2.97619192285522e-12
PWY_6124__inosine_5'_phosphate_biosynthesis_II_g__Bacteroides_s__Bacteroides_vulgatus	13.7768383598566	15.4741569577372	0.72070005890411	1.95478891650461	2.09698401813773e-28	20.3265371826923	29.5578328773141	0.966878646917028	3.53100486843913e-17
GLCMANNANAUT_PWY__superpathway_of_N_acetylglucosamine__N_acetylmannosamine_and_N_acetylneuraminate_degradation_g__Faecalibacterium_s__Faecalibacterium_prausnitzii	13.7740475770609	11.1916310156632	9.44740280821918	9.28414866221057	0.00233889344606457	10.4489091346154	11.1378598256471	0.00334917831075617	0.838058107047056
PANTOSYN_PWY__pantothenate_and_coenzyme_A_biosynthesis_I_g__Blautia_s__Ruminococcus_torques	13.7695174229391	11.6064152277428	8.27695265753425	14.1641514028354	1.57114518872009e-07	13.3091460865385	15.7759254074583	0.0198432057941301	0.088067815009098
PWY_5973__cis_vaccenate_biosynthesis_g__Blautia_s__Ruminococcus_torques	13.7448890716846	14.1855234060546	5.48780743835616	7.01216985561665	3.27348648331901e-08	9.10686266346154	14.367710253087	3.17559843905134e-06	0.713109981590169
1CMET2_PWY__N10_formyl_tetrahydrofolate_biosynthesis_g__Bacteroides_s__Bacteroides_vulgatus	13.7435983340502	15.7607689952593	0.583528602739726	1.57999354365334	5.5623202384341e-29	19.2997718076923	26.7812560354014	0.878298590768345	5.50635397815273e-18
PWY_6595__superpathway_of_guanosine_nucleotides_degradation__plants_	13.7245672616487	14.4006826902675	5.81497989041096	7.21593893569899	5.81812277247723e-09	12.6980579711538	18.3423665070958	0.134221237843893	0.000200752018576281
BRANCHED_CHAIN_AA_SYN_PWY__superpathway_of_branched_amino_acid_biosynthesis_g__Blautia_s__Blautia_wexlerae	13.7200621039427	17.059021627877	1.38054245205479	1.80884378410617	6.67893104876706e-28	14.0791942980769	25.5977806967451	0.0140273378593382	5.09415830773999e-07
MET_SAM_PWY__superpathway_of_S_adenosyl_L_methionine_biosynthesis_unclassified	13.7158440035842	9.89999893450746	27.7544767123288	29.3124985035468	4.65907407130058e-09	15.3537612211538	14.3108359204047	0.618753652461181	1.76564764896832e-05
RIBOSYN2_PWY__flavin_biosynthesis_I__bacteria_and_plants__g__Blautia_s__Ruminococcus_torques	13.7126573835125	13.6216782379287	10.7151921780822	14.4452193594992	0.0105434383502785	14.0686087884615	17.2536173004637	0.104330190075318	0.734511370427062
RHAMCAT_PWY__L_rhamnose_degradation_I_unclassified	13.6947627956989	11.3922786842945	33.8276505479452	22.8283259172634	6.22090967919773e-16	13.9487700769231	9.40781771996822	0.392765048840326	4.48555883525383e-11
PWY_7111__pyruvate_fermentation_to_isobutanol__engineered__g__Blautia_s__Blautia_wexlerae	13.6840819318996	16.3652329946659	1.4543007260274	1.81190560249313	4.76907304412345e-28	14.229818	25.0304246957252	0.0159705491576756	2.76918930775447e-07
SER_GLYSYN_PWY__superpathway_of_L_serine_and_glycine_biosynthesis_I_g__Blautia_s__Ruminococcus_torques	13.6258706236559	11.5415314414186	5.68543650684931	6.16501979108568	1.13760437015802e-09	11.3916579615385	14.7007150938087	0.00164044939703908	0.474936469401174
TRPSYN_PWY__L_tryptophan_biosynthesis_g__Blautia_s__Blautia_obeum	13.6102621397849	12.3513671716259	1.62572012328767	2.19590583892434	5.38048862365664e-23	12.9714839615385	17.5808070107057	0.00595532108323363	8.22895063543463e-05
PWY_3841__folate_transformations_II_g__Anaerostipes_s__Anaerostipes_hadrus	13.5879931827957	17.7802188897332	0.199054671232877	0.632556609063767	1.09364510021227e-32	8.64182066346154	12.4426781444105	3.73941982321295e-06	1.4348570916824e-13
PWY_6608__guanosine_nucleotides_degradation_III_unclassified	13.5148595376344	9.63865831783916	22.2917419178082	17.6589346105554	1.97878881547599e-07	17.8271223076923	13.7345199560759	0.00158588594144639	0.0675237190223652
PWY_6387__UDP_N_acetylmuramoyl_pentapeptide_biosynthesis_I__meso_diaminopimelate_containing__g__Anaerostipes_s__Anaerostipes_hadrus	13.4575893082437	16.4408223482229	0.22515198630137	0.684449844257689	1.5353597629766e-32	9.39125815384615	14.086943930757	1.24344149854812e-05	8.41409289338624e-13
HISTSYN_PWY__L_histidine_biosynthesis_g__Blautia_s__Ruminococcus_torques	13.4519214516129	12.6801701627476	3.62096701506849	4.30505365792517	3.60097535842427e-15	10.6892734711538	14.1725561640914	0.000300986184738708	0.00439307542663034
PWY_724__superpathway_of_L_lysine__L_threonine_and_L_methionine_biosynthesis_II_g__Blautia_s__Blautia_obeum	13.443932344086	11.6795522639083	1.6522995890411	2.26792829047292	2.3005726554428e-23	13.2071309519231	18.1176472909371	0.0117905066784678	8.23329024315479e-05
PWY_7357__thiamin_formation_from_pyrithiamine_and_oxythiamine__yeast__g__Blautia_s__Blautia_obeum	13.4416418996416	13.0703183795438	0.923417739726027	1.39520517183953	1.3903143816481e-25	14.2952746153846	19.784749227982	0.0272604119000846	5.29740843744368e-08
PWY_4242__pantothenate_and_coenzyme_A_biosynthesis_III_g__Blautia_s__Ruminococcus_torques	13.4392809939068	12.3718849823603	8.04324426027397	14.5934385757426	2.61506715292282e-07	13.7058703173077	16.6122924884748	0.0532586414312671	0.0575673908938716
DTDPRHAMSYN_PWY__dTDP_L_rhamnose_biosynthesis_I_g__Bacteroides_s__Bacteroides_vulgatus_CAG_6	13.4279456523297	18.5780867455177	0.68254397260274	1.96205841934529	1.55372867138515e-28	18.2678422307692	27.4543283763614	0.861952453277985	4.38878864624143e-18
P161_PWY__acetylene_degradation	13.4270917491039	29.8582350153265	56.7862923150685	80.8116451443714	1.71701074933473e-10	9.28601279807692	18.8137596063806	0.00421889338431378	2.35045262817587e-11
PWY_5103__L_isoleucine_biosynthesis_III_g__Anaerostipes_s__Anaerostipes_hadrus	13.4170140143369	17.4953353475626	0.237555260273973	0.684312318466523	4.33502055289649e-32	9.08893850961539	13.1240590592081	1.61628626324683e-05	7.48264762709091e-12
HISDEG_PWY__L_histidine_degradation_I_g__Alistipes_s__Alistipes_putredinis	13.4158565806452	14.7052900877371	0.0887068904109589	0.625737787062235	2.5957060548129e-28	8.58146827115385	12.6767590492557	0.00068252505065428	7.15367476284398e-17
PWY_6123__inosine_5'_phosphate_biosynthesis_I_g__Alistipes_s__Alistipes_putredinis	13.4041359903226	13.8993080512678	0.0916464246575343	0.60496988678037	3.81189565757485e-28	8.73240912403846	12.2065155123678	0.000797175831700548	5.56986766673759e-17
PWY_6168__flavin_biosynthesis_III__fungi__g__Blautia_s__Ruminococcus_torques	13.403821046595	13.8289832448022	10.3581377808219	14.3045266130119	0.0109686703733391	13.7367020384615	17.4139219271943	0.0815075986673509	0.712814345201531
PWY_7323__superpathway_of_GDP_mannose_derived_O_antigen_building_blocks_biosynthesis_unclassified	13.3517638709677	8.52620716282651	14.4982584931507	11.732698067233	0.949523875170627	11.9179647403846	9.00157418511492	0.0928196259163924	0.183324491326482
PWY0_1586__peptidoglycan_maturation__meso_diaminopimelate_containing__g__Bacteroides_s__Bacteroides_stercoris	13.3512526749104	25.208094239935	0.0954927671232877	0.33630182240819	1.68947247604588e-13	10.1308013269231	29.7251525420319	0.00376927648855434	3.77606335892794e-06
COA_PWY_1__coenzyme_A_biosynthesis_II__mammalian__g__Lachnospiraceae_unclassified_s__Eubacterium_rectale	13.340954674552	15.4367647441106	14.4244763	20.5276619525819	0.163010359827741	15.2179676346154	20.555282985699	0.215015511574151	0.903804800437624
PWY_5862__superpathway_of_demethylmenaquinol_9_biosynthesis	13.3282720573477	20.0176737970219	31.1321630136986	42.3860978156303	0.0708064400915771	7.06917951923077	10.6617222839905	2.93458441257224e-06	1.91508362948162e-05
METSYN_PWY__L_homoserine_and_L_methionine_biosynthesis_unclassified	13.3252317419355	9.79798080590224	25.3244895890411	28.8710680040326	3.65044674680728e-07	14.5517942692308	13.9746998287834	0.420634710915067	7.16318302578961e-05
PANTOSYN_PWY__pantothenate_and_coenzyme_A_biosynthesis_I_g__Anaerostipes_s__Anaerostipes_hadrus	13.3205693799283	16.6555430206002	0.192391698630137	0.617188349177828	1.06004718274985e-32	8.30144841346154	11.9667502189618	1.74495101047322e-06	1.68464609114892e-12
PWY_6305__putrescine_biosynthesis_IV_g__Blautia_s__Blautia_obeum	13.2832005268817	11.8929128246478	2.75807636986301	3.55860535876976	3.35591904901779e-17	11.3600761826923	15.8292756002957	0.00118082747305699	0.0226790817047357
TRNA_CHARGING_PWY__tRNA_charging_g__Anaerostipes_s__Anaerostipes_hadrus	13.2713372293907	17.3119621881321	0.217648095890411	0.644726699246755	3.29649317666456e-32	8.51028167307692	12.4409847120196	4.01131560283819e-06	6.94209560671152e-12
PWY_6700__queuosine_biosynthesis_g__Bacteroides_s__Bacteroides_vulgatus	13.2338891290323	14.6913420430969	0.674219950684931	1.80166380128107	4.03608324290502e-29	20.4581911730769	29.0810151713212	0.881587159989806	1.72488159689843e-18
PWY_5686__UMP_biosynthesis_g__Alistipes_s__Alistipes_putredinis_CAG_67	13.233366034767	13.685321423592	0.0643412780821918	0.498807387168841	3.53384027950943e-28	9.08159454807692	13.7011334974131	0.000566740558664607	2.48802029064683e-17
PWY_7357__thiamin_formation_from_pyrithiamine_and_oxythiamine__yeast__g__Lachnospiraceae_unclassified_s__Eubacterium_rectale	13.211867874552	14.1307388349859	11.2957581438356	16.0122693704084	0.0131000451069366	14.8597220384615	19.4426684218674	0.207773062709964	0.29139439704724
PWY0_1586__peptidoglycan_maturation__meso_diaminopimelate_containing__g__Lachnospiraceae_unclassified_s__Eubacterium_rectale	13.1677690322581	17.604125811132	9.1227378630137	29.3803333987913	6.87356106501362e-05	12.9038896538462	21.0290063621906	0.0269874587025667	0.307183809804804
PWY_2942__L_lysine_biosynthesis_III_g__Blautia_s__Ruminococcus_torques	13.1624995519713	12.7051700476833	5.08478995890411	6.07229298549268	1.64606742556559e-09	9.34906806730769	12.8452263161122	5.78690174872647e-05	0.313118491520379
PWY0_1297__superpathway_of_purine_deoxyribonucleosides_degradation_g__Blautia_s__Ruminococcus_torques	13.1475314086022	13.4162908690028	5.08253150684931	5.9137581968522	2.19359735786569e-08	8.96655829807692	13.4608123235045	7.53117734378818e-06	0.636402496270109
PWY_6703__preQ0_biosynthesis_g__Bacteroides_s__Bacteroides_stercoris	13.1458400336918	25.1021654228669	0.0731635342465753	0.26630003840896	3.2212977193182e-13	9.71005667307692	26.1411321681596	0.00666607762832962	2.08475832045902e-06
HISTSYN_PWY__L_histidine_biosynthesis_g__Bacteroides_s__Bacteroides_stercoris	13.1381290956989	24.3726200106606	0.106613232876712	0.394855705091483	1.03246334512755e-13	9.73715284615385	28.5339837410749	0.00285691344212251	4.51662815092782e-06
PWY_5723__Rubisco_shunt	13.1376603225806	38.231580666329	76.5252057534247	103.928201874427	6.54557811634764e-20	4.67900644230769	10.2058562320547	0.00212984594106396	9.05762731443244e-20
PWY_6124__inosine_5'_phosphate_biosynthesis_II_g__Blautia_s__Ruminococcus_torques	13.1169529247312	11.7638260320941	5.5493244109589	6.12822673011307	3.88689327088926e-09	10.3064616538462	13.481164355569	0.000462107660302845	0.445797944378829
PWY66_422__D_galactose_degradation_V__Leloir_pathway__g__Blautia_s__Blautia_wexlerae	13.1090966379928	19.3829917802845	1.0771222739726	1.4537344131952	7.96287354171938e-29	14.0864677788462	30.6914486194981	0.0137365461882433	2.70757374750519e-08
COA_PWY__coenzyme_A_biosynthesis_I_g__Alistipes_s__Alistipes_putredinis_CAG_67	13.1032316426523	13.4201245363606	0.0758502876712329	0.554160202664192	4.89648802240094e-28	8.59185551923077	13.0439378168098	0.000308483006048754	1.21977449077523e-16
PWY_5103__L_isoleucine_biosynthesis_III_g__Blautia_s__Blautia_wexlerae	13.0931823082437	16.3078504268848	1.32447232876712	1.7307997571445	7.81324520828142e-28	13.462924	24.7323809913779	0.0136272049973869	5.01526193656817e-07
NONOXIPENT_PWY__pentose_phosphate_pathway__non_oxidative_branch__g__Lachnospiraceae_unclassified_s__Eubacterium_rectale	13.0634064462366	15.7789789426726	12.4792389109589	18.5328132127647	0.071314190809676	16.565979125	23.5613536151447	0.433475165414517	0.394234992437037
PWY_5347__superpathway_of_L_methionine_biosynthesis__transsulfuration__unclassified	13.0545088387097	9.01112459861601	26.9452175342466	28.4096091425444	1.00725911329622e-09	14.4180493173077	13.3879923651733	0.571317706250122	6.75441991355998e-06
COA_PWY__coenzyme_A_biosynthesis_I_g__Bacteroides_s__Bacteroides_vulgatus	13.0262627562724	14.8288663882262	0.589413315068493	1.59465737170766	3.03650944379271e-29	16.8227137019231	24.4729487083533	0.524212792668434	6.18881979936535e-19
PWY_6608__guanosine_nucleotides_degradation_III_g__Blautia_s__Ruminococcus_torques	13.0165801971326	12.138112548058	4.10159604109589	5.53603373246228	1.27247090285155e-12	9.64279876923077	14.0701396159486	3.23675223672513e-05	0.318102105182299
PWY_6892__thiazole_biosynthesis_I__E__coli__g__Blautia_s__Blautia_wexlerae	13.0080069301075	22.4782230066988	0.573903149315068	0.827341992146333	3.86487265476198e-31	13.5691450192308	29.5163826092944	0.0199171478441137	1.65481557122723e-09
PWY_7234__inosine_5'_phosphate_biosynthesis_III_g__Alistipes_s__Alistipes_putredinis	13.0072550512545	13.742302849537	0.0871303287671233	0.60278311787148	2.68354938463349e-27	8.26965493942308	11.7926906849209	0.000760203782358783	6.44437618159556e-17
COMPLETE_ARO_PWY__superpathway_of_aromatic_amino_acid_biosynthesis_g__Lachnospiraceae_unclassified_s__Eubacterium_rectale	12.9557738709677	14.5929667444682	13.1801359178082	20.8563405225575	0.0587897137300345	14.831456125	20.362725465095	0.198060241309287	0.614438731423598
PWY_6385__peptidoglycan_biosynthesis_III__mycobacteria__g__Anaerostipes_s__Anaerostipes_hadrus	12.9501892329749	15.8598387258231	0.210408068493151	0.668874553639967	1.00380033276898e-32	8.81599571923077	13.4179484841334	4.27426494042883e-06	1.75936277926284e-12
ARGSYNBSUB_PWY__L_arginine_biosynthesis_II__acetyl_cycle__g__Blautia_s__Blautia_wexlerae	12.9497676344086	19.3409646888274	1.24016743835616	1.61912000065896	5.53378747499919e-28	14.7075955192308	29.5347272128196	0.0560749815499781	7.50795594671167e-08
PWY_5695__urate_biosynthesis/inosine_5'_phosphate_degradation_g__Anaerostipes_s__Anaerostipes_hadrus	12.9464865412186	15.7722635507365	0.222650630136986	0.629848353355095	8.9628213818321e-32	8.88194107692308	13.5085842303184	1.24434857969697e-05	2.29513946724549e-11
PANTO_PWY__phosphopantothenate_biosynthesis_I_g__Bacteroides_s__Bacteroides_vulgatus	12.9251088566308	14.8327258808658	0.607457579452055	1.67178216253329	8.44432683123017e-29	18.1645231442308	27.1026410210823	0.678342093214273	5.80898114806422e-18
PYRIDNUCSYN_PWY__NAD_biosynthesis_I__from_aspartate__g__Anaerostipes_s__Anaerostipes_hadrus	12.9039592759857	15.7725113819942	0.184455452054795	0.615824659109457	8.1492475064134e-33	8.25851533653846	12.423695749839	1.61488521439644e-06	1.54732315303187e-12
PWY_4242__pantothenate_and_coenzyme_A_biosynthesis_III_g__Blautia_s__Blautia_obeum	12.8843520573477	11.9128165397718	1.33502578493151	1.96210537436643	2.60662912951607e-24	11.3517403942308	15.0145111990386	0.00443982195251974	1.43621860475484e-05
PWY_7219__adenosine_ribonucleotides_de_novo_biosynthesis_g__Alistipes_s__Alistipes_putredinis	12.8784155978495	15.0084901236493	0.114428767123288	0.804350392953108	6.91389674707604e-28	7.95743856153846	11.6058421497747	0.001126321895777	7.99306615912544e-17
PWY_6936__seleno_amino_acid_biosynthesis_g__Bacteroides_s__Bacteroides_vulgatus	12.8669027634409	15.1965251999622	0.656046232876712	1.82784220402847	1.67612994113979e-27	19.6923462788462	29.2468379578436	0.971421535191351	2.59549705617969e-16
PWY0_1296__purine_ribonucleosides_degradation_g__Anaerostipes_s__Anaerostipes_hadrus	12.8590949928315	16.6608200567178	0.18374468630137	0.584109885639728	1.51312061025676e-32	8.23884218269231	12.6870738597677	1.71949211940306e-06	2.22916729773011e-12
1CMET2_PWY__N10_formyl_tetrahydrofolate_biosynthesis_g__Bacteroides_s__Bacteroides_stercoris	12.8549498494624	23.7707689352862	0.0865299863013699	0.364363700385972	8.63922035861737e-14	9.89939609615385	28.2973122677106	0.00468446691144269	1.1313482515605e-06
HSERMETANA_PWY__L_methionine_biosynthesis_III_g__Blautia_s__Ruminococcus_torques	12.8520870752688	12.181373151645	3.98041823287671	4.80997539333286	1.22087750605782e-12	9.39007716346154	14.5065421095259	1.57664321328007e-05	0.0997881358498749
PWY_6124__inosine_5'_phosphate_biosynthesis_II_g__Anaerostipes_s__Anaerostipes_hadrus	12.8452386344086	16.4641852882879	0.261189424657534	0.68687473602124	8.7589232287867e-32	8.37402432692308	12.0754834073245	6.893102831946e-06	5.54204895466565e-12
PWY_6122__5_aminoimidazole_ribonucleotide_biosynthesis_II_g__Anaerostipes_s__Anaerostipes_hadrus	12.8212522078853	16.30406817894	0.244122	0.67650292647277	4.90312160489479e-32	8.72128604807692	12.4817415188773	1.99319325252518e-05	4.97974844411261e-13
PWY_6277__superpathway_of_5_aminoimidazole_ribonucleotide_biosynthesis_g__Anaerostipes_s__Anaerostipes_hadrus	12.8212522078853	16.30406817894	0.244122	0.67650292647277	4.90312160489479e-32	8.72128604807692	12.4817415188773	1.99319325252518e-05	4.97974844411261e-13
PWY_6123__inosine_5'_phosphate_biosynthesis_I_g__Anaerostipes_s__Anaerostipes_hadrus	12.7878063225806	16.4847194231616	0.188098753424658	0.547538737772188	1.23482062832867e-32	8.02023642307692	11.6579269638724	2.38935173636991e-06	1.66459738519524e-12
DTDPRHAMSYN_PWY__dTDP_L_rhamnose_biosynthesis_I_g__Bacteroides_s__Bacteroides_uniformis	12.7594675182796	16.9757054225231	0.142138042465753	0.477482361226441	5.20608167636768e-33	17.3671833557692	21.317208703819	0.190410118948774	2.85160326760606e-24
PWY_2942__L_lysine_biosynthesis_III_g__Bacteroides_s__Bacteroides_stercoris	12.7146260752688	23.7800542537556	0.0860916712328767	0.328437990488314	9.54231013082913e-14	9.386835875	26.895715941305	0.00296882696163941	2.70594681949733e-06
ARGSYNBSUB_PWY__L_arginine_biosynthesis_II__acetyl_cycle__g__Anaerostipes_s__Anaerostipes_hadrus	12.7024937598566	16.5086147639078	0.203259178082192	0.624705221017044	2.12492370563025e-32	8.24484869230769	12.0458002970594	4.8103840722332e-06	1.76718305728313e-12
PWY_2942__L_lysine_biosynthesis_III_g__Anaerostipes_s__Anaerostipes_hadrus	12.6825392508961	16.7087544794444	0.212551287671233	0.638031231793521	3.73089541696361e-32	8.23980572115385	11.9810604482245	6.14047209299217e-06	2.02831338809365e-12
PWY_5030__L_histidine_degradation_III_g__Bacteroides_s__Bacteroides_stercoris	12.679012778853	23.6928080083222	0.100734980821918	0.375697152114874	1.67301448194193e-14	9.33326339423077	27.1477094936226	0.00218541754834541	1.53913890319378e-06
PRPP_PWY__superpathway_of_histidine__purine,_and_pyrimidine_biosynthesis_unclassified	12.6665701899642	10.3942979141978	21.2710097260274	15.6489329170491	1.68167408975397e-06	9.50136317307692	10.5764927618776	0.000447195060863114	1.15839055477229e-09
COA_PWY_1__coenzyme_A_biosynthesis_II__mammalian__g__Bacteroides_s__Bacteroides_vulgatus	12.6616869903226	14.4240839587909	0.567355698630137	1.51905205524698	5.06889889473226e-29	16.3141151153846	23.2115982520746	0.61062566662163	1.13009657722577e-18
PWY_3841__folate_transformations_II_g__Bacteroides_s__Bacteroides_vulgatus	12.6573104483871	14.6262521922139	0.541960649315068	1.47100842876784	5.3488786409262e-29	17.7141067884615	24.6103299002344	0.832682415085821	8.97741144315178e-18
PWY_5367__petroselinate_biosynthesis_g__Blautia_s__Ruminococcus_torques	12.6486827311828	13.631866960898	5.20437084931507	7.13715774497849	7.96547652837099e-08	8.30211817307692	13.7619107157234	3.26450870307832e-06	0.870185360802921
PWY_6121__5_aminoimidazole_ribonucleotide_biosynthesis_I_g__Anaerostipes_s__Anaerostipes_hadrus	12.6461818028674	15.953319504256	0.242302715068493	0.678883439266617	4.97927058353701e-32	8.48930488461538	12.1896409070619	1.32246280495928e-05	1.13746011121081e-12
PWY_3001__superpathway_of_L_isoleucine_biosynthesis_I_g__Bacteroides_s__Bacteroides_stercoris	12.6381713781362	23.6389748431703	0.0841139178082192	0.340764627023011	2.52806945464115e-14	9.96295156730769	28.5163938625136	0.00268962489679267	1.6030448755383e-06
PWY_5695__urate_biosynthesis/inosine_5'_phosphate_degradation_g__Bacteroides_s__Bacteroides_vulgatus_CAG_6	12.637988872043	16.3740501834735	0.528483264383562	1.47107006217758	2.60090052895478e-28	20.4498606153846	28.3122300800608	0.358507965396397	2.43418974045986e-18
PANTOSYN_PWY__pantothenate_and_coenzyme_A_biosynthesis_I_g__Bacteroides_s__Bacteroides_stercoris	12.6147472784946	23.4820833994765	0.0900063150684932	0.352300975812817	1.46283261384129e-13	9.38040029807692	27.1726764717993	0.00433765904254119	1.63378038747161e-06
PWY_6609__adenine_and_adenosine_salvage_III_g__Blautia_s__Blautia_obeum	12.6111927419355	11.9291701888306	1.49633743835616	1.94967708306354	1.68995278761045e-21	12.4266857596154	16.9835606711539	0.00981740928951123	0.000249274586031648
PWY_6700__queuosine_biosynthesis_g__Bacteroides_s__Bacteroides_vulgatus_CAG_6	12.5956781146953	14.6143495549413	0.657206705479452	1.78236574743407	1.04515288852832e-28	17.0840162596154	24.9436628367296	0.766152535722462	3.28705229316961e-18
PANTOSYN_PWY__pantothenate_and_coenzyme_A_biosynthesis_I_g__Bacteroides_s__Bacteroides_vulgatus	12.579202781362	14.3543970079879	0.575843821917808	1.57949158998716	1.31858462102039e-28	16.9651641153846	24.8086612367608	0.54634508408129	4.50287717831665e-17
DTDPRHAMSYN_PWY__dTDP_L_rhamnose_biosynthesis_I_g__Blautia_s__Blautia_wexlerae	12.5660846487455	15.6930053994103	2.42004480821918	2.78879630005177	3.90455761347579e-22	14.6893486538462	36.7448074139956	0.0624629228568759	3.28036093777848e-06
PWY66_422__D_galactose_degradation_V__Leloir_pathway__g__Blautia_s__Blautia_obeum	12.5484604193548	11.5303492515632	1.50262813561644	1.81874501257632	5.85741841514728e-23	12.2151728548077	16.4114345910877	0.0180998880664798	0.00027719753449526
PWY_5022__4_aminobutanoate_degradation_V	12.5448899175627	14.0057391011577	6.30396919178082	7.17782080102959	9.8787313919116e-06	13.0627331442308	10.6847067672803	0.144955712032165	3.67913548769804e-06
METHGLYUT_PWY__superpathway_of_methylglyoxal_degradation	12.5403156666667	11.5866955144334	22.2321735068493	39.2532487256299	0.00619757399255332	8.43585873076923	7.70901701184268	0.000106743475973792	0.803074213951595
GLYCOGENSYNTH_PWY__glycogen_biosynthesis_I__from_ADP_D_Glucose__g__Blautia_s__Blautia_wexlerae	12.5368057311828	19.5541091853039	1.1764688630137	1.64560104753704	8.77295359263296e-28	13.9757844519231	31.3666141361696	0.028322480187113	2.01387567419905e-07
PWY_6124__inosine_5'_phosphate_biosynthesis_II_g__Alistipes_s__Alistipes_putredinis	12.5230958415771	12.9083628244133	0.0803091095890411	0.542825872068709	2.28058150721764e-28	8.53144946634615	11.8056331821506	0.00136122304119307	2.41066124766364e-17
ARGSYNBSUB_PWY__L_arginine_biosynthesis_II__acetyl_cycle__g__Ruminococcus_s__Ruminococcus_bromii	12.5212169043011	18.039672613701	2.85216597260274	5.99760407769307	3.62277308412035e-06	18.3413250576923	32.3590485732172	0.257417355971449	0.0239521737658873
ARO_PWY__chorismate_biosynthesis_I_g__Lachnospiraceae_unclassified_s__Eubacterium_rectale	12.5206209247312	14.2021050178689	12.7560965205479	20.2066832798061	0.06343469481738	14.4891214326923	20.1354971087368	0.20207359218935	0.608149692816446
PWY_7199__pyrimidine_deoxyribonucleosides_salvage_g__Bacteroides_s__Bacteroides_vulgatus	12.5165732939068	14.2708688950917	0.535805789041096	1.55212373560723	2.84875233759687e-29	16.5602233461538	23.095342940193	0.617485615544328	4.45410607899827e-17
PWY_4242__pantothenate_and_coenzyme_A_biosynthesis_III_g__Bacteroides_s__Bacteroides_stercoris	12.4845681039427	23.3283876961577	0.0712231506849315	0.33506747274105	6.85322042776903e-14	9.18580838461538	26.7751686969639	0.00357501167611215	6.22705925677011e-07
METH_ACETATE_PWY__methanogenesis_from_acetate_g__Blautia_s__Blautia_wexlerae	12.4575703749104	16.0957498346318	0.993455287671233	1.35608797388768	1.16616020956092e-29	12.4991940576923	22.6624182605744	0.01267065145265	4.42571058846264e-08
PWY_3001__superpathway_of_L_isoleucine_biosynthesis_I_g__Blautia_s__Ruminococcus_torques	12.4473482630824	10.4969311438607	5.10300463013699	4.80939414519126	6.781248728151e-10	10.8527946057692	13.7230628069154	0.00358132767119469	0.234202569890048
PWY_5686__UMP_biosynthesis_g__Bacteroides_s__Bacteroides_stercoris	12.4398509767025	23.3430764454039	0.0744543287671233	0.276026545640142	4.5033953184449e-14	9.90523950961538	28.5506814389994	0.00382993653971519	1.6030448755383e-06
CALVIN_PWY__Calvin_Benson_Bassham_cycle_g__Lachnospiraceae_unclassified_s__Eubacterium_rectale	12.4353525964158	13.6582954509526	12.497405	18.2869736381936	0.109735382030424	14.6046348846154	19.5120272923973	0.324443194193059	0.594055846404824
PWY_724__superpathway_of_L_lysine__L_threonine_and_L_methionine_biosynthesis_II_g__Faecalibacterium_s__Faecalibacterium_prausnitzii	12.4130409605735	10.2383010422957	10.7229107671233	11.9059044681213	0.0665894818724056	9.23971864423077	9.79382190951838	0.00328473449703697	0.490540044873283
PWY_6123__inosine_5'_phosphate_biosynthesis_I_g__Blautia_s__Ruminococcus_torques	12.3861314910394	10.5517400450623	4.44296860273973	4.60264124572784	2.27718817566912e-11	10.196599625	13.0478511081009	0.000976207598520594	0.148161916981969
PWY_5686__UMP_biosynthesis_g__Alistipes_s__Alistipes_putredinis	12.3814422444444	13.6013367848195	0.0950695479452055	0.66603103005547	1.17913362401452e-27	7.06376252884615	10.0491243394186	0.000232774689612575	8.28637801858539e-17
PEPTIDOGLYCANSYN_PWY__peptidoglycan_biosynthesis_I__meso_diaminopimelate_containing__g__Faecalibacterium_s__Faecalibacterium_prausnitzii	12.3789512616487	12.5957314649804	13.7508565205479	16.032899761067	0.425099353555688	8.90412126923077	12.4862732630717	0.00339078108616741	0.00125740171292124
PWY0_1296__purine_ribonucleosides_degradation_g__Fusicatenibacter_s__Fusicatenibacter_saccharivorans	12.3523251326165	14.5393858790137	0.503465589041096	0.680641274058533	1.67211040156738e-26	11.3818000384615	16.4009161645098	0.00515365642604876	1.81009747767779e-09
ASPASN_PWY__superpathway_of_L_aspartate_and_L_asparagine_biosynthesis_g__Bacteroides_s__Bacteroides_stercoris	12.3440144645161	23.1534518808673	0.0891653438356164	0.334655198584432	7.20436702150394e-15	9.57985307692308	27.0220395579419	0.00438348146694311	6.12764708611813e-07
HSERMETANA_PWY__L_methionine_biosynthesis_III_g__Blautia_s__Blautia_wexlerae	12.3289931935484	17.2853508579233	0.964406780821918	1.27194080535884	3.54021538054406e-29	12.5444278942308	24.3806867200281	0.0131880523647649	4.17285063548747e-08
CALVIN_PWY__Calvin_Benson_Bassham_cycle_g__Blautia_s__Blautia_obeum	12.317104562724	11.3394175714353	1.78270138356164	2.21841734083911	4.40737463820112e-22	11.7341772019231	15.157794652518	0.0191917518972712	0.00042790300651598
PWY_5030__L_histidine_degradation_III_g__Alistipes_s__Alistipes_putredinis	12.3152763193548	13.7803320944027	0.0874321369863014	0.635195966304676	4.27415518234784e-27	7.60250223557692	11.2840122498834	0.0011015871709597	8.05845706098545e-17
PYRIDOXSYN_PWY__pyridoxal_5'_phosphate_biosynthesis_I_g__Bacteroides_s__Bacteroides_stercoris	12.3090042544803	23.2980945815346	0.079020904109589	0.347164146064508	2.11563734958878e-13	9.74748975	28.788672662061	0.00641024567744609	9.06117164445053e-07
ASPASN_PWY__superpathway_of_L_aspartate_and_L_asparagine_biosynthesis_g__Bacteroides_s__Bacteroides_vulgatus	12.3021538164875	14.3835403421461	0.704891883561644	1.9774973574846	1.30719857529794e-27	19.67919575	29.1779207164928	0.596861576189752	7.55248898934931e-18
PANTO_PWY__phosphopantothenate_biosynthesis_I_g__Blautia_s__Ruminococcus_torques	12.2998576774194	9.97023118602632	9.03906573972603	15.1076594470765	4.17679734575572e-06	12.6377328173077	15.0408019417964	0.0392788693135276	0.156987609310588
GLUDEG_I_PWY__GABA_shunt	12.2954056415771	15.1209217661985	5.80747420547945	9.37079943664291	1.24855850996604e-07	12.8885877884615	11.5632092636469	0.145369442888448	6.89737677645059e-07
PWY_6609__adenine_and_adenosine_salvage_III_g__Bacteroides_s__Bacteroides_stercoris	12.2947951200717	22.900479279392	0.0792508767123288	0.300004089650918	1.30157053391161e-15	9.05962254807692	25.9968510870335	0.0018469174380387	4.57193019044885e-07
PWY_5097__L_lysine_biosynthesis_VI_g__Anaerostipes_s__Anaerostipes_hadrus	12.2528880394265	16.1034115251386	0.178856054794521	0.566694133773602	1.84758679027095e-32	7.88825575961538	11.3936857319111	5.13064809532933e-06	1.45907259512096e-12
PWY_6123__inosine_5'_phosphate_biosynthesis_I_g__Bacteroides_s__Bacteroides_stercoris	12.2370902799283	22.663517679401	0.0954268506849315	0.336089726237963	1.59874591230454e-13	9.20465135576923	26.689645206857	0.003594273308644	6.44785598563991e-06
PYRIDNUCSYN_PWY__NAD_biosynthesis_I__from_aspartate__g__Bacteroides_s__Bacteroides_vulgatus	12.2252526451613	13.7702102603871	0.609676383561644	1.6228134931611	2.49356231431249e-28	18.1234244423077	26.6865069636072	0.977223570513863	8.29688034371917e-18
ARGSYN_PWY__L_arginine_biosynthesis_I__via_L_ornithine__g__Ruminococcus_s__Ruminococcus_bromii	12.2179097885305	17.5773603849468	2.70318623287671	5.72077746658535	1.32911024944895e-06	18.0645203461538	31.7864651468261	0.272663172268814	0.0121512288348999
PWY_6700__queuosine_biosynthesis_g__Anaerostipes_s__Anaerostipes_hadrus	12.2150787204301	15.0169533767585	0.184771452054795	0.680768466511234	1.03189236667451e-32	7.37611505769231	11.2421890914817	2.29202210947505e-07	8.40361738946715e-13
PWY_7400__L_arginine_biosynthesis_IV__archaebacteria__g__Ruminococcus_s__Ruminococcus_bromii	12.1908586200717	17.5356501669725	2.69674136986301	5.70734717246757	1.33811936211659e-06	18.0348927211538	31.7271979388251	0.272663172268814	0.0120955140375882
PWY_7199__pyrimidine_deoxyribonucleosides_salvage_g__Bacteroides_s__Bacteroides_stercoris	12.1785288136201	22.7499976715404	0.0901717945205479	0.364963222917809	4.39737405995831e-13	8.615421375	25.4369128544629	0.0038552734829921	2.75713963010294e-06
PWY_2942__L_lysine_biosynthesis_III_g__Bacteroides_s__Bacteroides_vulgatus	12.1741809784946	14.0196869822548	0.549923219178082	1.4958879439716	2.84632000317713e-29	18.1922838076923	25.7671549036052	0.925969544378002	4.91885197264056e-18
PWY_6549__L_glutamine_biosynthesis_III_unclassified	12.1471879928315	7.82034467357556	16.0794636986301	10.0655052720094	0.0041633467334599	10.0336658653846	8.34945189713272	0.00794692193309787	2.42062572441855e-05
TRPSYN_PWY__L_tryptophan_biosynthesis_g__Lachnospiraceae_unclassified_s__Eubacterium_rectale	12.1382430731183	13.6779382265189	10.6005640547945	15.8659533122566	0.0128396151234572	13.6121827307692	17.8723551260613	0.209863153572818	0.294705478707843
THISYNARA_PWY__superpathway_of_thiamin_diphosphate_biosynthesis_III__eukaryotes__g__Bacteroides_s__Bacteroides_vulgatus	12.1025864340502	14.6461664006353	0.586723452054794	1.71951712776725	2.30379427514554e-28	19.2602490673077	28.5027901925029	0.760151531422131	1.58354538844718e-17
PWY_1042__glycolysis_IV__plant_cytosol__g__Blautia_s__Blautia_wexlerae	12.0872724767025	20.4596170588649	1.45260387671233	1.95573437021678	7.38696630901473e-24	13.6599331923077	30.9047610431584	0.131819290891085	4.10910312714897e-06
PWY_6124__inosine_5'_phosphate_biosynthesis_II_g__Bacteroides_s__Bacteroides_stercoris	12.0863234286738	22.318660415847	0.0953985452054795	0.321432933769455	3.36231100872409e-14	9.06357562596154	26.2192331575838	0.00210500083864906	8.03226333066948e-06
PWY_7221__guanosine_ribonucleotides_de_novo_biosynthesis_g__Bacteroides_s__Bacteroides_vulgatus_CAG_6	12.0860662702509	14.9497995179152	0.597728080821918	1.54595200864237	1.00074514194404e-27	17.5275952259615	25.1499449355463	0.852579661772141	1.55119396161306e-17
COBALSYN_PWY__adenosylcobalamin_salvage_from_cobinamide_I_g__Blautia_s__Ruminococcus_torques	12.0768065591398	10.5128048743921	1.61915017808219	2.83743147800323	4.26862138163832e-21	8.25728880769231	13.5472543353016	7.09940499495073e-07	0.00085255855830555
PWY_6936__seleno_amino_acid_biosynthesis_g__Bacteroides_s__Bacteroides_vulgatus_CAG_6	12.0372872867384	13.9909307707018	0.56058904109589	1.54739441027997	9.75386198067425e-28	17.9825790961538	26.4909109742765	0.705827838795878	2.40351461338648e-16
FASYN_ELONG_PWY__fatty_acid_elongation____saturated_unclassified	12.0337327885305	19.951320718418	20.9745597671233	28.2722683807711	5.02168715807045e-09	3.36610529807692	4.33841212664586	1.58839835753184e-06	1.1653387226872e-16
PWY_1042__glycolysis_IV__plant_cytosol__g__Bacteroides_s__Bacteroides_sp_CAG_443	12.00692190681	34.284239102888	0	0	2.19183124333243e-06	0.462217788461538	3.56482995313287	8.08984992198707e-07	0.146302664112975
ASPASN_PWY__superpathway_of_L_aspartate_and_L_asparagine_biosynthesis_g__Bacteroides_s__Bacteroides_vulgatus_CAG_6	12.0023836232975	14.0853347190236	0.539625456164384	1.40513406710885	1.42766575913965e-28	17.3606837788462	25.088101198265	0.99668692239221	4.92725445884184e-18
DTDPRHAMSYN_PWY__dTDP_L_rhamnose_biosynthesis_I_g__Lachnospiraceae_unclassified_s__Eubacterium_rectale	11.9933716623656	14.1657650377413	10.6167299041096	17.1522766751458	0.00521101881289477	15.9211347884615	21.7179994484464	0.605313811319101	0.0502730961830035
FERMENTATION_PWY__mixed_acid_fermentation_unclassified	11.9664971218638	8.74268483308963	20.7196706849315	25.172665804609	0.00248016364154274	8.18160213461539	8.67538627069887	9.43669475363183e-06	1.14237680649923e-08
PWY_5686__UMP_biosynthesis_g__Bacteroides_s__Bacteroides_vulgatus	11.9622132043011	13.4918496457157	0.579137394520548	1.62493987373756	8.8854895256493e-29	17.7522616057692	26.2186046344465	0.947438084158839	9.38644885865583e-18
PWY_724__superpathway_of_L_lysine__L_threonine_and_L_methionine_biosynthesis_II_g__Blautia_s__Ruminococcus_torques	11.9618673727599	10.5825872033472	4.15431401369863	4.44424788466046	3.76688275682555e-11	9.39737714423077	12.197134942726	0.000502722030519218	0.131114295270442
PWY_7220__adenosine_deoxyribonucleotides_de_novo_biosynthesis_II_g__Alistipes_s__Alistipes_putredinis_CAG_67	11.9011676	12.3575500435285	0.0853078767123288	0.579443531977255	5.92168066137171e-28	8.72663584615385	11.9252639586775	0.00390134937612204	4.84510571797608e-17
PWY_7222__guanosine_deoxyribonucleotides_de_novo_biosynthesis_II_g__Alistipes_s__Alistipes_putredinis_CAG_67	11.9011676	12.3575500435285	0.0853078767123288	0.579443531977255	5.92168066137171e-28	8.72663584615385	11.9252639586775	0.00390134937612204	4.84510571797608e-17
PWY_5667__CDP_diacylglycerol_biosynthesis_I_g__Bacteroides_s__Bacteroides_stercoris	11.8982539795699	22.3112478114343	0.071823602739726	0.3107845332734	6.88929576202423e-15	9.17064408653846	26.7763062339245	0.00374311744906035	2.01263323546749e-07
PWY0_1319__CDP_diacylglycerol_biosynthesis_II_g__Bacteroides_s__Bacteroides_stercoris	11.8982539795699	22.3112478114343	0.071823602739726	0.3107845332734	6.88929576202423e-15	9.17064408653846	26.7763062339245	0.00374311744906035	2.01263323546749e-07
PWY_4242__pantothenate_and_coenzyme_A_biosynthesis_III_g__Anaerostipes_s__Anaerostipes_hadrus	11.8859992437276	14.8487055709187	0.133376205479452	0.471809335678824	2.3216148357894e-32	7.10559771153846	10.065117053361	1.05155763581404e-06	1.99224543295133e-12
PWY_7111__pyruvate_fermentation_to_isobutanol__engineered__g__Ruminococcus_s__Ruminococcus_bromii	11.8664624121864	16.7989661121568	2.9267761369863	5.9723829828813	9.09969078406978e-06	18.4258567403846	31.9839929504058	0.347730437962622	0.026533768656495
VALSYN_PWY__L_valine_biosynthesis_g__Ruminococcus_s__Ruminococcus_bromii	11.8664624121864	16.7989661121568	2.9267761369863	5.9723829828813	9.09969078406978e-06	18.4258567403846	31.9839929504058	0.347730437962622	0.026533768656495
COA_PWY__coenzyme_A_biosynthesis_I_g__Anaerostipes_s__Anaerostipes_hadrus	11.8647469892473	16.0863133284544	0.155637643835616	0.494499401485801	8.12871559764152e-33	7.01621365384615	9.81499370130947	1.22958314281684e-06	2.38866773844571e-13
PWY_6385__peptidoglycan_biosynthesis_III__mycobacteria__g__Bacteroides_s__Bacteroides_stercoris	11.8569483985663	22.0726089097765	0.0939606164383562	0.362671378427826	2.33637539971799e-13	9.42269974038462	27.3311866345688	0.00571779379203051	1.48556946273929e-06
ARGSYN_PWY__L_arginine_biosynthesis_I__via_L_ornithine__g__Anaerostipes_s__Anaerostipes_hadrus	11.8525983870968	15.4242012097053	0.133176849315068	0.516825161533394	5.26688067795888e-33	7.66557954807692	11.3519079554956	2.81946617829993e-06	1.01030512909322e-12
PWY_3841__folate_transformations_II_g__Alistipes_s__Alistipes_putredinis	11.8381295673835	13.3952285708925	0.0857207534246575	0.573673788775705	8.13866119900184e-28	7.23325116634615	10.3564197408647	0.000843461982011848	7.41114514307961e-17
PANTO_PWY__phosphopantothenate_biosynthesis_I_g__Alistipes_s__Alistipes_putredinis	11.8352331516129	14.8799754039765	0.0361931095890411	0.255323056701351	7.43003942216051e-27	6.71911318269231	10.884701199827	0.000610266667756066	9.93731293236874e-17
RIBOSYN2_PWY__flavin_biosynthesis_I__bacteria_and_plants__g__Bacteroides_s__Bacteroides_stercoris	11.8322803010753	21.9296724898815	0.0712264794520548	0.305349925098244	2.52328820981522e-13	8.75219154807692	25.1479978999296	0.00467711105830543	1.93617438377942e-06
PWY_6151__S_adenosyl_L_methionine_cycle_I_g__Bacteroides_s__Bacteroides_stercoris	11.8294469100358	22.0110158163959	0.0937246712328767	0.366682762331383	3.48017083321029e-13	9.85430869230769	29.1985108083947	0.00454145026376457	4.37086667312715e-06
PWY66_409__superpathway_of_purine_nucleotide_salvage_unclassified	11.8189659749104	7.71616187207167	17.7655450684932	14.8432809719018	0.00422209146724032	9.51799028846154	9.89674483214816	0.00018067320886633	4.12727840432524e-05
DTDPRHAMSYN_PWY__dTDP_L_rhamnose_biosynthesis_I_g__Bacteroides_s__Bacteroides_stercoris	11.812117727957	22.086633932327	0.0905771917808219	0.328920702209035	6.5440157636048e-14	9.01405410576923	25.7312028855971	0.00314787731455296	3.98504074989696e-06
PWY_7400__L_arginine_biosynthesis_IV__archaebacteria__g__Anaerostipes_s__Anaerostipes_hadrus	11.7934484229391	15.3525046505733	0.132419301369863	0.513550123990743	5.26688067795888e-33	7.62655892307692	11.2911190189068	2.8338162174008e-06	1.01030512909322e-12
ARGININE_SYN4_PWY__L_ornithine_de_novo__biosynthesis_g__Bacteroides_s__Bacteroides_stercoris	11.7898965433692	21.9434976724098	0.0825672054794521	0.317353647590943	5.06339587579707e-14	9.53327425	27.5840100424728	0.00350938681147287	1.48556946273929e-06
PWY_5695__urate_biosynthesis/inosine_5'_phosphate_degradation_g__Bacteroides_s__Bacteroides_stercoris	11.7595912297491	21.7614471515333	0.080494995890411	0.316530327870001	3.20263588643917e-15	8.82611072115385	25.5492655922938	0.00192100943854042	7.48781210789122e-07
ENTBACSYN_PWY__enterobactin_biosynthesis	11.7592613870968	30.6684979748379	47.4312632876712	59.698699661241	8.20063186172518e-12	3.4956175	9.36571494773157	1.10048560273115e-06	3.64912667861272e-17
PWY_1042__glycolysis_IV__plant_cytosol__g__Alistipes_s__Alistipes_putredinis	11.734056821147	12.8204777611093	0.0770651780821918	0.556478323681524	3.4689456620199e-28	8.45052277884615	12.1519677834009	0.00357460265350396	2.63314335194683e-16
PWY_6163__chorismate_biosynthesis_from_3_dehydroquinate_g__Bacteroides_s__Bacteroides_stercoris	11.7175427168459	21.8440263577023	0.0771225342465753	0.321508752467957	8.15650215768302e-13	9.46840802884615	27.4338338112634	0.0135155753784691	7.10440901249566e-07
COA_PWY__coenzyme_A_biosynthesis_I_g__Bacteroides_s__Bacteroides_stercoris	11.6942444516129	21.751140588069	0.0841156712328767	0.34813560170444	7.97220327933466e-14	8.77391717307692	25.2550260948458	0.00400684031216961	1.66508191826864e-06
LACTOSECAT_PWY__lactose_and_galactose_degradation_I_g__Anaerostipes_s__Anaerostipes_hadrus	11.6667298100358	14.9743182998596	0.122177219178082	0.500076441958495	4.66338996403513e-31	8.53169459615385	15.2002887210079	1.87818652988506e-06	1.94448413267787e-11
PWY_6609__adenine_and_adenosine_salvage_III_g__Alistipes_s__Alistipes_putredinis_CAG_67	11.6419554146953	11.8206340258775	0.0654763917808219	0.4828907005204	4.2953052413618e-28	7.25944350961538	9.53031591603661	0.000517554053207798	4.8687947978786e-17
PWY0_1586__peptidoglycan_maturation__meso_diaminopimelate_containing__g__Bacteroides_s__Bacteroides_vulgatus_CAG_6	11.6398558770609	14.9102337710798	0.472074802739726	1.4086313927757	1.1729112384507e-28	16.1010428413462	22.9491107986032	0.921851478133521	2.26579927252189e-18
PWY_7219__adenosine_ribonucleotides_de_novo_biosynthesis_g__Bacteroides_s__Bacteroides_stercoris	11.6390054946237	21.4909578350913	0.0804910410958904	0.314334900267367	3.52445100184422e-14	9.26823767307692	26.3954387575268	0.00755333991824976	3.59545223217339e-07
PWY_1042__glycolysis_IV__plant_cytosol__g__Fusicatenibacter_s__Fusicatenibacter_saccharivorans	11.6371691863799	13.7041115135217	0.36913304109589	0.829339700179932	1.6043272507632e-28	11.7223358942308	17.0844550090157	0.00661617889011407	5.39855323195718e-10
PWY_6387__UDP_N_acetylmuramoyl_pentapeptide_biosynthesis_I__meso_diaminopimelate_containing__g__Bacteroides_s__Bacteroides_stercoris	11.6290458426523	21.6336403974484	0.0937861369863014	0.361258458785908	1.06039603453479e-13	9.34239932692308	26.9622810788474	0.0047280124627821	1.51413727770837e-06
PWY_7111__pyruvate_fermentation_to_isobutanol__engineered__g__Escherichia_s__Escherichia_coli	11.6285945519713	39.2229030078969	59.2821173465753	112.768157278934	1.28778496727747e-08	2.28432725	6.53945653424801	1.65915507470791e-07	5.60961342423856e-16
PWY_6147__6_hydroxymethyl_dihydropterin_diphosphate_biosynthesis_I_g__Alistipes_s__Alistipes_putredinis_CAG_67	11.62842380681	14.2949961495143	0.116772547945205	0.825866601140484	2.79112688179616e-27	8.44631329807692	12.3693257514295	0.0102065187852604	1.59241925163314e-15
TRNA_CHARGING_PWY__tRNA_charging_g__Alistipes_s__Alistipes_putredinis	11.6202970451613	12.1328228778302	0.0813984520547945	0.569644054318134	8.33169290400922e-28	7.64605821153846	10.6170553876513	0.00110201424009163	2.85561946744275e-17
PEPTIDOGLYCANSYN_PWY__peptidoglycan_biosynthesis_I__meso_diaminopimelate_containing__g__Bacteroides_s__Bacteroides_stercoris	11.6117874200717	21.6408218143487	0.0938589726027397	0.367807174252842	2.31211231084205e-13	9.36609331730769	27.1636269371658	0.00634387260349009	1.54323287783848e-06
PWY_6147__6_hydroxymethyl_dihydropterin_diphosphate_biosynthesis_I_g__Bacteroides_s__Bacteroides_vulgatus_CAG_6	11.6032129	13.5574838967624	0.612533194520548	1.78983551803364	9.24144281312425e-28	16.9144627788462	24.6221928276279	0.859496345031288	1.27038368545636e-16
TRNA_CHARGING_PWY__tRNA_charging_g__Bacteroides_s__Bacteroides_vulgatus	11.600959921147	13.2973656741103	0.576004410958904	1.58612475042273	1.37775591933276e-28	17.2069123269231	25.8084666498561	0.89510051390287	1.66836077632028e-17
PWY_6609__adenine_and_adenosine_salvage_III_g__Alistipes_s__Alistipes_putredinis	11.5997775422939	11.7830606855247	0.0686298356164383	0.490536748582725	7.4951058440521e-28	7.24103638461538	9.59008097176701	0.000449768523276322	1.01887635436591e-16
PWY_6703__preQ0_biosynthesis_g__Bacteroides_s__Bacteroides_vulgatus_CAG_6	11.5910252415771	12.9801720363641	0.543132205479452	1.51606484130309	8.00808816372954e-29	17.1774601730769	25.6416113094051	0.886088246461941	6.29395561283779e-18
PWY_6703__preQ0_biosynthesis_g__Anaerostipes_s__Anaerostipes_hadrus	11.5596598673835	15.3605973424082	0.124162506849315	0.435251174648524	9.70117580325449e-33	7.25339481730769	10.559014736472	2.60525329637214e-06	2.57898122919045e-13
P105_PWY__TCA_cycle_IV__2_oxoglutarate_decarboxylase_	11.5587819354839	24.6057010481855	54.30009	60.4618976587064	5.04759339044065e-18	5.21762942307692	9.7344713197737	0.00100159381507008	5.00910769608769e-19
GLUTORN_PWY__L_ornithine_biosynthesis_g__Ruminococcus_s__Ruminococcus_bromii	11.5584013924731	16.6732156597024	2.49350205479452	5.57679111407409	1.40955961660155e-06	16.4647226153846	29.2875290850454	0.211601966558759	0.0162539427739534
SER_GLYSYN_PWY__superpathway_of_L_serine_and_glycine_biosynthesis_I_g__Blautia_s__Blautia_wexlerae	11.5373569856631	16.0888131732494	1.02093650684932	1.3880026338915	1.6470145450142e-28	11.2278343653846	21.258750454545	0.00384835938445613	2.37321232292699e-07
PWY0_1061__superpathway_of_L_alanine_biosynthesis_g__Blautia_s__Ruminococcus_torques	11.5032227376344	11.953772132837	11.0836566356164	16.3878199247975	0.138159515997309	12.6797373461538	16.1636628580845	0.13778438044918	0.821423235025794
PWY_6163__chorismate_biosynthesis_from_3_dehydroquinate_g__Ruminococcus_s__Ruminococcus_bromii	11.4966645878136	16.6076088561675	2.35738021917808	5.22819169661675	2.52108298485863e-07	15.4175972211538	27.6195870136204	0.263402639346783	0.00258440624951589
PWY_7664__oleate_biosynthesis_IV__anaerobic__unclassified	11.4773586129032	19.4800314986327	18.443792260274	27.3457028279349	2.2363125485222e-07	3.07305942307692	4.0611338495923	1.03688256528961e-06	6.11714144365844e-15
1CMET2_PWY__N10_formyl_tetrahydrofolate_biosynthesis_g__Bacteroides_s__Bacteroides_vulgatus_CAG_6	11.4724766261649	12.7394688298204	0.598976356164384	1.64135966482148	4.58217755030231e-28	17.6374792596154	25.4833630283506	0.81812560301973	1.47559227606211e-17
PWY_5973__cis_vaccenate_biosynthesis_g__Bacteroides_s__Bacteroides_stercoris	11.4598443885305	21.1759342508205	0.0989165767123288	0.341218638220707	8.83587581345609e-14	9.35657950384615	26.8096493861867	0.00784575070957329	1.69973996519532e-06
PWY_4242__pantothenate_and_coenzyme_A_biosynthesis_III_g__Bacteroides_s__Bacteroides_vulgatus	11.4578237598566	13.0454101750183	0.495830671232877	1.34863747023638	9.64945589354758e-29	14.9877472692308	21.7212238060372	0.483706432908956	2.63054345793765e-17
PWY_6737__starch_degradation_V_g__Blautia_s__Blautia_wexlerae	11.4501644408602	17.6936774557396	0.525380287671233	0.896072158547381	4.62272996510043e-32	11.3344925096154	26.6111786640131	0.00299679133309022	5.58742233871095e-10
THRESYN_PWY__superpathway_of_L_threonine_biosynthesis_g__Blautia_s__Ruminococcus_torques	11.4415136139785	10.6020691082396	4.97798250684932	5.47187018805119	9.19187911071593e-09	9.495248875	12.7423264749803	0.000947707413946994	0.525927842077799
PWY_6895__superpathway_of_thiamin_diphosphate_biosynthesis_II_unclassified	11.4310841541219	9.08351504555665	30.4271246575342	24.3700089519769	2.24570393929991e-13	9.22629419230769	9.86237023701135	0.00481475962349287	3.47676341260809e-14
TCA_GLYOX_BYPASS__superpathway_of_glyoxylate_bypass_and_TCA	11.4107224551971	29.6054426029847	59.4202246986301	74.6830422005806	2.7204579454238e-18	4.30782538461538	9.08464635849916	0.000441040225605594	1.49977530265066e-19
DTDPRHAMSYN_PWY__dTDP_L_rhamnose_biosynthesis_I_g__Fusicatenibacter_s__Fusicatenibacter_saccharivorans	11.4034037706093	13.4692035385822	0.865926232876712	0.956313682413585	1.47989160737319e-24	11.4391932932692	16.8165385682002	0.015059942425969	7.36669161337418e-07
RIBOSYN2_PWY__flavin_biosynthesis_I__bacteria_and_plants__g__Blautia_s__Blautia_obeum	11.3873608960573	10.5340971566347	1.45913921917808	1.87062716384619	2.88107312174628e-23	11.4553654230769	14.7286301201319	0.0484960599283743	1.23299770640091e-05
HISDEG_PWY__L_histidine_degradation_I_g__Bacteroides_s__Bacteroides_stercoris	11.3825546430108	21.2628091064462	0.0905465260273973	0.33812002303532	5.44884249872332e-15	8.65742802403846	24.991987395843	0.00124803858196771	2.4432232250166e-06
PWY_5659__GDP_mannose_biosynthesis_g__Faecalibacterium_s__Faecalibacterium_prausnitzii	11.3794557673835	12.2370244142416	9.46040279452055	12.5629822457537	0.108821843193051	8.54013654807692	10.9362799296061	0.00716476917667441	0.435504684197422
PWY_2942__L_lysine_biosynthesis_III_g__Blautia_s__Blautia_wexlerae	11.3739799426523	17.7038552466281	0.970554904109589	1.36866635604436	3.44776135080769e-28	12.0829064423077	26.3681317628416	0.0141926826839582	8.77086781457006e-08
PWY_7219__adenosine_ribonucleotides_de_novo_biosynthesis_g__Blautia_s__Blautia_obeum	11.3713786802867	10.4569310830448	1.86452353424658	2.17456402421926	5.36944550697343e-19	11.0988755442308	14.6840802534451	0.0171402879126793	0.00574326269523723
PWY_5695__urate_biosynthesis/inosine_5'_phosphate_degradation_g__Alistipes_s__Alistipes_putredinis	11.3600261508961	12.3749721584567	0.0689644794520548	0.527804431641117	7.86486995285636e-28	6.79673296153846	9.70767656551404	0.000458581905730133	1.52517763800336e-17
PWY_6386__UDP_N_acetylmuramoyl_pentapeptide_biosynthesis_II__lysine_containing__g__Bacteroides_s__Bacteroides_stercoris	11.3538028476703	21.2064505613122	0.0879674109589041	0.354423836144345	1.09115080979135e-13	9.15743453846154	26.5976685243028	0.00330626486912801	2.05144978524666e-06
VALSYN_PWY__L_valine_biosynthesis_g__Bacteroides_s__Bacteroides_stercoris	11.3434239759857	21.0916250178462	0.0887839260273973	0.29648739708411	1.05092641828122e-14	9.22780021730769	26.0357397160705	0.00283843634161591	3.04647783492052e-06
PWY_4242__pantothenate_and_coenzyme_A_biosynthesis_III_g__Lachnospiraceae_unclassified_s__Eubacterium_rectale	11.3426973512545	14.2097298547243	13.2153421369863	19.2669238283189	0.391092021602839	13.5931194134615	19.184362152951	0.265028734715942	0.873027532109929
ILEUSYN_PWY__L_isoleucine_biosynthesis_I__from_threonine__g__Bacteroides_s__Bacteroides_stercoris	11.3421439114695	21.0923132887339	0.0855117260273973	0.296758101205027	1.35153995085317e-14	9.22069547692308	26.0382430909809	0.0023208702205732	3.40671708617389e-06
PWY_6317__galactose_degradation_I__Leloir_pathway__g__Blautia_s__Blautia_obeum	11.3417345197133	10.871286651221	1.07561354794521	1.38019477141242	1.35054381265933e-24	10.8048791730769	14.6079481006873	0.00950069614513056	2.32303984738031e-05
POLYAMINSYN3_PWY__superpathway_of_polyamine_biosynthesis_II	11.3369077562724	13.8655158824278	40.2209752054795	24.1425126398956	6.87263437833569e-22	10.9260382692308	13.3310909826855	0.643776190336898	5.80816205344057e-17
PEPTIDOGLYCANSYN_PWY__peptidoglycan_biosynthesis_I__meso_diaminopimelate_containing__g__Alistipes_s__Alistipes_putredinis	11.317904369534	11.7138932254174	0.0737908630136986	0.512801378501417	2.13200793827104e-27	6.89903969038462	9.90332424220033	0.000268863389986086	3.10756136622723e-17
PWY_7663__gondoate_biosynthesis__anaerobic__g__Bacteroides_s__Bacteroides_stercoris	11.2936100103943	20.8986897152973	0.0965291383561644	0.336258519734412	8.30416003627405e-14	9.37312131826923	26.8563269412773	0.0081778979715041	1.72990438396318e-06
NONOXIPENT_PWY__pentose_phosphate_pathway__non_oxidative_branch__g__Blautia_s__Blautia_obeum	11.2359495017921	10.8522951897984	1.40572665753425	1.7823400006156	2.43593148607997e-22	11.3611806153846	16.0455208082915	0.0170284401142523	0.00012337219041216
BRANCHED_CHAIN_AA_SYN_PWY__superpathway_of_branched_amino_acid_biosynthesis_g__Bacteroides_s__Bacteroides_stercoris	11.2341847469534	20.9382093465994	0.0805699273972603	0.295277494912632	1.25406126524464e-14	9.087461525	25.7754995425879	0.00221476687862704	3.5294306350029e-06
PWYG_321__mycolate_biosynthesis_unclassified	11.2239966917563	18.3019989496145	12.9060368082192	21.607882764905	0.00323395207572008	3.16774125	4.24668705286147	8.24199067261765e-07	1.45780637118445e-09
SER_GLYSYN_PWY__superpathway_of_L_serine_and_glycine_biosynthesis_I_g__Anaerostipes_s__Anaerostipes_hadrus	11.2133510215054	14.5198440040311	0.168754219178082	0.524069553867011	7.43383791832161e-33	7.17744888461538	10.7474398749307	1.97433690062368e-06	1.85368328779579e-12
PWY_6151__S_adenosyl_L_methionine_cycle_I_g__Blautia_s__Blautia_wexlerae	11.2092125218638	16.6240483655035	0.524012371232877	0.891565479278807	1.26670950890619e-31	11.4353069903846	23.871420061101	0.011754445924493	1.42644473111405e-11
RIBOSYN2_PWY__flavin_biosynthesis_I__bacteria_and_plants__g__Bacteroides_s__Bacteroides_vulgatus_CAG_6	11.2083903867384	12.6688991045028	0.589539247945206	1.63177585543159	4.67095854610062e-28	17.6562166442308	25.4529131785281	0.744040773032396	1.64094510340495e-17
PWY_5667__CDP_diacylglycerol_biosynthesis_I_g__Anaerostipes_s__Anaerostipes_hadrus	11.2016540645161	13.8113099196619	0.18858204109589	0.62673170559812	1.42921395172171e-32	7.91187171153846	12.1151344583782	1.04504135232581e-05	9.39761798256336e-13
PWY0_1319__CDP_diacylglycerol_biosynthesis_II_g__Anaerostipes_s__Anaerostipes_hadrus	11.2016540645161	13.8113099196619	0.18858204109589	0.62673170559812	1.42921395172171e-32	7.91187171153846	12.1151344583782	1.04504135232581e-05	9.39761798256336e-13
PWY_1042__glycolysis_IV__plant_cytosol__g__Lachnospiraceae_unclassified_s__Eubacterium_rectale	11.1890669820789	12.3524855830755	12.2923961438356	18.9383676085765	0.170949091501814	13.9454480576923	18.6715351209866	0.428791350225583	0.634154527367295
PWY_5097__L_lysine_biosynthesis_VI_g__Blautia_s__Blautia_wexlerae	11.1607301362007	17.9452175969779	0.985964643835616	1.42794487270452	4.26947592260244e-27	11.9839108365385	26.9412138921844	0.015111080543898	1.99661238146947e-07
SALVADEHYPOX_PWY__adenosine_nucleotides_degradation_II_g__Anaerostipes_s__Anaerostipes_hadrus	11.1448151397849	14.7411513361021	0.144306616438356	0.531777483427087	1.65634660991875e-30	7.24261095192308	11.9331081099236	4.0628598240065e-06	8.13850928937878e-13
PWY_5103__L_isoleucine_biosynthesis_III_g__Bacteroides_s__Bacteroides_stercoris	11.1416418537634	20.8258308524019	0.0741716780821918	0.278061022646958	1.12669904538252e-14	8.95601409519231	25.5465771453561	0.00212079008285596	3.34690505616559e-06
PWY_6387__UDP_N_acetylmuramoyl_pentapeptide_biosynthesis_I__meso_diaminopimelate_containing__g__Alistipes_s__Alistipes_putredinis	11.1401387286738	11.617492701984	0.0736905616438356	0.510465286280865	2.16291505645465e-27	6.70908422884615	9.6662771455731	0.000236044869561853	3.19631975551467e-17
PWY_7228__superpathway_of_guanosine_nucleotides_de_novo_biosynthesis_I_g__Bacteroides_s__Bacteroides_vulgatus_CAG_6	11.1388924551971	13.1548207610285	0.613746093150685	1.63364824272225	3.61076380033809e-27	17.5650310769231	25.3799974469666	0.689740577485889	3.88971617362424e-17
PWY_6737__starch_degradation_V_g__Bacteroides_s__Bacteroides_uniformis	11.1387102806452	13.9534869933909	0.230626123287671	0.991036774928267	1.71962387795372e-32	17.3980181057692	24.3922704562469	0.208395882244129	1.22211277519008e-23
THISYNARA_PWY__superpathway_of_thiamin_diphosphate_biosynthesis_III__eukaryotes__g__Bacteroides_s__Bacteroides_stercoris	11.1363616863799	21.004195357332	0.0647461780821918	0.295569709327331	1.53984907652956e-13	8.59188281730769	24.8269700107418	0.00707080511807982	4.78876669930594e-07
NONOXIPENT_PWY__pentose_phosphate_pathway__non_oxidative_branch__g__Blautia_s__Blautia_wexlerae	11.1264421505376	20.0954961029764	0.926485517808219	1.31091606684191	3.66170607201439e-28	10.9440288942308	24.5681381534602	0.00374532092841937	6.40876269321882e-08
PWY_6897__thiamin_salvage_II_g__Lachnospiraceae_unclassified_s__Eubacterium_rectale	11.1223366487455	11.9391117859089	9.91747497260274	14.1470351317229	0.0107100276614276	12.4261355865385	16.5126223121361	0.124733499296528	0.38449673077753
1CMET2_PWY__N10_formyl_tetrahydrofolate_biosynthesis_g__Anaerostipes_s__Anaerostipes_hadrus	11.1109793189964	13.9749634507844	0.180994904109589	0.621708313046783	3.79674731211722e-31	7.36277671153846	11.6618630199235	4.78892127539189e-06	9.97394078946498e-13
DAPLYSINESYN_PWY__L_lysine_biosynthesis_I_unclassified	11.1103807670251	8.48136926870552	88.8100695890411	70.7534027154442	5.75329276931078e-26	13.3875820673077	12.573000560169	0.392759488906515	9.32648053398614e-18
PWY_7111__pyruvate_fermentation_to_isobutanol__engineered__g__Bacteroides_s__Bacteroides_stercoris	11.0953972103943	20.7387611828875	0.0723108054794521	0.2743017237189	8.29315255179484e-15	8.85636767980769	25.2912231015122	0.00311753223937931	1.19384048925044e-06
TRPSYN_PWY__L_tryptophan_biosynthesis_g__Bacteroides_s__Bacteroides_vulgatus	11.0846868960573	12.0469441425006	0.599432643835616	1.72084304350003	1.08687150265489e-28	17.3057537115385	25.4289635763364	0.922653192820345	8.85647403432866e-17
PWY_6168__flavin_biosynthesis_III__fungi__g__Blautia_s__Blautia_obeum	11.0820774587814	10.1841391643282	1.36062057534247	1.80110440658942	2.89425273394529e-23	11.0205726538462	13.7975801289713	0.0457234617664786	1.04824120065557e-05
PWY_6168__flavin_biosynthesis_III__fungi__g__Bacteroides_s__Bacteroides_vulgatus_CAG_6	11.0669523419355	12.4837313481107	0.563617479452055	1.60424427293035	2.92211100379354e-28	17.3374524105769	25.2615374905146	0.799616761522261	6.84688367686382e-18
PWY_7400__L_arginine_biosynthesis_IV__archaebacteria__g__Blautia_s__Blautia_wexlerae	11.0578397598566	17.1319690596715	1.18085526027397	1.57721921483049	9.07205367675073e-27	13.412532125	26.6185352084556	0.109331904982153	2.78754596264584e-07
ARGSYN_PWY__L_arginine_biosynthesis_I__via_L_ornithine__g__Blautia_s__Blautia_wexlerae	11.0442329175627	17.1539603107662	1.18009061643836	1.57479979628091	9.46003967531433e-27	13.4324737211538	26.6752359325064	0.112587298213755	2.74344322201165e-07
THRESYN_PWY__superpathway_of_L_threonine_biosynthesis_g__Bacteroides_s__Bacteroides_vulgatus	11.0339701899642	12.8288170301525	0.539435780821918	1.45529447182089	4.10616509816273e-29	17.0390535769231	24.2811379744624	0.794821072917602	3.12666001842559e-18
PWY_6588__pyruvate_fermentation_to_acetone	11.0126786451613	12.3792455540334	11.5770492191781	12.6186517531524	0.43065005620592	10.5479818269231	10.6735789606115	0.462480989286812	0.771358759024559
PWY_7221__guanosine_ribonucleotides_de_novo_biosynthesis_g__Bacteroides_s__Bacteroides_stercoris	10.9987486616487	21.7190595162764	0.0701229808219178	0.309684767369745	2.88013180575841e-14	7.41385492307692	22.1809426062423	0.0027314738577863	2.08475832045902e-06
PWY_5097__L_lysine_biosynthesis_VI_g__Bacteroides_s__Bacteroides_vulgatus	10.9763135698925	12.6178934794618	0.519946712328767	1.35813126852311	1.5243070937353e-28	16.2397026057692	23.7544016830359	0.941649648832947	2.17382890014462e-17
PWY_7312__dTDP_D__beta;_fucofuranose_biosynthesis_g__Bacteroides_s__Bacteroides_stercoris	10.968040625448	20.6384558409072	0.0758734520547945	0.311810661710402	3.21814338217572e-14	8.09369135576923	23.6855540173083	0.00206530139819985	2.05144978524666e-06
SER_GLYSYN_PWY__superpathway_of_L_serine_and_glycine_biosynthesis_I_g__Alistipes_s__Alistipes_putredinis	10.9632471698925	12.2916340969794	0.0768408232876712	0.532871227767954	3.37053758888738e-27	6.91739725	10.636193138825	0.00101211314802544	3.67721991988208e-16
PWY_6386__UDP_N_acetylmuramoyl_pentapeptide_biosynthesis_II__lysine_containing__g__Blautia_s__Blautia_wexlerae	10.9214523655914	17.6676989309071	0.450334671232877	0.802327470657781	5.0070273240838e-32	10.6832696442308	24.6878842062549	0.00205503583907554	5.28198966830893e-11
BRANCHED_CHAIN_AA_SYN_PWY__superpathway_of_branched_amino_acid_biosynthesis_g__Lachnospiraceae_unclassified_s__Eubacterium_rectale	10.9027770433692	12.3867724323979	13.9191666575342	22.5213634841684	0.454960631329883	14.8433528557692	20.290616537973	0.803508225898205	0.749608328917623
PWY_5304__superpathway_of_sulfur_oxidation__Acidianus_ambivalens__g__Lachnospiraceae_unclassified_s__Eubacterium_rectale	10.8904600268817	11.6908613309881	11.1970901506849	17.3007512412793	0.119035185328868	13.6613586730769	19.7021216029668	0.306014274615567	0.699333956227289
PWY_6608__guanosine_nucleotides_degradation_III_g__Anaerostipes_s__Anaerostipes_hadrus	10.8864489892473	14.4580839390028	0.18291495890411	0.624081926828642	5.42693388239572e-30	7.07149535384615	11.8552043147331	4.29262366539044e-06	9.96984499959612e-13
PWY_5667__CDP_diacylglycerol_biosynthesis_I_g__Bacteroides_s__Bacteroides_vulgatus	10.8845412179211	13.4500468547104	0.594534369863014	1.58831908309449	1.28276592005308e-27	14.2834389615385	20.523570352531	0.742478506572427	2.88934231057647e-17
PWY0_1319__CDP_diacylglycerol_biosynthesis_II_g__Bacteroides_s__Bacteroides_vulgatus	10.8845412179211	13.4500468547104	0.594534369863014	1.58831908309449	1.28276592005308e-27	14.2834389615385	20.523570352531	0.742478506572427	2.88934231057647e-17
PWY_6353__purine_nucleotides_degradation_II__aerobic__g__Blautia_s__Ruminococcus_torques	10.8780547956989	10.817893643962	3.84302749315068	5.35262016694294	2.82715786801441e-10	7.16537403846154	10.6016569879743	2.85033308824605e-06	0.568352975522957
PWY_5154__L_arginine_biosynthesis_III__via_N_acetyl_L_citrulline__g__Blautia_s__Ruminococcus_torques	10.8642956810036	10.1653729970863	3.89278524657534	4.3938117074975	1.10157283112452e-09	7.93039472115385	11.9624610686836	1.38991793079696e-05	0.475226690071786
PWY_7221__guanosine_ribonucleotides_de_novo_biosynthesis_g__Bacteroides_s__Bacteroides_ovatus	10.8600912605735	18.8122104311286	1.74036458493151	12.5034372033048	3.00601549622098e-24	15.0651933846154	35.7998755329389	0.314053838642961	3.71283440733793e-15
TRPSYN_PWY__L_tryptophan_biosynthesis_g__Ruminococcus_s__Ruminococcus_bromii	10.8498843978495	15.7875715001566	2.29754721917808	5.20098235148329	1.56240120955155e-06	14.4914099038462	26.2770148620021	0.230082689177481	0.0118494569590361
PWY0_862___5Z__dodec_5_enoate_biosynthesis_unclassified	10.8471160537634	18.9273077511164	17.1553847123288	26.4627269349546	3.69271969974622e-07	2.80226400961538	3.75009366997482	1.38599156015647e-06	1.16453271487837e-14
RIBOSYN2_PWY__flavin_biosynthesis_I__bacteria_and_plants__g__Bacteroides_s__Bacteroides_vulgatus	10.8328935340502	12.5516809488045	0.546555849315069	1.53933066612222	4.80697182817744e-28	16.9870601009615	24.6991703643499	0.739341485914636	8.66678268354146e-18
PWY_6527__stachyose_degradation_g__Fusicatenibacter_s__Fusicatenibacter_saccharivorans	10.8054980824373	12.8508817306684	0.46065904109589	0.894501716427091	3.22531363914338e-27	10.1557298076923	15.1153590737448	0.00436402358179212	6.7611823982631e-11
COA_PWY_1__coenzyme_A_biosynthesis_II__mammalian__g__Ruminococcus_s__Ruminococcus_bromii	10.8022865734767	15.6343293660172	2.08933260273973	4.72617890835745	4.81837905137687e-07	13.8244138461538	25.12694442478	0.150004424833343	0.0111592547592628
PWY_6151__S_adenosyl_L_methionine_cycle_I_g__Blautia_s__Blautia_obeum	10.7946698960573	10.0059079062516	1.05156821917808	1.5462491316666	3.23204692520836e-24	9.90483202884615	14.0010002949435	0.00378534249493301	7.76737278903094e-06
PWY_6609__adenine_and_adenosine_salvage_III_g__Bacteroides_s__Bacteroides_vulgatus_CAG_6	10.7848162802867	13.5038868327598	0.430332902739726	1.22465396830488	5.5383024930766e-28	17.0483594326923	23.7065126698986	0.431605994368354	2.92982161221273e-18
FASYN_INITIAL_PWY__superpathway_of_fatty_acid_biosynthesis_initiation__E__coli__unclassified	10.7521513913978	18.7574967238031	19.2253877945205	33.4695836838424	4.31279563529225e-06	3.08378445192308	4.31501234164543	6.4052756529178e-06	2.02105598725381e-12
DTDPRHAMSYN_PWY__dTDP_L_rhamnose_biosynthesis_I_g__Bacteroides_s__Bacteroides_sp_CAG_443	10.7512582462366	32.8350090828812	0	0	1.45996724481055e-06	0.590347596153846	4.42231695382262	5.94948638283195e-07	0.146302664112975
PWY_6385__peptidoglycan_biosynthesis_III__mycobacteria__g__Bacteroides_s__Bacteroides_vulgatus_CAG_6	10.6868238709677	12.179952431322	0.509097808219178	1.40439790717929	1.64637416173742e-28	16.6924429807692	24.1723205191416	0.858690076615388	6.73832818058888e-18
PWY_5686__UMP_biosynthesis_g__Blautia_s__Blautia_wexlerae	10.6798916057348	16.5172001910587	0.647185465753425	0.953763551319937	4.48837385929266e-30	11.3634948461538	23.688706635442	0.0317557637237764	3.23717595442317e-09
GLUCUROCAT_PWY__superpathway_of__beta;_D_glucuronide_and_D_glucuronate_degradation_g__Faecalibacterium_s__Faecalibacterium_prausnitzii	10.6633208458781	9.49924849436866	11.279642739726	12.761660324733	0.614265350029546	12.4702458653846	12.0034753408967	0.697743180441738	0.576069728847155
VALSYN_PWY__L_valine_biosynthesis_g__Prevotella_s__Prevotella_copri_CAG_164	10.6616598501792	47.3258195890594	44.4612419589041	48.8870783065836	3.01302610798066e-31	23.0305693942308	79.5154787928527	0.605433534346251	6.08262683206495e-17
SER_GLYSYN_PWY__superpathway_of_L_serine_and_glycine_biosynthesis_I_g__Bacteroides_s__Bacteroides_stercoris	10.6534277046595	19.9786517272005	0.0819932205479452	0.30908628736929	2.43047648214422e-14	8.44129441346154	24.5626842892043	0.00214525102101881	6.12447209110492e-06
PWY_5918__superpathay_of_heme_biosynthesis_from_glutamate	10.6529623082437	19.7962141334179	40.1495910958904	52.3417748162127	1.12454017831509e-08	5.93316518269231	7.96526463365926	0.00074437217144627	1.23038881312661e-10
ILEUSYN_PWY__L_isoleucine_biosynthesis_I__from_threonine__g__Prevotella_s__Prevotella_copri_CAG_164	10.6494211806452	47.3282822386476	44.4612419589041	48.8870783065836	7.67417463908666e-32	23.0305693942308	79.5154787928527	0.797651982618773	6.08262683206495e-17
PANTOSYN_PWY__pantothenate_and_coenzyme_A_biosynthesis_I_g__Lachnospiraceae_unclassified_s__Eubacterium_rectale	10.6332793333333	12.8018625952301	11.8810504246575	18.375380638336	0.0884868916830523	12.5438672403846	17.8651531722843	0.137103163725299	0.726837452783447
PWY_6609__adenine_and_adenosine_salvage_III_g__Blautia_s__Blautia_wexlerae	10.6233772724014	17.4424327305147	0.706041369863014	1.05516904402459	1.47802309875127e-29	12.1904665096154	25.7124471811768	0.0330355880189811	2.52559593905163e-09
PANTO_PWY__phosphopantothenate_biosynthesis_I_g__Lachnospiraceae_unclassified_s__Eubacterium_rectale	10.5998605197133	12.1920171892436	12.0083019246575	18.877443617947	0.0995885672063395	12.0338515865385	17.0987104351733	0.123715810456765	0.86813542075091
PEPTIDOGLYCANSYN_PWY__peptidoglycan_biosynthesis_I__meso_diaminopimelate_containing__g__Bacteroides_s__Bacteroides_vulgatus_CAG_6	10.5985571756272	11.9581042396659	0.527494191780822	1.45643192542416	2.13587202390189e-28	16.5306041442308	24.1858632231906	0.897160569611506	8.12259122806788e-18
PEPTIDOGLYCANSYN_PWY__peptidoglycan_biosynthesis_I__meso_diaminopimelate_containing__g__Bacteroides_s__Bacteroides_vulgatus	10.5889918351254	12.6076459931631	0.555008479452055	1.49274964648467	2.89178746528907e-28	16.6697462019231	23.869537103417	0.729948352955018	1.39944041398301e-17
PWY_5138__unsaturated__even_numbered_fatty_acid__beta;_oxidation	10.5718047383513	12.9996615593272	24.5091159726027	35.7519854111884	0.0111250985695859	10.1717353269231	18.078153108275	0.000542962976554922	5.97971232052603e-05
PWY_7221__guanosine_ribonucleotides_de_novo_biosynthesis_g__Alistipes_s__Alistipes_putredinis	10.5654648261649	11.899891660909	0.0781786191780822	0.586784290743184	2.42670935709103e-27	6.76473957019231	10.1104039386206	0.00100278535530533	8.05845706098545e-17
PWY_6282__palmitoleate_biosynthesis_I__from__5Z__dodec_5_enoate__unclassified	10.5534971648746	18.2782510803071	17.1358719178082	26.6726395704602	3.00744169412308e-07	2.717200125	3.63838532511797	9.27926607313297e-07	8.52590840337663e-15
PWY_821__superpathway_of_sulfur_amino_acid_biosynthesis__Saccharomyces_cerevisiae_	10.550172483871	22.1840499504859	48.6015678082192	38.8556710102784	5.31569328700065e-23	6.67984394230769	10.0873406837892	0.0182876819205591	5.50703551845277e-20
PWY_6387__UDP_N_acetylmuramoyl_pentapeptide_biosynthesis_I__meso_diaminopimelate_containing__g__Bacteroides_s__Bacteroides_vulgatus	10.542194827957	12.4687665936463	0.56087998630137	1.51752820299872	3.48712455246619e-28	17.0664604615385	24.9090036316595	0.679844147146304	1.32716936070256e-17
PWY_6386__UDP_N_acetylmuramoyl_pentapeptide_biosynthesis_II__lysine_containing__g__Ruminococcus_s__Ruminococcus_bromii	10.5408077598566	15.2468822987269	2.20689898630137	4.96626197195764	3.8445639475754e-07	14.3823488269231	25.9839363940546	0.239937913582252	0.0040608599266895
PWY_6387__UDP_N_acetylmuramoyl_pentapeptide_biosynthesis_I__meso_diaminopimelate_containing__g__Bacteroides_s__Bacteroides_vulgatus_CAG_6	10.5385376666667	11.9094424670061	0.522551575342466	1.42793302779075	1.95847972016301e-28	16.6463231442308	24.1913814591736	0.819745083639283	6.92079499868044e-18
METSYN_PWY__L_homoserine_and_L_methionine_biosynthesis_g__Anaerostipes_s__Anaerostipes_hadrus	10.4903303655914	13.1619923811735	0.102257356164384	0.472520116849224	5.92964329420674e-32	6.43441200961538	10.3448707398984	4.35989657800911e-07	5.43232224615011e-12
RIBOSYN2_PWY__flavin_biosynthesis_I__bacteria_and_plants__g__Lachnospiraceae_unclassified_s__Eubacterium_rectale	10.4885391064516	11.6332780416556	12.0391626986301	19.0432635566946	0.23775762479498	12.5916011346154	17.4079716571708	0.312998871735843	0.828582995916098
COBALSYN_PWY__adenosylcobalamin_salvage_from_cobinamide_I_g__Blautia_s__Blautia_obeum	10.4879748494624	9.95358635945617	0.736345534246575	1.03869853449536	2.67372863757212e-26	8.19576840384615	11.4068635537081	0.000324757189058521	1.79784865235924e-07
HISTSYN_PWY__L_histidine_biosynthesis_g__Bacteroides_s__Bacteroides_vulgatus	10.4861386666667	12.5926344890259	0.422627356164384	1.20963123019597	2.9287958953063e-29	14.5313676538462	20.6454816297447	0.882389815310183	1.28945812809337e-18
PWY_6121__5_aminoimidazole_ribonucleotide_biosynthesis_I_g__Bacteroides_s__Bacteroides_vulgatus	10.4638186200717	12.1257895162298	0.528068616438356	1.48075607700428	1.47691832784064e-28	15.0350254807692	22.2706710292724	0.842821522306156	2.99899138831443e-17
PWY_6163__chorismate_biosynthesis_from_3_dehydroquinate_g__Bacteroides_s__Bacteroides_vulgatus_CAG_6	10.436862521147	12.4787508550363	0.521078671232877	1.52441167877247	3.64606701675841e-28	14.8640026057692	21.5829984051243	0.884011863354532	2.9054946126954e-17
MET_SAM_PWY__superpathway_of_S_adenosyl_L_methionine_biosynthesis_g__Anaerostipes_s__Anaerostipes_hadrus	10.4275055734767	13.0626727058391	0.104300931506849	0.478150302960979	6.02205408359068e-32	6.63247556730769	10.7115050445561	7.3249323760901e-07	5.43232224615011e-12
DTDPRHAMSYN_PWY__dTDP_L_rhamnose_biosynthesis_I_g__Bacteroides_s__Bacteroides_fragilis	10.4164761684588	18.5417387729243	0.0827923890410959	0.330575753128719	5.24125774999202e-18	12.0191914423077	40.6240188548821	0.000599139841527656	1.4065968305971e-07
PWY_6353__purine_nucleotides_degradation_II__aerobic__unclassified	10.4136358207885	7.08161890653215	16.4839969863014	10.4122768952387	1.90450082913127e-07	13.8317256730769	9.21112198295407	0.000898904080690088	0.153889101932289
PWY_6151__S_adenosyl_L_methionine_cycle_I_g__Ruminococcus_s__Ruminococcus_bromii	10.4019931935484	15.035881916721	2.00856510958904	4.40648414398338	5.20848490165935e-07	14.8013005096154	26.673313311302	0.157823913672845	0.0177181542118277
1CMET2_PWY__N10_formyl_tetrahydrofolate_biosynthesis_g__Alistipes_s__Alistipes_putredinis	10.4004810078853	12.0503285626988	0.0728750684931507	0.50460965594604	1.63176598723129e-26	6.25979199038462	9.08622125265019	0.00093955603750598	3.46914252250062e-16
PWY_5097__L_lysine_biosynthesis_VI_g__Bacteroides_s__Bacteroides_stercoris	10.3806362408602	21.5543614115973	0.0772482328767123	0.308171936645876	2.77807557435343e-11	6.244881125	22.6792546452844	0.000101275027171985	0.000899568693689182
PWY0_1296__purine_ribonucleosides_degradation_g__Lachnospiraceae_unclassified_s__Eubacterium_rectale	10.3453076157706	11.9091624012905	11.5053236986301	17.9978844997677	0.24223827883769	13.2577061153846	19.3780758084926	0.4195195873892	0.695904927353192
PWY_7211__superpathway_of_pyrimidine_deoxyribonucleotides_de_novo_biosynthesis_unclassified	10.3394925878136	8.58260114600554	19.581085890411	16.2829252704196	7.68876458922858e-08	8.39683445192308	8.8613692152825	0.00654845675420784	4.52303708799802e-09
COA_PWY__coenzyme_A_biosynthesis_I_g__Alistipes_s__Alistipes_putredinis	10.3357542544803	12.2140452816131	0.0583363287671233	0.401966071314761	8.09365586979901e-28	6.50086257692308	9.22950878098372	0.000632234822733611	1.21977449077523e-16
PWY_7357__thiamin_formation_from_pyrithiamine_and_oxythiamine__yeast__g__Blautia_s__Blautia_wexlerae	10.3291160078853	17.7917996826522	0.363468904109589	0.659001840189518	5.37595865164909e-30	10.0497173942308	26.0170370163306	0.00393232942429558	9.33922327337793e-13
PWY_6125__superpathway_of_guanosine_nucleotides_de_novo_biosynthesis_II_g__Bacteroides_s__Bacteroides_vulgatus_CAG_6	10.3172807132616	12.2023787939415	0.566080904109589	1.53854472572575	2.22600267601009e-27	16.2163177692308	23.5262807528945	0.747158201243311	4.30688874026428e-17
PWY_5100__pyruvate_fermentation_to_acetate_and_lactate_II_g__Blautia_s__Blautia_obeum	10.3145166451613	9.001454365358	2.21859179452055	2.58201179560684	1.74339751005951e-17	11.7019457019231	14.8189189767263	0.0991713943549497	0.0112568900614691
NONOXIPENT_PWY__pentose_phosphate_pathway__non_oxidative_branch__g__Escherichia_s__Escherichia_coli	10.3046493476703	35.0067931618527	58.0851989863014	109.439548787386	2.26741225357881e-09	2.00852902884615	5.83431318224279	8.03131337969475e-07	2.57128128997094e-16
GLUTORN_PWY__L_ornithine_biosynthesis_g__Blautia_s__Blautia_wexlerae	10.2992236164875	17.0553965445613	0.982892284931507	1.42542106948744	2.04611221253423e-27	11.5382333682692	25.9100745541759	0.0389120682402205	8.71713590112917e-08
PWY_6122__5_aminoimidazole_ribonucleotide_biosynthesis_II_g__Bacteroides_s__Bacteroides_vulgatus	10.2987649437276	11.9827664430714	0.520993452054795	1.44082915342436	1.67881103087769e-28	14.7176010192308	21.9158325621696	0.805650960275771	3.90646037947069e-17
PWY_6277__superpathway_of_5_aminoimidazole_ribonucleotide_biosynthesis_g__Bacteroides_s__Bacteroides_vulgatus	10.2987649437276	11.9827664430714	0.520993452054795	1.44082915342436	1.67881103087769e-28	14.7176010192308	21.9158325621696	0.805650960275771	3.90646037947069e-17
PWY_6386__UDP_N_acetylmuramoyl_pentapeptide_biosynthesis_II__lysine_containing__g__Bacteroides_s__Bacteroides_vulgatus	10.2785553978495	12.160393698583	0.53287205479452	1.46495478754716	1.70980525096281e-28	16.6609760288462	24.551183283513	0.736200721668866	1.0135225315502e-17
PWY_5850__superpathway_of_menaquinol_6_biosynthesis_I	10.242429781362	22.3319758702846	40.2319092054795	52.9009959688211	4.0752829067406e-06	4.16309442307692	9.23035316318399	1.67730954649818e-05	1.84974203626409e-10
PWY_5896__superpathway_of_menaquinol_10_biosynthesis	10.2423358028674	22.3320139064555	40.3073896164384	52.8466979233142	1.87286571560529e-06	4.16309442307692	9.23035316318399	1.67730954649818e-05	8.26093842091876e-11
PWY_5103__L_isoleucine_biosynthesis_III_g__Lachnospiraceae_unclassified_s__Eubacterium_rectale	10.2390813078853	11.8782975608417	13.5336372191781	22.009410524263	0.566000916927407	14.3001832596154	19.7188878377195	0.880672519984437	0.781475172335603
PWY_7539__6_hydroxymethyl_dihydropterin_diphosphate_biosynthesis_III__Chlamydia__g__Prevotella_s__Prevotella_copri_CAG_164	10.2354536505376	45.8871026305208	30.9860534520548	39.4145122799579	2.75737119043186e-23	20.0255451153846	71.7761986564287	0.791765130652443	5.78375236605494e-13
PWY_5265__peptidoglycan_biosynthesis_II__staphylococci_	10.2255880609319	19.9786499657814	13.8870508219178	22.0102015140584	0.53652287398495	10.0599419230769	33.9155550561836	0.000177032778209581	0.00340934468800151
PEPTIDOGLYCANSYN_PWY__peptidoglycan_biosynthesis_I__meso_diaminopimelate_containing__g__Blautia_s__Blautia_wexlerae	10.2183264121864	16.8534299595664	0.494203753424658	0.791476713794709	3.35521681674212e-31	10.0268954807692	23.1010395316764	0.00343234946351872	5.19411343589609e-10
PWY_6147__6_hydroxymethyl_dihydropterin_diphosphate_biosynthesis_I_g__Prevotella_s__Prevotella_copri_CAG_164	10.218246446595	45.5724555266584	31.8356599863014	40.3503459408276	1.2660996101766e-23	20.3070865192308	71.5839855008174	0.875781201475983	5.92105731820978e-13
PWY_7388__octanoyl_[acyl_carrier_protein]_biosynthesis__mitochondria__yeast__unclassified	10.2148123283154	17.86408786312	16.6205443972603	28.7080116752732	7.34962001018695e-06	2.88981766346154	4.03878194937849	5.05649800692863e-06	2.6136746628808e-12
PWY_6386__UDP_N_acetylmuramoyl_pentapeptide_biosynthesis_II__lysine_containing__g__Fusicatenibacter_s__Fusicatenibacter_saccharivorans	10.1989048673835	12.116666835193	0.330012698630137	0.557724200835256	1.16055529717546e-27	8.61391848076923	12.6559141909179	0.0010705873971697	4.62875554407922e-11
PEPTIDOGLYCANSYN_PWY__peptidoglycan_biosynthesis_I__meso_diaminopimelate_containing__g__Fusicatenibacter_s__Fusicatenibacter_saccharivorans	10.1913420501792	12.1035761698878	0.375836616438356	0.592128114182781	3.9591242383732e-27	8.69813438461538	12.7782492857219	0.00122274474038228	3.83131840142799e-10
PANTOSYN_PWY__pantothenate_and_coenzyme_A_biosynthesis_I_g__Blautia_s__Blautia_obeum	10.1879684731183	10.3868739549197	0.889496767123288	1.29505101121892	1.8730117629952e-23	9.71332254807692	13.1720670040447	0.00879408294506587	3.37080756578928e-06
TRPSYN_PWY__L_tryptophan_biosynthesis_g__Fusicatenibacter_s__Fusicatenibacter_saccharivorans	10.1723212795699	11.9904766194806	0.332137945205479	0.560269697625664	1.44713983721535e-27	8.46141217307692	12.5805177200362	0.000429510012142961	5.52450585852028e-10
HEME_BIOSYNTHESIS_II__heme_biosynthesis_I__aerobic_	10.132255781362	17.2666710205929	31.2549536986301	45.7496869712247	0.00166320162711745	7.54544217307692	6.39485629557632	0.732775683231838	0.00190592861070555
PWY_5695__urate_biosynthesis/inosine_5'_phosphate_degradation_g__Fusicatenibacter_s__Fusicatenibacter_saccharivorans	10.1311642007168	11.8856777786734	0.424739904109589	0.600764852073245	1.29315213138276e-26	9.16732475	13.4903362677646	0.00199018035292873	1.53250020910352e-08
PWY_3841__folate_transformations_II_g__Bacteroides_s__Bacteroides_vulgatus_CAG_6	10.1066850853047	11.2485059073653	0.509737589041096	1.33654800630379	3.26093441724539e-28	15.8032402346154	23.3134086224173	0.743270857545404	3.66851531156826e-18
PWY_6387__UDP_N_acetylmuramoyl_pentapeptide_biosynthesis_I__meso_diaminopimelate_containing__g__Blautia_s__Blautia_wexlerae	10.0862800967742	17.1950470025327	0.517106956164384	0.76867250862615	4.83727540612994e-31	10.1364114711538	23.6309109233254	0.00891268825554386	2.83429106811681e-10
PWY_4242__pantothenate_and_coenzyme_A_biosynthesis_III_g__Alistipes_s__Alistipes_putredinis	10.0420611684588	11.8115454532149	0.0600581369863014	0.411666186699124	5.40405123304275e-27	6.34341924038462	9.17533525970417	0.000823685796956223	1.28956756476286e-16
SALVADEHYPOX_PWY__adenosine_nucleotides_degradation_II_unclassified	10.0396925017921	8.24735585598147	12.8765239726027	8.86094497394022	0.00173067351376678	11.9371944230769	8.52661889686196	0.026714162279543	0.480962514436394
PWY0_1296__purine_ribonucleosides_degradation_g__Blautia_s__Blautia_wexlerae	10.0361617849462	17.814747345921	0.556898428767123	0.847621975633976	1.74760066896175e-30	11.1545165576923	24.8305165198853	0.0208772858230926	4.23158615543272e-10
PWY_6163__chorismate_biosynthesis_from_3_dehydroquinate_g__Fusicatenibacter_s__Fusicatenibacter_saccharivorans	10.0280175770609	12.0485603379525	0.393787123287671	0.592743464687389	1.61221173128119e-26	8.87498857692308	13.1730810234973	0.00146419723699932	9.71943196762777e-09
PWY_6385__peptidoglycan_biosynthesis_III__mycobacteria__g__Bacteroides_s__Bacteroides_vulgatus	10.0204188322581	12.030105619715	0.544319	1.46184346214656	5.93188622073174e-28	15.7690635673077	22.8127941683753	0.739333499440524	1.8232792737979e-17
PWY_561__superpathway_of_glyoxylate_cycle_and_fatty_acid_degradation	10.0054013333333	25.4178354796121	50.121057260274	62.2847227914621	4.32442612545523e-17	4.11281374038462	8.42017152949038	0.0011657065928466	4.66111329480606e-18
PANTOSYN_PWY__pantothenate_and_coenzyme_A_biosynthesis_I_g__Alistipes_s__Alistipes_putredinis	10.0027559426523	12.0886910991964	0.0457550136986301	0.32785236527507	2.85440246438067e-26	6.22816954807692	9.3859174278626	0.00141769050948244	1.20951668741517e-16
PWY_6387__UDP_N_acetylmuramoyl_pentapeptide_biosynthesis_I__meso_diaminopimelate_containing__g__Ruminococcus_s__Ruminococcus_bromii	9.99671768458781	14.5066828162854	2.08611201369863	4.68200183457504	3.79014557591872e-07	13.6931590480769	24.794504400835	0.241672085211601	0.0040608599266895
RIBOSYN2_PWY__flavin_biosynthesis_I__bacteria_and_plants__g__Anaerostipes_s__Anaerostipes_hadrus	9.99253450896057	12.4868672555738	0.110540931506849	0.439489836436689	5.52075895636836e-33	6.01577728846154	9.10893768854306	3.11423909587819e-07	3.64112616110762e-12
PWY_6386__UDP_N_acetylmuramoyl_pentapeptide_biosynthesis_II__lysine_containing__g__Alistipes_s__Alistipes_putredinis	9.9787204562724	10.5000994052019	0.0636054520547945	0.451100096840492	3.16307401114455e-27	6.22504617403846	9.1488329566381	0.00033134437345213	3.19631975551467e-17
PWY_6386__UDP_N_acetylmuramoyl_pentapeptide_biosynthesis_II__lysine_containing__g__Bacteroides_s__Bacteroides_vulgatus_CAG_6	9.9667662437276	11.2228181686067	0.506617191780822	1.37131315365159	1.97592576120239e-28	15.813074875	22.8426017620711	0.768510713180302	1.12744960710771e-17
GLYCOGENSYNTH_PWY__glycogen_biosynthesis_I__from_ADP_D_Glucose__g__Fusicatenibacter_s__Fusicatenibacter_saccharivorans	9.96629102150538	11.8676092805471	0.354871219178082	0.650683372553004	6.45107929307634e-28	9.69420544230769	14.2987374563762	0.00501653571347244	2.00413656686216e-10
PWY_6385__peptidoglycan_biosynthesis_III__mycobacteria__g__Alistipes_s__Alistipes_putredinis	9.96476663727599	10.4910684790166	0.0659866849315068	0.469387401658353	3.3499458731637e-27	6.22477173076923	9.05343592511727	0.00035009231098286	1.36329498213386e-16
METH_ACETATE_PWY__methanogenesis_from_acetate_g__Blautia_s__Blautia_obeum	9.96402659139785	8.92379539783212	1.19979377808219	1.41078918754263	8.59530334573416e-22	11.6508787019231	15.0582202329193	0.0813185186274636	0.000368458367433541
PWY_7196__superpathway_of_pyrimidine_ribonucleosides_salvage_unclassified	9.93376264516129	9.42008501717063	12.7076942465753	11.4764983268401	0.0523976488856177	11.2270213557692	13.9934977208375	0.179603932731732	0.0261371233819236
PWY_5464__superpathway_of_cytosolic_glycolysis__plants___pyruvate_dehydrogenase_and_TCA_cycle	9.92625861648746	11.3287848538357	25.6861630136986	30.1428777652952	5.29971389803964e-10	6.38440980769231	6.87498456241571	0.00026998473409982	1.59261652908944e-12
PWY_5188__tetrapyrrole_biosynthesis_I__from_glutamate__g__Ruminococcus_s__Ruminococcus_bromii	9.90419070250896	14.3682076394659	2.01060720547945	4.46324311253943	1.51917941695391e-06	13.4511401730769	24.1071793917641	0.234087072886308	0.0136216264737501
PWY_7220__adenosine_deoxyribonucleotides_de_novo_biosynthesis_II_g__Bacteroides_s__Bacteroides_vulgatus_CAG_6	9.89264792903226	11.4944038612443	0.614058904109589	1.64241147307229	1.28948593560138e-26	16.6939015096154	24.1431247638631	0.461974061796373	5.92063038165309e-17
PWY_7222__guanosine_deoxyribonucleotides_de_novo_biosynthesis_II_g__Bacteroides_s__Bacteroides_vulgatus_CAG_6	9.89264792903226	11.4944038612443	0.614058904109589	1.64241147307229	1.28948593560138e-26	16.6939015096154	24.1431247638631	0.461974061796373	5.92063038165309e-17
PWY_1269__CMP_3_deoxy_D_manno_octulosonate_biosynthesis_I_unclassified	9.88721429749104	9.77145458742195	108.789577945205	124.671828786188	2.2996112775845e-32	10.8456514807692	10.7881354167736	0.778923194076805	1.35750586149972e-23
PWY_1861__formaldehyde_assimilation_II__RuMP_Cycle__unclassified	9.87885107885305	10.8716419224522	6.94740583561644	9.80582777677034	0.00169104783771857	11.7737127788462	18.2974470925774	0.0181401167679074	0.958109520594619
ARGSYNBSUB_PWY__L_arginine_biosynthesis_II__acetyl_cycle__g__Fusicatenibacter_s__Fusicatenibacter_saccharivorans	9.87824017921147	11.5926980861275	0.455123684931507	0.604779222495074	1.95913315476135e-26	9.92597833653846	14.6308636221783	0.00870643854048654	6.51316359907666e-09
PEPTIDOGLYCANSYN_PWY__peptidoglycan_biosynthesis_I__meso_diaminopimelate_containing__g__Ruminococcus_s__Ruminococcus_bromii	9.86373797491039	14.1983504006397	2.07157567123288	4.68852819283535	3.57981213775233e-07	13.3576917211538	24.5768103930728	0.218593226528342	0.00427749355236104
THISYNARA_PWY__superpathway_of_thiamin_diphosphate_biosynthesis_III__eukaryotes__g__Lachnospiraceae_unclassified_s__Eubacterium_rectale	9.85248753189964	12.8913381723256	4.26139992054795	9.50792268674061	1.70088007949879e-09	10.2058252692308	17.2789586026966	0.0047776525309901	0.00908723138075091
PWY_5667__CDP_diacylglycerol_biosynthesis_I_g__Blautia_s__Blautia_wexlerae	9.84934348422939	15.3398267101324	0.483860882191781	0.779023638348892	1.29376542631516e-30	9.45870237884615	20.4546775206545	0.00401080423666265	4.75698123614996e-10
PWY0_1319__CDP_diacylglycerol_biosynthesis_II_g__Blautia_s__Blautia_wexlerae	9.84934348422939	15.3398267101324	0.483860882191781	0.779023638348892	1.29376542631516e-30	9.45870237884615	20.4546775206545	0.00401080423666265	4.75698123614996e-10
THRESYN_PWY__superpathway_of_L_threonine_biosynthesis_g__Faecalibacterium_s__Faecalibacterium_prausnitzii	9.84524418996416	8.12677229160569	8.54872179452055	9.23312715912681	0.0857683027691051	7.53458726923077	7.99003636194844	0.00456748832515765	0.488936396966874
PWY_6737__starch_degradation_V_g__Bacteroides_s__Bacteroides_uniformis_CAG_3	9.81459104265233	16.317279391495	0.108513054794521	0.348936794870659	6.7565905389493e-33	14.7462472019231	19.0326078626338	0.0244981543884732	2.87728107261238e-24
HISDEG_PWY__L_histidine_degradation_I_g__Bacteroides_s__Bacteroides_vulgatus_CAG_6	9.79868378781362	12.1440703334687	0.449551356164384	1.2012016262332	2.00469836110442e-28	15.42713975	23.0454808584484	0.808458924322901	4.88644420253683e-18
PWY_7228__superpathway_of_guanosine_nucleotides_de_novo_biosynthesis_I_g__Bacteroides_s__Bacteroides_ovatus	9.78017345089606	17.2031503817421	1.63007257534247	11.7570596617189	2.003600746178e-23	13.0035881826923	32.7161351710725	0.221705630915471	1.02814318808422e-14
PYRIDNUCSYN_PWY__NAD_biosynthesis_I__from_aspartate__g__Alistipes_s__Alistipes_putredinis_CAG_67	9.75358168924731	10.5974294050627	0.0663795753424657	0.483243841400831	1.32314974556368e-27	7.38906956730769	10.4947234703169	0.00463273857670771	5.6675311307131e-17
PWY_6317__galactose_degradation_I__Leloir_pathway__g__Blautia_s__Blautia_wexlerae	9.74586704910394	15.342392372502	0.529516808219178	0.926400035162916	3.67692697902275e-31	10.0875176826923	22.5446221147997	0.00863830008035093	1.10778513622265e-09
PWY66_422__D_galactose_degradation_V__Leloir_pathway__g__Fusicatenibacter_s__Fusicatenibacter_saccharivorans	9.72214677060932	11.6101936635784	0.410614945205479	0.808674901591828	4.48365507334205e-27	9.13799567307692	13.6511503685386	0.00413793102250878	4.36657847429523e-11
PWY_6470__peptidoglycan_biosynthesis_V___beta;_lactam_resistance__unclassified	9.71836047311828	9.16791007816836	7.66285391780822	7.78780448603416	0.035740881943321	10.2130350961538	10.7100458050321	0.412836594449392	0.381609652004679
TRNA_CHARGING_PWY__tRNA_charging_g__Fusicatenibacter_s__Fusicatenibacter_saccharivorans	9.70559649462366	11.2075969325614	0.484911287671233	0.673843640271356	3.51915189364259e-26	9.36663997115385	13.460777500041	0.00760865144889602	7.65323682962636e-09
HOMOSER_METSYN_PWY__L_methionine_biosynthesis_I_g__Anaerostipes_s__Anaerostipes_hadrus	9.70144545519713	11.7513910378392	0.0996858767123288	0.409311811195598	7.07009174883914e-32	5.41551763461538	8.54701592284446	8.10670099434223e-08	6.12849984189968e-12
PWY_5791__1_4_dihydroxy_2_naphthoate_biosynthesis_II__plants_	9.69600062007168	16.4138698501192	29.5686661369863	36.4616138956649	5.76583748492297e-07	5.97052491346154	8.04077495148186	0.00145452722103616	5.99464224211822e-09
PWY_5837__1_4_dihydroxy_2_naphthoate_biosynthesis_I	9.69600062007168	16.4138698501192	29.5686661369863	36.4616138956649	5.76583748492297e-07	5.97052491346154	8.04077495148186	0.00145452722103616	5.99464224211822e-09
PWY_6168__flavin_biosynthesis_III__fungi__g__Bacteroides_s__Bacteroides_vulgatus	9.66414129749104	10.9853404123165	0.489332712328767	1.44536452879298	4.12576117832403e-28	15.5489512673077	22.2496728300417	0.689740577485889	5.52130486384726e-18
PYRIDNUCSYN_PWY__NAD_biosynthesis_I__from_aspartate__g__Alistipes_s__Alistipes_putredinis	9.66391036989247	10.4032965021975	0.0745609589041096	0.547873202286615	1.52883176946318e-27	7.03404036538462	9.73206178167175	0.00564164384293574	7.10092083706357e-17
PWY_6700__queuosine_biosynthesis_g__Blautia_s__Blautia_obeum	9.65709221146953	9.27820426555932	1.04012969452055	1.32582176719562	1.52657206419633e-22	10.2954534028846	14.1018966530915	0.0160404702760223	7.67709489660893e-05
PWY_7219__adenosine_ribonucleotides_de_novo_biosynthesis_g__Lachnospiraceae_unclassified_s__Eubacterium_rectale	9.65068100358423	10.9977041149462	13.1171684657534	22.167767335247	0.510158079517196	13.8277557432692	20.011672025711	0.769182315726018	0.84045506345249
PWY_7221__guanosine_ribonucleotides_de_novo_biosynthesis_g__Anaerostipes_s__Anaerostipes_hadrus	9.65003948387097	14.4877415031534	0.102067602739726	0.412595534677955	6.64653675969132e-32	5.44592338461538	8.212453841757	2.68679465466934e-07	1.28573881836439e-11
PWY_7219__adenosine_ribonucleotides_de_novo_biosynthesis_g__Prevotella_s__Prevotella_copri_CAG_164	9.63982425448029	43.8878352720496	40.7853731780822	41.8235453691071	8.7488804641201e-32	17.6042902403846	60.8373246643883	0.643299132082081	9.46435730608508e-18
PWY_5188__tetrapyrrole_biosynthesis_I__from_glutamate__g__Anaerostipes_s__Anaerostipes_hadrus	9.63870788530466	11.9538747818753	0.122287945205479	0.433394884738723	1.47852531236329e-32	6.18131899038462	9.31580147232844	1.50901654453741e-06	6.95128270044849e-12
PWY_6387__UDP_N_acetylmuramoyl_pentapeptide_biosynthesis_I__meso_diaminopimelate_containing__g__Fusicatenibacter_s__Fusicatenibacter_saccharivorans	9.63418502508961	11.4485695545818	0.355525	0.558297252353703	4.18920371404167e-27	8.31266630769231	12.1619817307341	0.00147027941736994	3.75587916021537e-10
PWY_5304__superpathway_of_sulfur_oxidation__Acidianus_ambivalens__g__Anaerostipes_s__Anaerostipes_hadrus	9.63344940179211	11.971833012416	0.191136287671233	0.573341954632115	8.53585074785542e-32	6.096988375	9.23544746971886	1.42403205170719e-06	8.57716775674052e-12
PWY_7539__6_hydroxymethyl_dihydropterin_diphosphate_biosynthesis_III__Chlamydia__g__Bacteroides_s__Bacteroides_vulgatus	9.62834635878136	11.0863639682793	0.489130520547945	1.40201128577251	3.73314118711204e-28	14.3608077884615	20.5339749295116	0.814491140416563	1.24564308769277e-17
PWY_7254__TCA_cycle_VII__acetate_producers_	9.62802972043011	24.6248418154898	48.9973752191781	60.1384260649005	2.18499893969144e-18	3.56019313461538	7.66817173106581	0.000174574433188155	7.73178589201567e-20
PWY_5030__L_histidine_degradation_III_g__Bacteroides_s__Bacteroides_vulgatus_CAG_6	9.6217751530466	11.7961210880299	0.46482295890411	1.27453590728878	2.45782316435481e-28	15.7067273557692	23.368480713876	0.767717600579929	4.12894308466974e-18
GLUTORN_PWY__L_ornithine_biosynthesis_g__Anaerostipes_s__Anaerostipes_hadrus	9.61301789247312	12.9064861022399	0.108186342465753	0.388930627041144	7.15150565672128e-33	5.98188545192308	8.91073880164192	1.14718528241889e-06	2.24571485746252e-12
PWY_6125__superpathway_of_guanosine_nucleotides_de_novo_biosynthesis_II_g__Bacteroides_s__Bacteroides_ovatus	9.60690845878136	16.615187626872	1.58111587671233	11.4524409691216	9.04847782870857e-24	12.7575113557692	30.5582381120585	0.235990033104315	5.15828817272892e-15
PWY_724__superpathway_of_L_lysine__L_threonine_and_L_methionine_biosynthesis_II_g__Anaerostipes_s__Anaerostipes_hadrus	9.59550709318996	11.6612307796237	0.132792068493151	0.48267895811451	3.86338320725506e-31	6.42958364423077	10.0036268576034	6.68780981008928e-06	1.81033405719695e-12
PWY_7111__pyruvate_fermentation_to_isobutanol__engineered__g__Bacteroides_s__Bacteroides_vulgatus	9.55719198996416	11.1532065067851	0.452895616438356	1.18865461887669	1.19685518963616e-28	14.8633585596154	21.4546314200126	0.735433940244288	2.59345856082998e-18
COMPLETE_ARO_PWY__superpathway_of_aromatic_amino_acid_biosynthesis_g__Fusicatenibacter_s__Fusicatenibacter_saccharivorans	9.55262373476702	11.4443995349492	0.324891767123288	0.58197977526537	1.59963132429982e-27	8.58528883653846	12.7288928758655	0.00168608610929893	1.32350442019428e-09
PWY_5863__superpathway_of_phylloquinol_biosynthesis	9.54847817562724	13.6402218814438	22.4025429726027	27.7613004046757	0.000220989438780205	6.47590046153846	8.80643668605026	0.00134854368511056	1.10420518984937e-06
VALSYN_PWY__L_valine_biosynthesis_g__Bacteroides_s__Bacteroides_vulgatus	9.54031953727599	11.1627237587547	0.450403726027397	1.18898540813822	1.69473139830207e-28	14.8516233673077	21.4616134526501	0.729964381972663	2.66447374035079e-18
PWY_7219__adenosine_ribonucleotides_de_novo_biosynthesis_g__Blautia_s__Blautia_wexlerae	9.53907275268817	13.5542479452965	1.00522486438356	1.36621645898667	3.13939409653206e-27	10.0412798269231	20.0128781932716	0.0186804411593371	8.56649385498603e-07
COA_PWY_1__coenzyme_A_biosynthesis_II__mammalian__g__Fusicatenibacter_s__Fusicatenibacter_saccharivorans	9.53682301433692	10.7743284972164	0.396900835616438	0.583447445014569	1.29387789956285e-26	7.80957015384615	11.3805760848423	0.000453171586712048	2.09097656002773e-09
PWY_6163__chorismate_biosynthesis_from_3_dehydroquinate_g__Bacteroides_s__Bacteroides_vulgatus	9.51197194014337	10.7552781281103	0.469989068493151	1.2811431217138	4.24614573460967e-28	13.9358797307692	20.5555386685015	0.882372715995897	4.50904504096876e-17
PWY_7539__6_hydroxymethyl_dihydropterin_diphosphate_biosynthesis_III__Chlamydia__g__Bacteroides_s__Bacteroides_vulgatus_CAG_6	9.50599919569892	10.7729566202851	0.511352910958904	1.480927474842	7.10741365678305e-28	14.6869449903846	21.2987249551559	0.994615608534534	6.71176727580418e-17
PWY_7315__dTDP_N_acetylthomosamine_biosynthesis_g__Lachnospiraceae_unclassified_s__Eubacterium_rectale	9.47552503225806	17.9207103202059	6.46296804109589	20.666764550491	1.001718690983e-05	5.68856725961538	14.9089414279027	0.000258875762037889	0.119839339956638
PWY_6385__peptidoglycan_biosynthesis_III__mycobacteria__g__Blautia_s__Blautia_wexlerae	9.46995161290323	16.4189926353943	0.390456054794521	0.737456878150454	6.79339076589792e-32	9.36093850961539	22.4962711377507	0.0037371415082889	3.28801898815677e-11
PWY_6305__putrescine_biosynthesis_IV_g__Blautia_s__Ruminococcus_torques	9.46109316594982	9.39479486307643	2.44796375753425	2.86061985739849	3.06002017096657e-13	6.17761458942308	8.67617378921064	7.36602176204986e-06	0.315855619076713
PWY_5667__CDP_diacylglycerol_biosynthesis_I_g__Fusicatenibacter_s__Fusicatenibacter_saccharivorans	9.45250077777778	11.2260033951944	0.413166438356164	0.612222908817259	8.03395238322371e-27	8.47588055769231	12.4540171968173	0.00193486132752147	1.7252237278694e-09
PWY0_1319__CDP_diacylglycerol_biosynthesis_II_g__Fusicatenibacter_s__Fusicatenibacter_saccharivorans	9.45250077777778	11.2260033951944	0.413166438356164	0.612222908817259	8.03395238322371e-27	8.47588055769231	12.4540171968173	0.00193486132752147	1.7252237278694e-09
PWY_7198__pyrimidine_deoxyribonucleotides_de_novo_biosynthesis_IV_unclassified	9.44491822939068	6.30697495350222	19.0208408219178	16.4425744361388	1.9334871014559e-05	8.91526480769231	7.03326907128424	0.309630444998755	4.94161370274944e-05
PWY_6122__5_aminoimidazole_ribonucleotide_biosynthesis_II_g__Ruminococcus_s__Ruminococcus_bromii	9.43196714731183	13.6154846041862	2.18212163013699	4.65094116063973	1.21717232940461e-06	14.0063680480769	24.926818034686	0.260608344982983	0.00962602972485013
PWY_6277__superpathway_of_5_aminoimidazole_ribonucleotide_biosynthesis_g__Ruminococcus_s__Ruminococcus_bromii	9.43196714731183	13.6154846041862	2.18212163013699	4.65094116063973	1.21717232940461e-06	14.0063680480769	24.926818034686	0.260608344982983	0.00962602972485013
THRESYN_PWY__superpathway_of_L_threonine_biosynthesis_g__Bacteroides_s__Bacteroides_vulgatus_CAG_6	9.42904323082437	10.7185969864472	0.489073273972603	1.33169043970139	4.37035708866101e-28	14.7150253557692	21.9810075507353	0.926789305964609	2.61480529345283e-17
PWY_5173__superpathway_of_acetyl_CoA_biosynthesis	9.39009050896057	23.7660516545414	37.3863678356164	50.905594463128	1.95603429868215e-13	3.91422261538462	5.29578732955336	0.0028670116612843	2.1996000536647e-14
PWY_7220__adenosine_deoxyribonucleotides_de_novo_biosynthesis_II_g__Bacteroides_s__Bacteroides_ovatus	9.36817497849462	15.5031429597474	1.48128390821918	10.5276759285472	1.07312451109126e-24	13.0124518557692	27.7150771330331	0.445235693879991	1.2352032919591e-15
PWY_7222__guanosine_deoxyribonucleotides_de_novo_biosynthesis_II_g__Bacteroides_s__Bacteroides_ovatus	9.36817497849462	15.5031429597474	1.48128390821918	10.5276759285472	1.07312451109126e-24	13.0124518557692	27.7150771330331	0.445235693879991	1.2352032919591e-15
GLUTORN_PWY__L_ornithine_biosynthesis_g__Fusicatenibacter_s__Fusicatenibacter_saccharivorans	9.34588302867384	11.1352452987827	0.399141424657534	0.551079081702938	1.32827159291526e-26	9.03683132692308	13.3780469556919	0.00451978227523517	5.65422937217488e-09
PWY_6700__queuosine_biosynthesis_g__Bacteroides_s__Bacteroides_ovatus	9.33880027741935	15.5776340336452	1.76842324794521	12.7619661130349	1.51723035993267e-23	13.7366560269231	31.2177912964939	0.474462690907951	4.11779521807303e-14
PWY_6385__peptidoglycan_biosynthesis_III__mycobacteria__g__Fusicatenibacter_s__Fusicatenibacter_saccharivorans	9.30351372043011	11.1196702317432	0.281241835616438	0.509948358540053	6.17504890662585e-28	7.82143925961538	11.6931811978575	0.000596143530989416	2.28725709091979e-10
HISDEG_PWY__L_histidine_degradation_I_g__Bacteroides_s__Bacteroides_vulgatus	9.27989577060932	10.3907031909116	0.488239260273973	1.35358630955993	4.55743687914555e-28	15.7105094615385	23.613916624155	0.655671277497601	4.15907187671225e-18
PWY_7316__dTDP_N_acetylviosamine_biosynthesis	9.27704475985663	27.2671724927041	0.383823849315068	1.49668186204907	1.57058219688293e-16	5.81745308653846	14.0947403556496	0.000444991268438931	3.93782893999991e-06
GLUCARDEG_PWY__D_glucarate_degradation_I	9.25757554480287	19.9065145564795	34.8528745205479	49.568129702136	1.49700210857288e-08	4.13879974038462	9.07684896421828	6.64581112775768e-08	2.54213898954557e-14
PWY_6703__preQ0_biosynthesis_g__Blautia_s__Blautia_obeum	9.2508921469534	9.99756774947913	0.72160201369863	1.1843998317282	1.45063923308414e-22	10.4406998846154	14.6199393896778	0.0187433623360616	3.57029665720812e-06
PWY_621__sucrose_degradation_III__sucrose_invertase__unclassified	9.24912752329749	10.9292614017303	10.5665595068493	15.3917210816848	0.748663729334607	10.9473365673077	13.1482487526206	0.679191775453327	0.737414406285305
VALSYN_PWY__L_valine_biosynthesis_g__Escherichia_s__Escherichia_coli	9.24530885663082	31.2784006419134	49.4466919410959	93.844125131185	6.32123278992951e-09	1.91572922115385	5.49395361523401	1.94985051060501e-07	1.38484533587621e-16
ORNDEG_PWY__superpathway_of_ornithine_degradation	9.23696463799283	25.5811385400808	55.4354343835616	74.4526141384744	2.09172461895122e-21	2.48235605769231	5.76155528927103	0.000837764893926793	9.9424859476948e-23
ILEUSYN_PWY__L_isoleucine_biosynthesis_I__from_threonine__g__Escherichia_s__Escherichia_coli	9.22218586379928	31.2849977951249	49.4234110273973	93.856486200126	1.95490032901861e-08	1.87385533653846	5.50413301371343	2.9902961630571e-07	7.31572242998509e-16
COMPLETE_ARO_PWY__superpathway_of_aromatic_amino_acid_biosynthesis_g__Blautia_s__Blautia_wexlerae	9.21955055555556	15.352984591683	0.449669630136986	0.793161097509332	1.6010334346633e-31	9.46888719230769	22.1261433516493	0.0107378298764846	5.25837395209431e-10
PWY_7219__adenosine_ribonucleotides_de_novo_biosynthesis_g__Alistipes_s__Alistipes_putredinis_CAG_67	9.21742029318996	11.2616141866923	0.0360911767123288	0.267218557884026	1.326014365481e-28	7.38177673557692	10.8981446176174	0.0242023055028387	1.76536430228519e-17
HSERMETANA_PWY__L_methionine_biosynthesis_III_g__Blautia_s__Blautia_obeum	9.20094691756272	9.48871591541459	0.878652415068493	1.20905913547925	3.36271930785026e-21	8.64878785576923	11.9979235010803	0.00777522897009278	6.9813741208275e-05
PWY_5989__stearate_biosynthesis_II__bacteria_and_plants__unclassified	9.19842953046595	14.6139538430562	13.3896843972603	21.2586520920954	3.92807440102312e-07	2.71542434615385	3.5360430754082	4.24562976810055e-06	2.36178386045388e-14
DTDPRHAMSYN_PWY__dTDP_L_rhamnose_biosynthesis_I_g__Bacteroides_s__Bacteroides_caccae	9.18277193584229	20.2018903178624	0.27362204109589	0.989777087143116	5.56549786928425e-20	9.05239669230769	18.9916150950461	0.695795394708463	9.86345390136722e-15
PWY0_1061__superpathway_of_L_alanine_biosynthesis_g__Lachnospiraceae_unclassified_s__Eubacterium_rectale	9.16961367526882	11.0320508873492	10.388120369863	16.9653751765808	0.210252264877859	12.0602607211538	17.0833756042193	0.602297071062436	0.553305058608903
PWY_7221__guanosine_ribonucleotides_de_novo_biosynthesis_g__Fusicatenibacter_s__Fusicatenibacter_saccharivorans	9.16271949641577	11.4458523587653	0.409889712328767	0.57653706270351	1.35803779295476e-25	8.08139134615385	12.0471373714087	0.0021157718187074	2.55594102668071e-08
PWY_6700__queuosine_biosynthesis_g__Lachnospiraceae_unclassified_s__Eubacterium_rectale	9.15761582043011	10.1749445954747	9.76892204109589	14.0973524753348	0.160845758385145	11.5474635673077	15.7819028448168	0.42751039457041	0.648717338876077
PWY_3001__superpathway_of_L_isoleucine_biosynthesis_I_g__Anaerostipes_s__Anaerostipes_hadrus	9.15526854121864	11.5579091993028	0.114651315068493	0.482565884377946	1.39655840818227e-30	6.63182049038461	10.3246489649819	3.63047522512047e-05	8.48947809913404e-13
PWY_6163__chorismate_biosynthesis_from_3_dehydroquinate_g__Blautia_s__Blautia_wexlerae	9.15249480645161	15.5699946745274	0.558773273972603	0.86587324086789	2.86360670358742e-30	9.40396629807692	22.4286150044295	0.0117755099372027	9.71718365066985e-09
PWY_5097__L_lysine_biosynthesis_VI_g__Fusicatenibacter_s__Fusicatenibacter_saccharivorans	9.1364297311828	10.8022593297747	0.374117712328767	0.574343744925857	4.10141023159884e-27	8.40591406730769	12.3164226435628	0.00211938370527437	2.31839196781314e-09
COA_PWY__coenzyme_A_biosynthesis_I_g__Fusicatenibacter_s__Fusicatenibacter_saccharivorans	9.13499065591398	10.8291292815898	0.40303501369863	0.563896582071386	2.00399494040065e-26	7.67007397115385	11.4914924181925	0.000401798750933962	6.01888340523908e-09
HEXITOLDEGSUPER_PWY__superpathway_of_hexitol_degradation__bacteria__unclassified	9.13179296415771	5.94477596905029	23.3853631506849	18.9502351828154	4.10793468824235e-21	10.7449842307692	8.49042907967733	0.155532995578524	6.01374967020469e-11
PWY_6121__5_aminoimidazole_ribonucleotide_biosynthesis_I_g__Ruminococcus_s__Ruminococcus_bromii	9.12357367741935	13.2041582945563	2.072312	4.4843650232829	4.24291548533843e-07	13.0791413269231	23.4529264782029	0.26903037601562	0.00456585886322181
PWY_7111__pyruvate_fermentation_to_isobutanol__engineered__g__Blautia_s__Blautia_obeum	9.11013060215054	8.8739038418357	1.82761723287671	2.16141152252403	6.0288768486192e-19	8.47631357692308	12.4201622258051	0.00561460583995512	0.00267421630809672
DTDPRHAMSYN_PWY__dTDP_L_rhamnose_biosynthesis_I_g__Prevotella_s__Prevotella_copri_CAG_164	9.10369202759857	38.2499355741436	29.8062747534247	38.3838945886513	3.24656503729879e-25	17.3683806730769	58.3333034160462	0.567401598669721	1.82089972880943e-14
COA_PWY_1__coenzyme_A_biosynthesis_II__mammalian__g__Bacteroides_s__Bacteroides_vulgatus_CAG_6	9.09111686021505	10.3580481891691	0.455349534246575	1.28528122354883	7.30006333622186e-29	12.9981794519231	18.2019575120742	0.980536994576324	3.2182823659094e-18
P162_PWY__L_glutamate_degradation_V__via_hydroxyglutarate_	9.08893005017921	15.2835635615306	1.62072050684932	1.9921012515731	1.08701375369244e-06	4.58149968269231	8.74453521336925	0.00181715178288122	0.0431173049974403
1CMET2_PWY__N10_formyl_tetrahydrofolate_biosynthesis_g__Blautia_s__Blautia_obeum	9.05233455197133	8.76596578914767	1.19495082191781	1.56696815678058	1.28065432214001e-22	9.22970217307692	12.3852545072886	0.0218887656822374	3.66485758173501e-05
PWY_5304__superpathway_of_sulfur_oxidation__Acidianus_ambivalens__g__Blautia_s__Ruminococcus_torques	9.04092132401434	11.2730055904516	10.8866505863014	18.9695967129449	0.366749746335038	10.9424172307692	14.4479025336309	0.366568764117133	0.8448373824144
PWY_5695__urate_biosynthesis/inosine_5'_phosphate_degradation_g__Blautia_s__Blautia_wexlerae	9.03848144802867	13.3103939458803	0.583653823287671	0.961500616865749	4.74287535501828e-30	9.45686671153846	19.6652126320899	0.00667500549524252	7.10693133891533e-09
CALVIN_PWY__Calvin_Benson_Bassham_cycle_g__Fusicatenibacter_s__Fusicatenibacter_saccharivorans	9.03776635842294	10.6963583103586	0.496908424657534	0.731061372707345	2.18926637794723e-25	8.76477271153846	12.5663988658625	0.00949396867883774	1.61412384821704e-08
PWY_7663__gondoate_biosynthesis__anaerobic__g__Bacteroides_s__Bacteroides_vulgatus	9.03305033691756	10.874763048506	0.32164297260274	0.935445588621213	2.93896029236679e-29	15.5541935673077	22.4756932640673	0.55459572230781	7.60831051478976e-19
SALVADEHYPOX_PWY__adenosine_nucleotides_degradation_II_g__Blautia_s__Ruminococcus_torques	9.03236506810036	10.0613031006084	3.71533056164384	5.36389149400805	1.14251413303571e-07	5.98539799038462	9.82487785103406	3.91312626202641e-06	0.900870447642994
ARO_PWY__chorismate_biosynthesis_I_g__Blautia_s__Blautia_wexlerae	9.01085947311828	15.5175374529052	0.42621995890411	0.751418205746537	1.46115532102495e-31	9.30294652884615	22.3176165760261	0.0113949908867928	5.25837395209431e-10
DTDPRHAMSYN_PWY__dTDP_L_rhamnose_biosynthesis_I_g__Alistipes_s__Alistipes_putredinis	9.00515924014337	11.6225634408631	0.0697287534246575	0.520040082503684	5.40405123304275e-27	6.724807125	10.3277633123511	0.088666820949227	1.86184204423442e-17
HISTSYN_PWY__L_histidine_biosynthesis_g__Blautia_s__Blautia_obeum	8.99164722580645	8.34570528466181	0.544891123287671	0.858624407824466	4.9740583621855e-26	7.76624946153846	10.3311435501296	0.00186629972074139	1.14174130601346e-06
DTDPRHAMSYN_PWY__dTDP_L_rhamnose_biosynthesis_I_g__Bacteroides_s__Bacteroides_uniformis_CAG_3	8.98424095555556	12.1085707224278	0.14839708630137	0.609491403084095	1.87482913980638e-32	12.6411226730769	16.1381816466976	0.223805621753963	1.36203716093291e-23
PWY_5097__L_lysine_biosynthesis_VI_g__Ruminococcus_s__Ruminococcus_bromii	8.98238862007168	12.9579841773918	2.02119508219178	4.3470760081286	8.23051033833352e-07	13.0986994134615	23.3372557200895	0.254734202340218	0.0077885931019453
PWY_1042__glycolysis_IV__plant_cytosol__g__Alistipes_s__Alistipes_putredinis_CAG_67	8.97980052580645	12.99227208744	0.0718732191780822	0.564140880518142	2.92420383139157e-23	5.38100028846154	8.2817265636481	0.160560619643909	1.04434869998232e-16
ARGSYN_PWY__L_arginine_biosynthesis_I__via_L_ornithine__g__Fusicatenibacter_s__Fusicatenibacter_saccharivorans	8.96216850896057	10.4004904193179	0.349827178082192	0.545644017379548	2.80217701813332e-27	9.36261438461538	13.7624356037963	0.0138095267010191	6.91671983281244e-10
VALSYN_PWY__L_valine_biosynthesis_g__Alistipes_s__Alistipes_finegoldii	8.95927760215054	13.5245425587431	0.079683794520548	0.485298762643721	1.47143414742777e-26	9.85694570192308	24.1579903200924	0.0346468629121819	6.28906272107194e-16
PWY_7400__L_arginine_biosynthesis_IV__archaebacteria__g__Fusicatenibacter_s__Fusicatenibacter_saccharivorans	8.95753382437276	10.3980473600213	0.349573424657534	0.545293527857396	2.80217701813332e-27	9.36087056730769	13.7614293231915	0.0140517036158501	6.91671983281244e-10
PWY_7111__pyruvate_fermentation_to_isobutanol__engineered__g__Alistipes_s__Alistipes_finegoldii	8.93779089605735	13.5110442254968	0.0793606849315069	0.482518199599245	1.49244992352964e-26	9.79310539423077	24.1479622239446	0.0281753482372313	1.40828846214013e-15
PWY_6387__UDP_N_acetylmuramoyl_pentapeptide_biosynthesis_I__meso_diaminopimelate_containing__g__Lachnospiraceae_unclassified_s__Eubacterium_rectale	8.93445095448029	10.4677072591569	11.1209638232877	17.607720134867	0.294576580957918	11.5642941153846	16.4574406387117	0.489929123928463	0.766348900543277
PANTO_PWY__phosphopantothenate_biosynthesis_I_g__Blautia_s__Blautia_obeum	8.93054989964158	9.69477077710967	0.704970017808219	1.02289589463765	2.54944151366686e-23	8.24553095	11.2911833142859	0.00673453737115375	1.64315954700811e-06
NONOXIPENT_PWY__pentose_phosphate_pathway__non_oxidative_branch__g__Eubacterium_s__Eubacterium_hallii	8.92420002867384	8.75786248394601	0.504999083561644	0.756529680031623	1.22948357039298e-23	5.62967002884615	7.63955980069045	1.43246357604363e-05	9.18009961542813e-05
ARO_PWY__chorismate_biosynthesis_I_g__Fusicatenibacter_s__Fusicatenibacter_saccharivorans	8.92324318996416	10.7130797344693	0.302911232876712	0.543349778315741	1.53264169093366e-27	8.068973	11.9646188468343	0.0018356760073051	1.29755620782908e-09
GLYOXYLATE_BYPASS__glyoxylate_cycle	8.91429476344086	21.0536240420596	44.8649366849315	58.1375108262604	6.19220878946152e-18	3.72911938461538	7.48570398828539	0.000804499544163467	3.09530407562881e-19
PWY_4242__pantothenate_and_coenzyme_A_biosynthesis_III_g__Fusicatenibacter_s__Fusicatenibacter_saccharivorans	8.90134808602151	10.146710078019	0.257843260273973	0.485132962987411	9.75905389308813e-28	7.05853966346154	10.7657361840071	0.000156253936980915	1.66399593009094e-10
PWY_6737__starch_degradation_V_g__Bifidobacterium_s__Bifidobacterium_longum	8.89772940286738	27.804724113785	0.317548698630137	1.07997697628186	1.88330336316526e-24	4.41263535576923	8.07112327046072	0.00226005049436334	6.01025935094395e-10
PWY_7229__superpathway_of_adenosine_nucleotides_de_novo_biosynthesis_I_g__Alistipes_s__Alistipes_putredinis	8.88881205483871	10.1107802565943	0.0766088630136986	0.543090932132336	1.90695365145231e-26	6.41971639134615	9.0616772194864	0.0121564493390974	7.20698767180952e-17
PWY_3841__folate_transformations_II_g__Bacteroides_s__Bacteroides_uniformis	8.87921212078853	10.3755930381328	0.113776960273973	0.368972717360272	3.53019485776072e-33	13.3617683557692	16.5790599839521	0.13651857284212	5.95316777483017e-24
PWY_6936__seleno_amino_acid_biosynthesis_g__Fusicatenibacter_s__Fusicatenibacter_saccharivorans	8.86544278853047	10.2683888333839	0.376103643835616	0.573006146168738	5.65174036550844e-27	7.98923006730769	12.2198798092349	0.00145239141306578	1.19479416897185e-09
TRPSYN_PWY__L_tryptophan_biosynthesis_g__Blautia_s__Blautia_wexlerae	8.86329663799283	13.2600704084745	0.753362547945206	1.16067228061037	2.65547400077861e-28	9.33834582692308	19.7469766052834	0.0176480617207287	1.07300766063035e-07
ILEUSYN_PWY__L_isoleucine_biosynthesis_I__from_threonine__g__Bacteroides_s__Bacteroides_ovatus	8.84609846272402	13.5048360480011	1.77153656164384	13.2908963019127	1.59027926554775e-25	12.0187359711538	24.9137170095939	0.383496853904979	2.16115140334237e-15
VALSYN_PWY__L_valine_biosynthesis_g__Bacteroides_s__Bacteroides_ovatus	8.84609846272402	13.5048360480011	1.77847445890411	13.2899994184704	4.6625476200022e-25	12.0202576538462	24.9129806230118	0.394116357784183	4.53899524296348e-15
PWY_1042__glycolysis_IV__plant_cytosol__g__Prevotella_s__Prevotella_copri_CAG_164	8.83428407741935	39.876716351322	42.4390666575342	40.1014732546124	8.04363411803826e-32	15.7436592692308	53.2878282696812	0.814628045485845	9.12490095439543e-18
PWY_5686__UMP_biosynthesis_g__Fusicatenibacter_s__Fusicatenibacter_saccharivorans	8.82333450896057	10.500898614049	0.322175438356164	0.528827991441609	3.6524354772578e-27	8.64411090384615	12.6105841621038	0.0064823366465229	1.21631521761632e-09
PWY_6151__S_adenosyl_L_methionine_cycle_I_g__Prevotella_s__Prevotella_copri_CAG_164	8.8136707655914	39.3265002827319	34.8345177671233	42.1497522642819	4.41365882478749e-29	17.3305685	61.9934579162087	0.74644621131014	4.2779173415297e-16
PWY_5695__urate_biosynthesis/inosine_5'_phosphate_degradation_g__Bacteroides_s__Bacteroides_ovatus	8.81033572473118	16.0575450599869	1.49295970958904	10.8174876020305	3.07312107031239e-22	10.9175581538462	28.0346140622328	0.0351326819577071	5.38258802304649e-11
PWY_7221__guanosine_ribonucleotides_de_novo_biosynthesis_g__Lachnospiraceae_unclassified_s__Eubacterium_rectale	8.80793626953405	10.4263278723093	9.99979973150685	15.556756470598	0.218847337380907	11.3945466057692	16.2984238510075	0.418487721950748	0.755075831777454
PWY0_1586__peptidoglycan_maturation__meso_diaminopimelate_containing__g__Bacteroides_s__Bacteroides_uniformis_CAG_3	8.80022736917563	10.9431489362245	0.116007320547945	0.379120287004996	3.88403474132598e-33	13.0247526634615	17.4766574347053	0.199163929463719	3.01499188648665e-24
PWY_7219__adenosine_ribonucleotides_de_novo_biosynthesis_g__Fusicatenibacter_s__Fusicatenibacter_saccharivorans	8.78636600358423	10.4262635769223	0.44169898630137	0.675884768498248	8.1215808134707e-26	8.80350735576923	12.4753234166867	0.0181432582592805	1.93368508655279e-09
HISTSYN_PWY__L_histidine_biosynthesis_g__Bacteroides_s__Bacteroides_vulgatus_CAG_6	8.77397166021505	9.86034471173424	0.455967643835616	1.30099537329046	2.25381283852541e-28	13.7073992211538	19.8623084268945	0.762971369396638	3.93228419433395e-18
PWY_6385__peptidoglycan_biosynthesis_III__mycobacteria__g__Lachnospiraceae_unclassified_s__Eubacterium_rectale	8.76858835125448	10.0798183225796	10.6318205808219	17.2022819572814	0.23007450775346	11.2529951153846	16.0013046401726	0.452777389239685	0.737953962838928
PWY_6121__5_aminoimidazole_ribonucleotide_biosynthesis_I_g__Lachnospiraceae_unclassified_s__Eubacterium_rectale	8.74716572795699	10.5346304534723	10.8200175369863	18.1574120537108	0.359081739532841	11.59553275	16.2770927290004	0.64537948815554	0.720394350612653
PWY_6700__queuosine_biosynthesis_g__Bacteroides_s__Bacteroides_uniformis_CAG_3	8.74564135268817	11.3269115570583	0.136668054794521	0.491515093917851	1.24498668719119e-32	12.9927586538462	16.6403991217521	0.121617590512148	1.02464093920347e-23
PHOSLIPSYN_PWY__superpathway_of_phospholipid_biosynthesis_I__bacteria__g__Fusicatenibacter_s__Fusicatenibacter_saccharivorans	8.73653568458781	10.4132665403287	0.297762301369863	0.524461051149513	9.49568964534941e-28	7.67825540384615	11.3301951473325	0.00103131742061927	7.34925559852074e-10
PWY_3841__folate_transformations_II_g__Alistipes_s__Alistipes_putredinis_CAG_67	8.72780947132616	10.091085969746	0.0385899315068493	0.257239711666382	2.24020470269915e-27	7.05230950576923	10.6924604639641	0.0189959814715313	4.11283664575538e-17
PWY_5030__L_histidine_degradation_III_g__Bacteroides_s__Bacteroides_vulgatus	8.71734290035842	9.83731174822992	0.439706402739726	1.27827578659107	4.06962995856445e-28	14.828734125	22.3333547484286	0.641845903909435	5.58243193499781e-18
PWY_6387__UDP_N_acetylmuramoyl_pentapeptide_biosynthesis_I__meso_diaminopimelate_containing__g__Alistipes_s__Alistipes_putredinis_CAG_67	8.67439274157706	9.63541542611189	0.0496227260273973	0.348615725714705	1.64493803675596e-27	6.18752148846154	9.50192433246717	0.00165305096176295	2.47975336379228e-17
PWY_4041___gamma;_glutamyl_cycle_unclassified	8.67154419354839	5.69144840733249	11.6192278082192	12.7887058229038	0.150456586456111	10.5174243076923	9.23834360117195	0.3668695747357	0.584503353363084
FASYN_INITIAL_PWY__superpathway_of_fatty_acid_biosynthesis_initiation__E__coli__g__Bacteroides_s__Bacteroides_vulgatus	8.6486062688172	10.1838844053166	0.36249397260274	1.11736949554648	2.14471947593824e-28	15.207782125	23.1765262361842	0.605292037919404	9.2094357251879e-18
VALSYN_PWY__L_valine_biosynthesis_g__Fusicatenibacter_s__Fusicatenibacter_saccharivorans	8.63190326523297	10.3320691934406	0.420419054794521	0.620334947825991	2.93649596142906e-26	9.30043450961539	13.1436700605321	0.0346763608058454	3.53309138575709e-09
GLUCUROCAT_PWY__superpathway_of__beta;_D_glucuronide_and_D_glucuronate_degradation_unclassified	8.62910515412186	5.34301430340276	10.8976091780822	7.44865946620538	0.0154195159536941	10.8983455673077	6.73213651811704	0.00119983817739781	0.715082705316771
PEPTIDOGLYCANSYN_PWY__peptidoglycan_biosynthesis_I__meso_diaminopimelate_containing__g__Alistipes_s__Alistipes_putredinis_CAG_67	8.62059966021505	9.41594618353317	0.0503805616438356	0.352427695732125	1.66883586744031e-27	6.20767014519231	9.3770666961425	0.00200797727906704	2.62385093629308e-17
PWY_6386__UDP_N_acetylmuramoyl_pentapeptide_biosynthesis_II__lysine_containing__g__Alistipes_s__Alistipes_putredinis_CAG_67	8.61167525878136	9.10528733212169	0.0527048082191781	0.372532046107992	4.48685603459529e-27	6.0859064875	9.2059555032447	0.00161779628426991	2.47975336379228e-17
PWY_5686__UMP_biosynthesis_g__Lachnospiraceae_unclassified_s__Eubacterium_rectale	8.59432928853047	9.78304779136144	11.3717270890411	18.7812351241909	0.394209475315584	12.4663762019231	18.1755099614825	0.872482942742622	0.63835734693791
THRESYN_PWY__superpathway_of_L_threonine_biosynthesis_g__Blautia_s__Blautia_obeum	8.577293390681	7.81143275960406	0.801942479452055	1.16223507272855	7.51511321554951e-25	8.57363352884615	11.8336057040223	0.0164561766390393	9.38007339510877e-07
BRANCHED_CHAIN_AA_SYN_PWY__superpathway_of_branched_amino_acid_biosynthesis_g__Prevotella_s__Prevotella_copri_CAG_164	8.57558467562724	40.7550675949376	29.2759517808219	32.3552647020879	3.76841296162484e-31	17.6083255384615	62.8490047450989	0.773974286350899	1.09014398404028e-16
PWY_6123__inosine_5'_phosphate_biosynthesis_I_g__Alistipes_s__Alistipes_putredinis_CAG_67	8.55783638566308	8.95238703425722	0.0578300808219178	0.403977926071729	3.2475290272926e-28	6.94466897884615	9.96480580695427	0.00833394471732142	4.58199192227335e-17
SER_GLYSYN_PWY__superpathway_of_L_serine_and_glycine_biosynthesis_I_g__Bacteroides_s__Bacteroides_vulgatus	8.55649535376344	9.65461580075823	0.424766783561644	1.17085733165417	2.0257757522597e-28	13.0151905326923	18.8509502585309	0.911147588145097	6.85362278560474e-18
COA_PWY__coenzyme_A_biosynthesis_I_g__Alistipes_s__Alistipes_finegoldii	8.52202854480287	13.3242473939776	0.0811026438356164	0.485442814651947	2.91385111248366e-26	8.84595798076923	24.0166712358996	0.00403509932003317	2.86307062913225e-13
PWY_7199__pyrimidine_deoxyribonucleosides_salvage_g__Bacteroides_s__Bacteroides_vulgatus_CAG_6	8.50868699283154	9.58950587301987	0.458047136986301	1.31464345025269	3.78724132155619e-28	12.8230845673077	19.174465458579	0.940823492901951	6.08215925477649e-17
ARGININE_SYN4_PWY__L_ornithine_de_novo__biosynthesis_g__Bacteroides_s__Bacteroides_ovatus	8.49572771111111	13.7793071946029	1.50318123835616	11.1397234275676	7.83319629217386e-25	13.0187437403846	30.437384753741	0.330646795150898	3.4501685639342e-15
PWY_5913__TCA_cycle_VI__obligate_autotrophs__unclassified	8.4933005734767	6.25543871075939	18.9817145205479	25.4750038595026	2.07383327109322e-08	5.21018730769231	5.67950112840576	1.18303732118994e-07	1.94685420910537e-14
GOLPDLCAT_PWY__superpathway_of_glycerol_degradation_to_1_3_propanediol_g__Anaerostipes_s__Anaerostipes_hadrus	8.48542423655914	11.0704086931144	0.116272136986301	0.401602634397358	7.03163399636864e-31	5.7317317625	8.7694000485733	2.80412844716565e-05	7.25280876566623e-13
PWY_7111__pyruvate_fermentation_to_isobutanol__engineered__g__Bifidobacterium_s__Bifidobacterium_longum	8.48304686523297	22.9913935796582	0.359788520547945	1.31667067796507	1.5486012138599e-25	5.385775875	9.3418717565625	0.00629476442825003	1.50299694640714e-10
PWY_5667__CDP_diacylglycerol_biosynthesis_I_g__Bacteroides_s__Bacteroides_ovatus	8.46345704121864	14.8308540402371	1.54949269863014	11.7222850167381	1.65655641244859e-25	11.4416208951923	25.7863929574568	0.169782673429508	3.24474761604497e-16
PWY0_1319__CDP_diacylglycerol_biosynthesis_II_g__Bacteroides_s__Bacteroides_ovatus	8.46345704121864	14.8308540402371	1.54949269863014	11.7222850167381	1.65655641244859e-25	11.4416208951923	25.7863929574568	0.169782673429508	3.24474761604497e-16
PWY_5695__urate_biosynthesis/inosine_5'_phosphate_degradation_g__Alistipes_s__Alistipes_putredinis_CAG_67	8.45701741648745	8.77660034552939	0.0491227123287671	0.365961552513583	7.00240866760018e-28	6.36917105769231	9.18113695921882	0.00410214873749605	1.11361883633407e-17
PWY_6892__thiazole_biosynthesis_I__E__coli__g__Bacteroides_s__Bacteroides_uniformis	8.4367311921147	12.1941638233761	0.0769744657534247	0.256956071970271	4.92794254789236e-31	14.5926460096154	21.5863272522573	0.0683567244486024	2.69787534739008e-23
PWY0_1586__peptidoglycan_maturation__meso_diaminopimelate_containing__g__Bacteroides_s__Bacteroides_uniformis	8.43391075985663	11.4412263892998	0.191918150684932	0.856542966966967	3.76608853366554e-32	12.6948019711538	15.2797082976585	0.0642192257390275	1.0630769366476e-23
PWY_5347__superpathway_of_L_methionine_biosynthesis__transsulfuration__g__Blautia_s__Ruminococcus_torques	8.43286637275986	8.37796129516898	2.63224463013699	4.2414910114449	5.0005185433026e-12	5.72428484615385	8.73065879041077	3.79121651787404e-06	0.134702163808256
PWY_6122__5_aminoimidazole_ribonucleotide_biosynthesis_II_g__Lachnospiraceae_unclassified_s__Eubacterium_rectale	8.40875005949821	10.3918495726231	10.5938819931507	17.8314322939317	0.434991539006125	11.2355825384615	15.9074681877881	0.643555885570788	0.755325943078053
PWY_6277__superpathway_of_5_aminoimidazole_ribonucleotide_biosynthesis_g__Lachnospiraceae_unclassified_s__Eubacterium_rectale	8.40875005949821	10.3918495726231	10.5938819931507	17.8314322939317	0.434991539006125	11.2355825384615	15.9074681877881	0.643555885570788	0.755325943078053
MET_SAM_PWY__superpathway_of_S_adenosyl_L_methionine_biosynthesis_g__Blautia_s__Ruminococcus_torques	8.39643571326165	8.4098909138212	2.58236650684931	4.19528744552994	3.83445805966568e-12	5.62295040384615	8.90779692064352	2.22277160653518e-06	0.133900911556328
PWY0_1586__peptidoglycan_maturation__meso_diaminopimelate_containing__g__Bacteroides_s__Bacteroides_ovatus	8.39503298494624	15.349377241995	1.72810757534247	12.93142611051	1.92129306786259e-24	10.7876209134615	24.4553962618906	0.28445978520773	8.81141930296007e-15
PWY_6737__starch_degradation_V_g__Alistipes_s__Alistipes_finegoldii	8.38991766308244	14.864364249762	0.0875760821917808	0.574878642695757	1.66996618905794e-25	9.79078346153846	26.2531525802739	0.0852377862857697	8.73383932921268e-15
PWY_5686__UMP_biosynthesis_g__Bacteroides_s__Bacteroides_vulgatus_CAG_6	8.38343344982079	9.66260867910363	0.368011838356164	1.03668165016727	1.94756287265716e-28	12.9375673846154	18.6741278300626	0.764935945574793	6.46355206002347e-18
PWY_7111__pyruvate_fermentation_to_isobutanol__engineered__g__Bacteroides_s__Bacteroides_vulgatus_CAG_6	8.35856994336918	9.65037515030312	0.403919397260274	1.12383642555273	1.67037919036327e-28	13.3429575	19.6862459494663	0.690544145086259	1.97850685988317e-18
VALSYN_PWY__L_valine_biosynthesis_g__Bacteroides_s__Bacteroides_vulgatus_CAG_6	8.35856994336918	9.65037515030312	0.403919397260274	1.12383642555273	1.67037919036327e-28	13.3429575	19.6862459494663	0.690544145086259	1.97850685988317e-18
PWY_5686__UMP_biosynthesis_g__Alistipes_s__Alistipes_finegoldii	8.3564049390681	13.4954093291788	0.0739493835616438	0.443209839350098	6.35601374450993e-26	9.46460665384615	25.0516502207932	0.0182833449560242	5.92071516984901e-14
PWY_6608__guanosine_nucleotides_degradation_III_g__Blautia_s__Blautia_wexlerae	8.35128531899642	13.5104580060167	0.511272298630137	0.86688505135832	2.69500599355193e-30	8.54798854807692	19.9023658439659	0.00358191856209	1.73922885555511e-09
BRANCHED_CHAIN_AA_SYN_PWY__superpathway_of_branched_amino_acid_biosynthesis_g__Blautia_s__Blautia_obeum	8.31035563082437	7.6609043227787	2.08867335616438	2.50560300673938	1.10854327055905e-15	8.60029042307692	12.1180740968232	0.0378236870707888	0.00725608839266733
PWY_6147__6_hydroxymethyl_dihydropterin_diphosphate_biosynthesis_I_g__Bacteroides_s__Bacteroides_vulgatus	8.30743911326165	9.4530267470976	0.455583301369863	1.33177778401296	7.86581579018048e-28	13.7850718365385	19.7574887090832	0.528891759622835	3.31344909790643e-17
PWY0_845__superpathway_of_pyridoxal_5'_phosphate_biosynthesis_and_salvage_g__Bacteroides_s__Bacteroides_uniformis	8.29086215053763	10.2811774848823	0.0797471917808219	0.279179863172654	5.58317901100731e-33	11.8648960769231	15.0675109880035	0.380030323986536	5.89623312217015e-22
P164_PWY__purine_nucleobases_degradation_I__anaerobic__unclassified	8.28579876344086	7.16868167139601	7.03572136986301	8.38799201801903	0.0158026285769285	8.55393701923077	6.5395117236596	0.587646633614016	0.0229052831730281
PWY_6124__inosine_5'_phosphate_biosynthesis_II_g__Alistipes_s__Alistipes_putredinis_CAG_67	8.27293767526882	8.36153883833974	0.0593134794520548	0.423733169058833	5.34291551441601e-28	6.75850377019231	9.29611208866356	0.0132677321556566	2.62385093629308e-17
PWY4FS_7__phosphatidylglycerol_biosynthesis_I__plastidic__g__Fusicatenibacter_s__Fusicatenibacter_saccharivorans	8.27040176344086	9.92148034879314	0.232021260273973	0.460588716443605	3.0450941430867e-28	7.11165597115385	10.5995402179176	0.000634446543272966	1.1156639288813e-10
PWY4FS_8__phosphatidylglycerol_biosynthesis_II__non_plastidic__g__Fusicatenibacter_s__Fusicatenibacter_saccharivorans	8.27040176344086	9.92148034879314	0.232021260273973	0.460588716443605	3.0450941430867e-28	7.11165597115385	10.5995402179176	0.000634446543272966	1.1156639288813e-10
PWY_5347__superpathway_of_L_methionine_biosynthesis__transsulfuration__g__Anaerostipes_s__Anaerostipes_hadrus	8.25441796415771	10.7109410259034	0.0697458219178082	0.374720652626554	7.42732984934369e-31	5.47122800961538	8.79397260559845	4.48652546667436e-06	4.0400006610232e-12
VALSYN_PWY__L_valine_biosynthesis_g__Bifidobacterium_s__Bifidobacterium_adolescentis	8.25329158853047	17.2431985424213	2.86503023287671	6.99618789727512	0.00810431690927772	13.7696532403846	27.6857706909552	0.931741822660226	0.044588257920825
ILEUSYN_PWY__L_isoleucine_biosynthesis_I__from_threonine__g__Bifidobacterium_s__Bifidobacterium_adolescentis	8.25220736379928	17.2437133933219	2.8622627260274	6.99729581199011	0.00758397833240117	13.7601651153846	27.6904119392992	0.996938659860804	0.049119727599749
PWY_7282__4_amino_2_methyl_5_phosphomethylpyrimidine_biosynthesis__yeast__g__Bacteroides_s__Bacteroides_uniformis	8.23827325304659	10.878079418087	0.0931926164383562	0.376645638182984	2.58491864760396e-32	12.5407809326923	16.0745779766435	0.187102755249249	7.30749981926122e-22
PWY_6606__guanosine_nucleotides_degradation_II_g__Blautia_s__Ruminococcus_torques	8.19701357706093	8.77992517078445	2.87173750684931	4.3610190549116	8.102826573137e-10	5.09208484615385	7.90806449857023	1.01607334417075e-06	0.634243171476992
PWY_6703__preQ0_biosynthesis_g__Alistipes_s__Alistipes_putredinis	8.19621882795699	18.9698765929499	0.0437421095890411	0.342260542128668	1.47881612973354e-10	10.2311436538462	27.1726570382367	0.0313430145413267	1.69461782224324e-05
PWY_7046__4_coumarate_degradation__anaerobic_	8.15151683154122	12.9897248643897	13.6800541369863	24.1813114359177	0.654866217003684	4.94835992307692	9.00603380343634	1.19634609479704e-06	0.00225083922095067
ARGSYNBSUB_PWY__L_arginine_biosynthesis_II__acetyl_cycle__g__Lachnospiraceae_unclassified_s__Eubacterium_rectale	8.14794309498208	9.59121872524367	8.99067400136986	13.3924273769932	0.249191463391301	11.4419382115385	16.2861662631276	0.863452543769858	0.403979534317658
PWY_6263__superpathway_of_menaquinol_8_biosynthesis_II	8.14322023655914	8.65214024113194	3.93049123287671	6.22062604182916	1.29812902913004e-08	9.45123076923077	11.6966227985971	0.362522166184628	0.000412561320832869
PWY_5030__L_histidine_degradation_III_g__Bacteroides_s__Bacteroides_uniformis	8.1416631953405	11.0245169606326	0.0926135780821918	0.285863188384466	5.95161162567749e-30	13.8456694423077	18.7425568619509	0.019085870869455	1.92004686375156e-23
COA_PWY_1__coenzyme_A_biosynthesis_II__mammalian__g__Alistipes_s__Alistipes_finegoldii	8.14008532437276	13.1848069244061	0.0784164657534247	0.49488605147173	3.47188829010581e-26	8.57193129807692	23.7637028349834	0.00544667477251366	1.52880641171016e-13
GOLPDLCAT_PWY__superpathway_of_glycerol_degradation_to_1_3_propanediol_g__Blautia_s__Ruminococcus_torques	8.13842290322581	9.5784689539309	3.37630134246575	5.10924091448117	5.62363791068408e-07	5.38898471153846	9.87176850465364	3.51212262551477e-06	0.850229008592166
PWY_5695__urate_biosynthesis/inosine_5'_phosphate_degradation_g__Faecalibacterium_s__Faecalibacterium_prausnitzii	8.13568296774194	10.8125350353474	6.81474554794521	7.72583778081574	0.435116238305533	8.65221820192308	10.0578876217881	0.526932261814326	0.267819838315094
BRANCHED_CHAIN_AA_SYN_PWY__superpathway_of_branched_amino_acid_biosynthesis_g__Bacteroides_s__Bacteroides_ovatus	8.12937843189964	12.5539569758562	1.74219870547945	13.1706330370414	2.27020111996088e-25	11.2852047884615	24.2490887801049	0.413091195775662	2.32915390844291e-15
PANTO_PWY__phosphopantothenate_biosynthesis_I_g__Bacteroides_s__Bacteroides_vulgatus_CAG_6	8.11802518817204	9.48808872214819	0.402051169863014	1.10185693141906	2.97633765713597e-28	12.9458227788462	18.4257773297447	0.642993180112427	2.88924114838583e-18
COA_PWY__coenzyme_A_biosynthesis_I_g__Blautia_s__Blautia_wexlerae	8.10861447670251	12.9454960335951	0.499306183561644	0.692325930867254	2.42962415294105e-30	7.97635813461538	17.7805493359845	0.00797646841295851	9.56337192328414e-09
PWY_6700__queuosine_biosynthesis_g__Bacteroides_s__Bacteroides_sp_CAG_443	8.10483496487455	24.0414539199	0	0	1.78977204625371e-06	0.231339711538462	1.59934106046649	6.67629311148601e-07	0.146302664112975
PWY_7219__adenosine_ribonucleotides_de_novo_biosynthesis_g__Bacteroides_s__Bacteroides_uniformis	8.09982832795699	10.0301422380795	0.108639861643836	0.369173892110321	6.56254059539138e-33	11.8616044711538	14.6728174070748	0.138160032642365	1.68784338181283e-23
PWY_7229__superpathway_of_adenosine_nucleotides_de_novo_biosynthesis_I_g__Alistipes_s__Alistipes_putredinis_CAG_67	8.09252596200717	9.60356197388976	0.0379482191780822	0.282077994865203	2.48373520995447e-27	6.88841199807692	10.3025477623732	0.0437886072867239	9.37557211595861e-18
PWY_6386__UDP_N_acetylmuramoyl_pentapeptide_biosynthesis_II__lysine_containing__g__Lachnospiraceae_unclassified_s__Eubacterium_rectale	8.08336146738351	9.69567876473956	10.469540090411	17.0489659871932	0.291244931650996	10.8625887307692	15.9593759817224	0.57222123411517	0.743532630726344
NAGLIPASYN_PWY__lipid_IVA_biosynthesis_g__Bacteroides_s__Bacteroides_uniformis	8.06703159677419	10.2901725919471	0.115556384931507	0.463133135579542	2.52511608527242e-32	11.7936660576923	14.7380257522604	0.151846978327778	3.33913643925019e-23
PWY_6737__starch_degradation_V_g__Catenibacterium_s__Catenibacterium_mitsuokai	8.06290538709677	18.633837792862	3.27469183561644	3.92710773537933	5.9007226129969e-05	1.47597154807692	5.58548819044383	1.29606219467605e-05	2.86691586922868e-15
COA_PWY_1__coenzyme_A_biosynthesis_II__mammalian__g__Alistipes_s__Alistipes_putredinis_CAG_67	8.0333675953405	8.99312285983939	0.0436698630136986	0.307746404017727	1.76791951337392e-27	6.55684290384615	10.3894970452061	0.0108698357709249	9.75962488574898e-17
PWY_6121__5_aminoimidazole_ribonucleotide_biosynthesis_I_g__Bacteroides_s__Bacteroides_vulgatus_CAG_6	8.03087407240143	9.72007096866509	0.348592383561644	0.949520093610855	3.15422115656005e-29	11.2497932115385	16.2291213107172	0.829028027553912	3.33555937581612e-17
PWY_6608__guanosine_nucleotides_degradation_III_g__Blautia_s__Blautia_obeum	8.02994187455197	8.0114552139437	0.782720424657534	1.25282703680015	5.29997697782386e-24	7.59888090384615	10.6919082899509	0.00606501833452571	2.69027636142923e-06
RHAMCAT_PWY__L_rhamnose_degradation_I_g__Bacteroides_s__Bacteroides_ovatus	8.02793947311828	13.6337564155775	1.37454993287671	9.69125423065113	4.76389290595542e-25	10.9216724326923	23.7921490296349	0.503620783904091	7.87826373993024e-16
ARGININE_SYN4_PWY__L_ornithine_de_novo__biosynthesis_g__Bacteroides_s__Bacteroides_vulgatus_CAG_6	8.0202384516129	10.0297454302957	0.383720008219178	1.0469047576862	1.28068851313425e-28	13.2106462788462	20.4715647370235	0.731923507617171	2.91273832651523e-18
PWY_6737__starch_degradation_V_g__Ruminococcus_s__Ruminococcus_bromii	8.01717483870968	11.1632920608054	1.93595582191781	3.69326177491759	4.91650701456299e-06	11.3275255288462	20.1852007223396	0.206147733931251	0.0466894241857391
PWY_6700__queuosine_biosynthesis_g__Ruminococcus_s__Ruminococcus_bromii	8.01600613620072	11.681804126526	1.7534815890411	3.82176824252729	1.35537126100456e-06	11.3958595	20.3311552234991	0.209191459563797	0.0166988532631738
METSYN_PWY__L_homoserine_and_L_methionine_biosynthesis_g__Blautia_s__Ruminococcus_torques	8.00745013261649	8.11383903327502	2.47661954794521	4.11857159874736	4.77723985069357e-12	5.33887900961538	8.36748569461475	2.60542410473521e-06	0.133103351000987
GLUTORN_PWY__L_ornithine_biosynthesis_g__Blautia_s__Blautia_obeum	8.00648469032258	8.78775052041416	1.68959009589041	2.23015367020852	4.17439806723468e-16	10.5234171346154	15.0311493729533	0.180855100155166	0.0013829285567298
PWY_5097__L_lysine_biosynthesis_VI_g__Lachnospiraceae_unclassified_s__Eubacterium_rectale	7.99387829390681	9.51985062775759	9.14459142465753	15.7575493432119	0.0709599385839699	8.34963722115385	12.447635188183	0.0194681397530593	0.777535299622477
COA_PWY_1__coenzyme_A_biosynthesis_II__mammalian__g__Blautia_s__Blautia_wexlerae	7.98759841935484	12.8671154157438	0.446710880821918	0.703479538812958	5.66745564794328e-31	8.04925589423077	18.3889827632419	0.00537997773648403	5.61173341705186e-10
BRANCHED_CHAIN_AA_SYN_PWY__superpathway_of_branched_amino_acid_biosynthesis_g__Bifidobacterium_s__Bifidobacterium_adolescentis	7.96889370143369	16.8212184725298	2.72065964383562	6.71853500840888	0.0067327937080543	13.5339125201923	27.4602654619808	0.988192375789413	0.0440942005901251
PWY0_1586__peptidoglycan_maturation__meso_diaminopimelate_containing__g__Blautia_s__Ruminococcus_torques	7.96862577060932	7.92866651454132	1.84225112328767	1.57586739775011	1.16331538816885e-17	5.257491625	8.10315158227648	6.2845943489263e-06	0.0757435236832482
PWY_6151__S_adenosyl_L_methionine_cycle_I_g__Fusicatenibacter_s__Fusicatenibacter_saccharivorans	7.96838038351255	10.7875749650217	0.384628095890411	0.563891990574785	2.43090595407375e-24	8.00140775961538	11.9528755630261	0.0299779131313536	6.28967071862219e-08
PWY_6123__inosine_5'_phosphate_biosynthesis_I_g__Alistipes_s__Alistipes_finegoldii	7.94979840179211	13.2178638496507	0.0690331917808219	0.463805172301805	6.30865586119214e-27	9.46038663461538	25.8556664916774	0.0812442997676145	7.48305839022182e-16
PWY_5103__L_isoleucine_biosynthesis_III_g__Prevotella_s__Prevotella_copri_CAG_164	7.94822914802867	38.6434082882479	23.7429225068493	27.2215335409271	1.7001059686293e-30	16.0662196057692	58.2691070497989	0.77499956534951	2.27523541227735e-16
PWY0_1479__tRNA_processing_unclassified	7.94342522580645	6.26433668303044	71.9353491780822	55.1861057231715	4.79840548254214e-29	11.0204692307692	9.40558734688488	0.00937232921543243	4.52929926273266e-19
PWY_6385__peptidoglycan_biosynthesis_III__mycobacteria__g__Prevotella_s__Prevotella_copri_CAG_164	7.94011608960574	36.4776665250648	32.8150771780822	36.1748231932752	4.66308518523476e-28	14.8350631826923	54.5478614023074	0.690485190829889	7.9221697446085e-16
TRNA_CHARGING_PWY__tRNA_charging_g__Lachnospiraceae_unclassified_s__Eubacterium_rectale	7.93749791684588	9.38761926159782	10.374801630137	16.5788593745803	0.499931121303439	11.9879772980769	17.3198248956506	0.983830559972473	0.549314391943184
PWY_6387__UDP_N_acetylmuramoyl_pentapeptide_biosynthesis_I__meso_diaminopimelate_containing__g__Prevotella_s__Prevotella_copri_CAG_164	7.93403486021505	36.7065388332237	31.489494109589	35.0057385791077	6.02161574468562e-28	14.4164870769231	53.0766616223436	0.68168670749795	8.34308313265392e-16
PEPTIDOGLYCANSYN_PWY__peptidoglycan_biosynthesis_I__meso_diaminopimelate_containing__g__Lachnospiraceae_unclassified_s__Eubacterium_rectale	7.93379432258065	9.58573897487127	10.1338647068493	16.1288959293439	0.303803906294684	10.6321782788462	15.6540290446141	0.530508018014101	0.78679018636173
PWY_5686__UMP_biosynthesis_g__Bacteroides_s__Bacteroides_sp_CAG_443	7.93355761003584	23.4654904360932	0	0	3.27721423200289e-06	0.289939230769231	2.09472220801027	1.4583893095099e-06	0.146302664112975
PWY_6168__flavin_biosynthesis_III__fungi__g__Anaerostipes_s__Anaerostipes_hadrus	7.92253717921147	10.1758969663204	0.0262584931506849	0.224352663825847	7.05747012625914e-31	3.06272454807692	7.10699970443932	7.99450589746348e-17	7.59115442034916e-07
PWY_7219__adenosine_ribonucleotides_de_novo_biosynthesis_g__Bacteroides_s__Bacteroides_sp_CAG_443	7.9173258609319	23.1520466631752	0	0	1.78977204625371e-06	0.293461538461538	2.25135755883637	2.2643533591765e-07	0.237975147881347
PWY_7357__thiamin_formation_from_pyrithiamine_and_oxythiamine__yeast__g__Fusicatenibacter_s__Fusicatenibacter_saccharivorans	7.9088354562724	9.53486597057124	0.301239191780822	0.531940579236395	3.24821223384692e-27	6.41648290384615	9.60846282891229	0.000280777891458505	2.47619741243703e-09
DTDPRHAMSYN_PWY__dTDP_L_rhamnose_biosynthesis_I_g__Bifidobacterium_s__Bifidobacterium_longum	7.87808368315412	24.627138444885	0.407632520547945	1.33099891058013	9.26858468392983e-17	7.47059291346154	20.0682364270531	0.020091944249145	9.64554993313053e-07
PWY_6700__queuosine_biosynthesis_g__Bacteroides_s__Bacteroides_uniformis	7.87074259032258	10.4148465201912	0.154460905479452	0.611476081886728	3.37781427444767e-32	11.5285261634615	14.5184485481562	0.0956409214111233	2.08630001803474e-23
PWY_5189__tetrapyrrole_biosynthesis_II__from_glycine_	7.87038623297491	16.058144966476	36.9958524520548	47.7451552410385	2.350755617864e-15	6.51688799038462	13.8049721610249	0.0400782110867235	9.66144630197551e-13
PWY_3841__folate_transformations_II_g__Bacteroides_s__Bacteroides_ovatus	7.86354870501792	14.6254713366306	1.45742794520548	10.8594613622334	8.54410981485569e-23	12.2881063403846	29.7162893834644	0.756767670984704	3.18548598927057e-15
GALACT_GLUCUROCAT_PWY__superpathway_of_hexuronide_and_hexuronate_degradation_unclassified	7.85866777060932	5.1247270891478	10.1432950684932	5.73407896260815	0.000603400958008927	9.50635680769231	6.52835332704595	0.0212873321141062	0.174666299537111
THRESYN_PWY__superpathway_of_L_threonine_biosynthesis_g__Anaerostipes_s__Anaerostipes_hadrus	7.85334511827957	10.2919480522416	0.0999370410958904	0.422812925181537	1.77885845964125e-30	5.61880079807692	8.87573422418426	2.34960497865014e-05	1.0366915430027e-12
PYRIDOXSYN_PWY__pyridoxal_5'_phosphate_biosynthesis_I_g__Bacteroides_s__Bacteroides_uniformis	7.84446791218638	9.6700081845228	0.072981301369863	0.242582846405826	7.85195745663177e-33	11.6366999230769	15.1343686959967	0.26438828389872	3.11779011258169e-22
PWY_6121__5_aminoimidazole_ribonucleotide_biosynthesis_I_g__Fusicatenibacter_s__Fusicatenibacter_saccharivorans	7.84017442293907	9.45053728091861	0.235267273972603	0.469712511296102	2.50750510453873e-28	6.93822025	10.4665312572419	0.00107080878813355	3.68810985055108e-10
PWY_6123__inosine_5'_phosphate_biosynthesis_I_g__Bacteroides_s__Bacteroides_vulgatus_CAG_6	7.83010307096774	9.6765293486742	0.326211324657534	0.922669961715267	1.05734042104072e-29	11.3795090384615	15.9941513271398	0.844861443843898	2.08254790681319e-18
PWY_7221__guanosine_ribonucleotides_de_novo_biosynthesis_g__Bacteroides_s__Bacteroides_uniformis	7.82866884516129	9.93792741529714	0.108818394520548	0.374625247771254	1.29167740809104e-32	11.5676741826923	14.4167111623505	0.136915980772542	1.54235656622721e-23
ASPASN_PWY__superpathway_of_L_aspartate_and_L_asparagine_biosynthesis_g__Blautia_s__Blautia_obeum	7.82007970250896	7.79928155493712	0.681094924657534	0.953636862208412	2.33806083576662e-24	8.23333313461539	11.7497009082987	0.0158311307963823	2.93221566558564e-06
HISTSYN_PWY__L_histidine_biosynthesis_g__Bacteroides_s__Bacteroides_uniformis	7.8062307172043	9.68424776325805	0.089119098630137	0.312555672991805	1.0094490476604e-32	11.9874446153846	14.8954006501289	0.0855308058657497	3.64583533193905e-24
PWY_5667__CDP_diacylglycerol_biosynthesis_I_g__Escherichia_s__Escherichia_coli	7.79097695017921	24.4743329128884	38.4137005205479	75.4554153142069	5.13957202433248e-09	1.16669202884615	3.32492673537807	4.07655980531979e-07	3.81348130686009e-16
PWY0_1319__CDP_diacylglycerol_biosynthesis_II_g__Escherichia_s__Escherichia_coli	7.79097695017921	24.4743329128884	38.4137005205479	75.4554153142069	5.13957202433248e-09	1.16669202884615	3.32492673537807	4.07655980531979e-07	3.81348130686009e-16
PWY_7111__pyruvate_fermentation_to_isobutanol__engineered__g__Bacteroides_s__Bacteroides_ovatus	7.7715228390681	12.0955606653531	1.61366730273973	12.1790366012057	3.17311694828664e-25	10.3520281923077	21.1722752314684	0.390665258611898	1.65047114709239e-15
PWY_6124__inosine_5'_phosphate_biosynthesis_II_g__Bacteroides_s__Bacteroides_vulgatus_CAG_6	7.7587754172043	9.36275542561059	0.347466136986301	0.968000243139565	3.76787749094477e-29	11.0718610259615	15.307602498142	0.819760086140864	7.21647500302082e-18
PWY_6700__queuosine_biosynthesis_g__Blautia_s__Blautia_wexlerae	7.75789897491039	11.6279402530962	0.504897712328767	0.750769022259704	1.11850791616213e-29	8.10717640384615	16.9012138778131	0.0152414054719836	3.89651198393482e-09
PWY_6124__inosine_5'_phosphate_biosynthesis_II_g__Alistipes_s__Alistipes_finegoldii	7.73944249820789	13.0029079861595	0.069563602739726	0.471579556968291	4.42306437198261e-27	9.31914099038462	25.3851027977684	0.0982028166929473	3.38001733171494e-16
PWY_5100__pyruvate_fermentation_to_acetate_and_lactate_II_g__Lachnospiraceae_unclassified_s__Eubacterium_rectale	7.73813455878136	9.28156425753908	9.21294875479452	14.3899792876533	0.300876271152592	10.8703385673077	15.3007864366539	0.820379920430006	0.494980334321251
PWY_6147__6_hydroxymethyl_dihydropterin_diphosphate_biosynthesis_I_g__Bacteroides_s__Bacteroides_uniformis_CAG_3	7.73414321146953	9.95499757360798	0.111033164383562	0.503628191731206	8.75914036141128e-32	11.2846230192308	14.224999892772	0.222057079039801	7.12942912736013e-22
TRNA_CHARGING_PWY__tRNA_charging_g__Alistipes_s__Alistipes_putredinis_CAG_67	7.73024046917563	8.34286273561319	0.0467806712328767	0.32711351305625	2.70773940253809e-27	6.83828190384615	10.0345765216224	0.0274091043457181	4.78359370922535e-17
GALACTUROCAT_PWY__D_galacturonate_degradation_I_unclassified	7.69860272759857	5.1432245163963	9.95922342465753	5.8258263989944	0.00136757582392506	8.57493575961538	6.23862356855964	0.361384316505078	0.0444364016475477
PWY_2942__L_lysine_biosynthesis_III_g__Bacteroides_s__Bacteroides_uniformis	7.69848425304659	9.71047349770189	0.121021230136986	0.484339350322403	1.68755871100892e-32	11.5811960096154	14.7875618504658	0.0640000376003173	5.76990002178873e-24
TRNA_CHARGING_PWY__tRNA_charging_g__Bacteroides_s__Bacteroides_sp_CAG_443	7.69304152580645	22.2977195138342	0	0	4.00129449841764e-06	0.281527980769231	2.05485608590323	1.80277072529943e-06	0.146302664112975
PWY_6126__superpathway_of_adenosine_nucleotides_de_novo_biosynthesis_II_g__Alistipes_s__Alistipes_putredinis	7.67669094767025	8.87890028637887	0.0681861506849315	0.479064118185298	2.10553985483304e-26	5.78166255961538	8.11566868923357	0.0238021373727184	7.00837877870462e-17
PWY_5695__urate_biosynthesis/inosine_5'_phosphate_degradation_g__Bacteroides_s__Bacteroides_uniformis	7.65532112903226	9.85893270299484	0.0859936246575342	0.259265556270717	4.55193315333837e-33	10.9361315096154	13.5185784839317	0.134621129852419	2.02110463979334e-24
PWY_7199__pyrimidine_deoxyribonucleosides_salvage_g__Bacteroides_s__Bacteroides_uniformis	7.65250986164875	10.3173746199981	0.0990681369863014	0.372088569830689	8.7943744253169e-31	10.1567349903846	12.1838677851284	0.165536318559745	3.79963615039373e-23
PWY_7221__guanosine_ribonucleotides_de_novo_biosynthesis_g__Bacteroides_s__Bacteroides_sp_CAG_443	7.6406478078853	22.7502408468013	0	0	2.68148226389372e-06	0.216549326923077	1.58500839028698	3.78551171150458e-07	0.237975147881347
PWY_7388__octanoyl_[acyl_carrier_protein]_biosynthesis__mitochondria__yeast__g__Bacteroides_s__Bacteroides_vulgatus	7.63981296774194	8.74087092925322	0.309389904109589	0.943544161813175	1.38717052454509e-28	13.7544846153846	20.4615359181044	0.584426344898264	8.25578379778784e-18
TRNA_CHARGING_PWY__tRNA_charging_g__Bacteroides_s__Bacteroides_ovatus	7.63756189964158	12.6983894773812	1.5130576	11.2573547177409	4.12990213571473e-25	10.2753340384615	21.8390346112593	0.26849116485924	2.58743521892499e-15
PWY_6385__peptidoglycan_biosynthesis_III__mycobacteria__g__Alistipes_s__Alistipes_putredinis_CAG_67	7.63387349462366	8.37351797769045	0.0457574520547945	0.327162409453115	4.23703594292964e-27	5.59820574038462	8.61395181849592	0.00222538243070016	1.153708712335e-16
PWY_6122__5_aminoimidazole_ribonucleotide_biosynthesis_II_g__Fusicatenibacter_s__Fusicatenibacter_saccharivorans	7.63090148028674	9.20346063913968	0.238124739726027	0.44720803987636	4.42866556443492e-28	6.68061878846154	10.0788561981078	0.000904428665283385	6.25387965343846e-10
PWY_6277__superpathway_of_5_aminoimidazole_ribonucleotide_biosynthesis_g__Fusicatenibacter_s__Fusicatenibacter_saccharivorans	7.63090148028674	9.20346063913968	0.238124739726027	0.44720803987636	4.42866556443492e-28	6.68061878846154	10.0788561981078	0.000904428665283385	6.25387965343846e-10
PWY_5860__superpathway_of_demethylmenaquinol_6_biosynthesis_I	7.62053208960574	18.2965522276862	30.8886531917808	42.5562538531082	4.12775544109735e-06	2.86886406730769	6.45296358001016	1.66896635013261e-05	1.62907260427886e-10
PWY_6151__S_adenosyl_L_methionine_cycle_I_g__Bacteroides_s__Bacteroides_uniformis	7.61360567491039	9.39547309398606	0.127510608219178	0.447945436181306	1.79556365789157e-32	12.1309280576923	14.9067414914877	0.0465662873130167	5.09106272273013e-24
BRANCHED_CHAIN_AA_SYN_PWY__superpathway_of_branched_amino_acid_biosynthesis_g__Escherichia_s__Escherichia_coli	7.60153733189964	25.8355344943436	36.4541594767123	69.0377934471343	5.88550150412197e-08	1.45995636538462	4.43116171298511	1.98081661901739e-07	6.92515391324515e-16
PWY_5188__tetrapyrrole_biosynthesis_I__from_glutamate__g__Blautia_s__Blautia_wexlerae	7.59256490681004	12.5620560474849	0.602380894520548	0.895991252857941	1.5127507045572e-28	8.08973841346154	18.6141800095621	0.00977509510476865	3.4149156963464e-08
PWY_6121__5_aminoimidazole_ribonucleotide_biosynthesis_I_g__Bacteroides_s__Bacteroides_uniformis	7.57763342688172	10.1955760171473	0.0917684849315068	0.363870689376664	2.85599179188343e-32	11.2356511923077	14.2449128843328	0.101518675177007	5.6880544099345e-23
PWY_5100__pyruvate_fermentation_to_acetate_and_lactate_II_g__Fusicatenibacter_s__Fusicatenibacter_saccharivorans	7.55185086021505	8.9152483195193	0.271249287671233	0.453645907710257	1.57328019804296e-27	7.88918538461538	11.6908535673825	0.0119893413162186	1.90645849185265e-09
PWY_7111__pyruvate_fermentation_to_isobutanol__engineered__g__Prevotella_s__Prevotella_copri_CAG_164	7.54848026810036	36.7612504600781	21.1127519589041	24.4639915982412	3.70965290153716e-30	15.0421695384615	54.8561041820138	0.730187000071031	3.11142531380044e-16
PEPTIDOGLYCANSYN_PWY__peptidoglycan_biosynthesis_I__meso_diaminopimelate_containing__g__Prevotella_s__Prevotella_copri_CAG_164	7.53136166666667	34.4228080477135	32.5771064931507	36.00897829788	2.66054916165439e-28	14.0374455576923	51.4301160222981	0.695391463033919	6.78100075825075e-16
PWY_7221__guanosine_ribonucleotides_de_novo_biosynthesis_g__Alistipes_s__Alistipes_finegoldii	7.52410162007168	12.2526864209441	0.0539661780821918	0.334358315363064	4.74346046594411e-26	8.63414126923077	23.5950236767469	0.0427289365010884	1.1823143248335e-15
PWY_6122__5_aminoimidazole_ribonucleotide_biosynthesis_II_g__Blautia_s__Blautia_wexlerae	7.52102106953405	12.4295883639267	0.836851652054795	1.14773952289673	5.46195635343489e-26	8.12902455384615	17.3069058826551	0.0351081195960122	8.52382452422751e-07
PWY_6277__superpathway_of_5_aminoimidazole_ribonucleotide_biosynthesis_g__Blautia_s__Blautia_wexlerae	7.52102106953405	12.4295883639267	0.836851652054795	1.14773952289673	5.46195635343489e-26	8.12902455384615	17.3069058826551	0.0351081195960122	8.52382452422751e-07
PWY_7221__guanosine_ribonucleotides_de_novo_biosynthesis_g__Alistipes_s__Alistipes_putredinis_CAG_67	7.51744566236559	8.24742377630177	0.0443831917808219	0.303152273024523	2.77956392492153e-27	6.11819444519231	9.1612959389747	0.0111656549610544	5.15004170997361e-17
PWY66_391__fatty_acid__beta;_oxidation_VI__peroxisome_	7.51599164516129	8.13610660278875	0.94239397260274	2.42970098226198	7.72711783534678e-25	7.29565148076923	12.7076100972462	0.000507401757458992	4.02172778149653e-09
PWY_6609__adenine_and_adenosine_salvage_III_g__Bacteroides_s__Bacteroides_sp_CAG_443	7.51571919462366	22.4292546393637	0	0	4.88051562077635e-06	0.367845	2.99805605721635	9.10085121497897e-07	0.237975147881347
RIBOSYN2_PWY__flavin_biosynthesis_I__bacteria_and_plants__g__Blautia_s__Blautia_wexlerae	7.51454152329749	12.6533012292008	0.608681931506849	0.975187312771434	3.43063755782915e-28	7.86974398076923	17.4007848212716	0.0144452609436945	2.19955401029108e-07
PWY_6122__5_aminoimidazole_ribonucleotide_biosynthesis_II_g__Bacteroides_s__Bacteroides_vulgatus_CAG_6	7.50661516487455	9.18065534752666	0.32174597260274	0.864904248731711	3.19645414315583e-29	10.4259994903846	15.0783132128231	0.798413843979749	4.50287717831665e-17
PWY_6277__superpathway_of_5_aminoimidazole_ribonucleotide_biosynthesis_g__Bacteroides_s__Bacteroides_vulgatus_CAG_6	7.50661516487455	9.18065534752666	0.32174597260274	0.864904248731711	3.19645414315583e-29	10.4259994903846	15.0783132128231	0.798413843979749	4.50287717831665e-17
PWY_5103__L_isoleucine_biosynthesis_III_g__Escherichia_s__Escherichia_coli	7.50030900394265	25.3832234880974	34.6065469150685	65.2970774757063	1.29920714934409e-07	1.56656206730769	4.75746264840491	1.24547209503654e-07	1.76607853971056e-15
PWY_5667__CDP_diacylglycerol_biosynthesis_I_g__Bacteroides_s__Bacteroides_vulgatus_CAG_6	7.49976940107527	8.25129758494309	0.411603191780822	1.13658210749821	1.28815105501298e-27	11.0966850384615	15.5206641630232	0.792399213480195	1.71317496867466e-17
PWY0_1319__CDP_diacylglycerol_biosynthesis_II_g__Bacteroides_s__Bacteroides_vulgatus_CAG_6	7.49976940107527	8.25129758494309	0.411603191780822	1.13658210749821	1.28815105501298e-27	11.0966850384615	15.5206641630232	0.792399213480195	1.71317496867466e-17
PWY_3841__folate_transformations_II_g__Bacteroides_s__Bacteroides_uniformis_CAG_3	7.49548324229391	10.6937484673018	0.11766322739726	0.49000347732855	1.10563219862865e-32	11.1459699903846	13.803764311038	0.0716473265677649	9.66861984576302e-24
SER_GLYSYN_PWY__superpathway_of_L_serine_and_glycine_biosynthesis_I_g__Alistipes_s__Alistipes_finegoldii	7.49006020609319	11.634055892088	0.0709295890410959	0.429736244681447	2.56625607419271e-26	9.11329427884615	23.7361398797713	0.129072044062776	1.25419243364688e-16
PWY_7013__L_1_2_propanediol_degradation_g__Eubacterium_s__Eubacterium_hallii_CAG_12	7.48422338243728	8.4686427367162	0.475541431506849	0.712536957838705	5.82183772178062e-21	5.60580575961538	8.37132090665813	0.000955825308068991	4.0315133532979e-05
PWY_7663__gondoate_biosynthesis__anaerobic__g__Escherichia_s__Escherichia_coli	7.47507196415771	25.361334280457	43.3192884657534	80.9548971127966	2.41674679776026e-08	1.53577565384615	4.59161422935476	1.48442586667718e-06	1.41619926766568e-14
PWY_7220__adenosine_deoxyribonucleotides_de_novo_biosynthesis_II_g__Alistipes_s__Alistipes_putredinis	7.46709337956989	8.00820227457393	0.0492677849315069	0.32871758831647	4.90288106287763e-28	5.47976415384615	7.42753211662188	0.00545710381496426	4.33298243539644e-17
PWY_7222__guanosine_deoxyribonucleotides_de_novo_biosynthesis_II_g__Alistipes_s__Alistipes_putredinis	7.46709337956989	8.00820227457393	0.0492677849315069	0.32871758831647	4.90288106287763e-28	5.47976415384615	7.42753211662188	0.00545710381496426	4.33298243539644e-17
PWY_6123__inosine_5'_phosphate_biosynthesis_I_g__Bacteroides_s__Bacteroides_sp_CAG_443	7.45901261075269	22.0759222746956	0	0	7.2396849796034e-06	0.265096826923077	2.03475851044866	1.37700666018772e-06	0.237975147881347
PWY_5097__L_lysine_biosynthesis_VI_g__Bacteroides_s__Bacteroides_sp_CAG_443	7.43664464874552	22.3042117425489	0	0	7.2396849796034e-06	0.232232692307692	1.70141443433616	1.38795139367698e-06	0.237975147881347
METH_ACETATE_PWY__methanogenesis_from_acetate_g__Fusicatenibacter_s__Fusicatenibacter_saccharivorans	7.42910822222222	8.69011883253361	0.322923561643836	0.478477611846793	2.49319929993167e-27	7.74241890384615	11.3409938693809	0.010452763054126	1.50250065373367e-08
HOMOSER_METSYN_PWY__L_methionine_biosynthesis_I_unclassified	7.42150098924731	5.82694538204734	15.534122739726	22.2418530024455	7.29772657675193e-07	8.346574625	9.02361642591473	0.366318340868657	8.74095305827129e-05
PWY_6703__preQ0_biosynthesis_g__Bacteroides_s__Bacteroides_vulgatus	7.41392031792115	8.69398968787678	0.400270352054794	1.12967064366431	4.89660791227271e-28	12.4557300865385	17.7958656219017	0.582501944396336	2.75626660283059e-17
PWY_5695__urate_biosynthesis/inosine_5'_phosphate_degradation_g__Bacteroides_s__Bacteroides_uniformis_CAG_3	7.40090839713262	9.88439984478166	0.0890676232876712	0.314767995353149	5.84538914174992e-33	10.7236392788462	13.0593595102289	0.0874660702814154	7.27995830592081e-24
PWY_5103__L_isoleucine_biosynthesis_III_g__Bacteroides_s__Bacteroides_ovatus	7.39894485698925	11.4204413907619	1.5923813890411	12.058932907906	2.49804783930505e-25	10.2050241153846	21.4962399345297	0.402494932912459	2.573304994097e-15
PANTO_PWY__phosphopantothenate_biosynthesis_I_g__Bacteroides_s__Bacteroides_uniformis_CAG_3	7.38970959820789	9.99687265346241	0.109566661643836	0.382163001045418	8.73924465944103e-33	10.9122532403846	13.9951130976615	0.137615395067515	4.49142136919169e-24
PEPTIDOGLYCANSYN_PWY__peptidoglycan_biosynthesis_I__meso_diaminopimelate_containing__g__Bacteroides_s__Bacteroides_ovatus	7.38735641577061	12.1167349539202	1.36542192876712	10.1055231811462	4.49474060157587e-24	11.9042719903846	29.5351337996227	0.480273843252093	1.10266911928497e-14
PWY_4242__pantothenate_and_coenzyme_A_biosynthesis_III_g__Alistipes_s__Alistipes_finegoldii	7.37771982078853	12.6998017115187	0.0664679452054795	0.452691092578467	8.53292731445411e-24	7.90650536538462	23.136547599038	0.00849542954107473	2.69903565387886e-13
PWY_7357__thiamin_formation_from_pyrithiamine_and_oxythiamine__yeast__g__Roseburia_s__Roseburia_faecis	7.36724433333333	10.5203625919963	5.87425516438356	13.771785055988	0.208729328081376	7.42654468269231	12.8812987052737	0.126723283867007	0.562999656873269
PYRIDNUCSYN_PWY__NAD_biosynthesis_I__from_aspartate__g__Bacteroides_s__Bacteroides_vulgatus_CAG_6	7.34955141756272	8.69102804543145	0.380535315068493	1.05048854221557	8.95271811578758e-28	12.1285402692308	17.1461689178319	0.541550971207909	6.84688367686382e-18
PWY_6147__6_hydroxymethyl_dihydropterin_diphosphate_biosynthesis_I_g__Bacteroides_s__Bacteroides_uniformis	7.34456148924731	9.32156657511161	0.0928697534246575	0.424892017303769	4.0243754767463e-32	10.7331744519231	13.5636976863565	0.210333585326885	6.16673434832987e-23
NAGLIPASYN_PWY__lipid_IVA_biosynthesis_g__Bacteroides_s__Bacteroides_stercoris	7.34030004731183	14.3806474759533	0.0463184109589041	0.17624426163959	1.61123889542373e-13	5.81387411538462	15.4682949777441	0.00920345330010858	1.0879404623267e-06
THISYNARA_PWY__superpathway_of_thiamin_diphosphate_biosynthesis_III__eukaryotes__g__Bacteroides_s__Bacteroides_uniformis	7.33723925304659	9.27516022587479	0.101614856164384	0.358390754161043	1.55795050630627e-32	11.4170541538462	14.9845778733951	0.101752023393551	1.86126582085426e-23
PWY_6385__peptidoglycan_biosynthesis_III__mycobacteria__g__Bacteroides_s__Bacteroides_ovatus	7.3273014921147	12.0915871045782	1.4105298260274	10.5067872204042	3.68164951050716e-24	11.5803128365385	28.9616425001569	0.41789174500208	9.65292023673076e-15
PWY_7242__D_fructuronate_degradation_unclassified	7.32723089964158	4.617431452838	8.8352707260274	6.22946068953894	0.0703964536848486	8.99210409615385	5.7435567862577	0.00859731852424318	0.660273136134687
TRNA_CHARGING_PWY__tRNA_charging_g__Alistipes_s__Alistipes_finegoldii	7.32503087455197	11.4495088517945	0.0550807123287671	0.371417200455584	1.56714614315548e-25	8.93785048076923	23.0783331173445	0.08742217732651	1.14094810756545e-15
PWY_5695__urate_biosynthesis/inosine_5'_phosphate_degradation_g__Bacteroides_s__Bacteroides_sp_CAG_443	7.32482654874552	21.8937488082909	0	0	1.78977204625371e-06	0.240336105769231	1.75707435433994	6.6246254535528e-07	0.146302664112975
ARGSYNBSUB_PWY__L_arginine_biosynthesis_II__acetyl_cycle__g__Blautia_s__Blautia_obeum	7.32381717275986	6.87664110367075	1.70009406849315	1.99140447074294	5.82143690840288e-17	8.02831530769231	10.9654543788962	0.0739190918793663	0.00350519151643165
PWY_6737__starch_degradation_V_g__Bifidobacterium_s__Bifidobacterium_adolescentis	7.31617385089606	15.7127023379897	2.52756356164384	6.23814632652816	0.0124715175020031	11.6416153365385	23.2495220310604	0.890584296290853	0.0889443352106477
PWY_6124__inosine_5'_phosphate_biosynthesis_II_g__Bacteroides_s__Bacteroides_sp_CAG_443	7.31383837419355	21.6285088776275	0	0	7.2396849796034e-06	0.261844326923077	2.02660976749505	1.37700666018772e-06	0.237975147881347
PWY_7539__6_hydroxymethyl_dihydropterin_diphosphate_biosynthesis_III__Chlamydia__g__Bacteroides_s__Bacteroides_uniformis_CAG_3	7.31046903942652	9.4032384218819	0.101822232876712	0.468124752888898	8.03062032222966e-32	10.94994625	14.0060571558396	0.196304944598853	4.45221920072867e-22
ARGSYN_PWY__L_arginine_biosynthesis_I__via_L_ornithine__g__Lachnospiraceae_unclassified_s__Eubacterium_rectale	7.28769841863799	8.75647695705349	8.43367985205479	12.5420512247171	0.313562578946772	10.6053143461538	15.311689299494	0.998755903308207	0.433838006613244
PWY_5973__cis_vaccenate_biosynthesis_g__Bacteroides_s__Bacteroides_ovatus	7.27954209318996	12.1385740172144	1.63437303013699	12.2777829762	5.31170798372189e-25	10.0359866442308	20.8286254687062	0.456818863875046	1.52218835259039e-15
PWY_5667__CDP_diacylglycerol_biosynthesis_I_g__Lachnospiraceae_unclassified_s__Eubacterium_rectale	7.27525011577061	8.53481776548196	9.23509305479452	16.0712496886462	0.35102997839453	9.43226875961538	14.3353820765474	0.414873167953789	0.916731885554966
PWY0_1319__CDP_diacylglycerol_biosynthesis_II_g__Lachnospiraceae_unclassified_s__Eubacterium_rectale	7.27525011577061	8.53481776548196	9.23509305479452	16.0712496886462	0.35102997839453	9.43226875961538	14.3353820765474	0.414873167953789	0.916731885554966
PWY_2942__L_lysine_biosynthesis_III_g__Bacteroides_s__Bacteroides_sp_CAG_443	7.27472448064516	21.6277428296119	0	0	4.00129449841764e-06	0.0926376923076923	0.944722801542254	1.77237138998664e-07	0.408615974138526
1CMET2_PWY__N10_formyl_tetrahydrofolate_biosynthesis_g__Alistipes_s__Alistipes_finegoldii	7.26534178136201	12.4599440633265	0.0627273561643836	0.413966571521762	1.13963067986891e-25	8.44349034615385	23.6167358649043	0.0241977977727411	2.50363131612002e-13
PWY_5675__nitrate_reduction_V__assimilatory_	7.26321900394265	20.7739814743174	52.2755710410959	79.4434733050809	3.55392898054532e-20	2.85111902884615	6.45012481415387	7.49584293112975e-05	3.30063452791386e-20
PWY_7400__L_arginine_biosynthesis_IV__archaebacteria__g__Lachnospiraceae_unclassified_s__Eubacterium_rectale	7.25708073763441	8.71839460917877	8.44171866438356	12.5642014769391	0.319186150968826	10.5730260480769	15.2655719786425	0.997926507007357	0.435594716042951
PWY_6122__5_aminoimidazole_ribonucleotide_biosynthesis_II_g__Bacteroides_s__Bacteroides_uniformis	7.25555028136201	9.87860889180652	0.0888328890410959	0.335946891434163	5.9167861184679e-33	11.0102942596154	14.062489459937	0.0634017596783057	3.2922113994177e-23
PWY_6277__superpathway_of_5_aminoimidazole_ribonucleotide_biosynthesis_g__Bacteroides_s__Bacteroides_uniformis	7.25555028136201	9.87860889180652	0.0888328890410959	0.335946891434163	5.9167861184679e-33	11.0102942596154	14.062489459937	0.0634017596783057	3.2922113994177e-23
1CMET2_PWY__N10_formyl_tetrahydrofolate_biosynthesis_g__Bacteroides_s__Bacteroides_uniformis	7.25243451792115	8.56815049898398	0.0873479643835616	0.334248320308359	3.83377380595669e-32	11.0789433269231	13.9042188947728	0.16245305879646	5.69227585959208e-23
PWY_6891__thiazole_biosynthesis_II__Bacillus__unclassified	7.24411272544803	7.35712735605855	15.2775586575342	16.7290773584832	2.92216827487764e-05	6.66048440384615	8.11076478927423	0.130850513108584	1.31823461097859e-05
PWY_7663__gondoate_biosynthesis__anaerobic__g__Bacteroides_s__Bacteroides_ovatus	7.24147261827957	11.6986311892786	1.64529815890411	12.3922319899096	6.42955759124981e-25	10.0248459807692	19.9903231265323	0.511978618765209	2.64901836225365e-15
PWY_6609__adenine_and_adenosine_salvage_III_g__Bacteroides_s__Bacteroides_uniformis_CAG_3	7.23698951326165	9.5306656187376	0.0829851465753425	0.327737623355833	1.68473688877807e-33	9.6834052625	11.8049746543688	0.156405247682701	1.40795337874506e-24
PWY_5686__UMP_biosynthesis_g__Bacteroides_s__Bacteroides_uniformis_CAG_3	7.23117628315412	9.87046944270318	0.0990316191780822	0.370552682283277	3.95435577174793e-32	11.1337598942308	14.3725013426813	0.0812683420586678	1.05949629168048e-23
PWY_6609__adenine_and_adenosine_salvage_III_g__Bacteroides_s__Bacteroides_uniformis	7.22915089247312	9.48777553099139	0.0649653082191781	0.218888116049831	1.36509487662027e-33	9.70933508653846	11.9015812694238	0.216202466382462	4.5713927282315e-25
PWY_6387__UDP_N_acetylmuramoyl_pentapeptide_biosynthesis_I__meso_diaminopimelate_containing__g__Bacteroides_s__Bacteroides_sp_CAG_443	7.21942146236559	21.5735724828979	0	0	4.00129449841764e-06	0.116064615384615	1.06916374431475	5.58371869574885e-07	0.237975147881347
PWY_5667__CDP_diacylglycerol_biosynthesis_I_g__Alistipes_s__Alistipes_finegoldii	7.2155767921147	12.5639584757647	0.0703572739726027	0.448560800077415	2.27815725557486e-24	8.40883461538461	22.9065642055301	0.0352574888049446	4.63958986226777e-13
PWY0_1319__CDP_diacylglycerol_biosynthesis_II_g__Alistipes_s__Alistipes_finegoldii	7.2155767921147	12.5639584757647	0.0703572739726027	0.448560800077415	2.27815725557486e-24	8.40883461538461	22.9065642055301	0.0352574888049446	4.63958986226777e-13
PWY_7221__guanosine_ribonucleotides_de_novo_biosynthesis_g__Bifidobacterium_s__Bifidobacterium_adolescentis	7.21093138637993	15.385774864928	2.66416828767123	6.58992813476663	0.00780469835791823	11.7012975961538	23.2862463500231	0.98190483943771	0.0448321574987904
PWY_5103__L_isoleucine_biosynthesis_III_g__Bifidobacterium_s__Bifidobacterium_adolescentis	7.20998140752688	15.3112581436323	2.44086047945205	6.01124015914701	0.00664983536898724	12.3875421163462	25.3114101244489	0.972453345797947	0.0458368016094979
PANTOSYN_PWY__pantothenate_and_coenzyme_A_biosynthesis_I_g__Alistipes_s__Alistipes_finegoldii	7.20985021612903	12.6085267393008	0.0546331232876712	0.373824830181045	5.48153545292532e-23	8.15187924038461	23.8665399091399	0.0185403540654002	4.08810670332124e-13
PWY_6387__UDP_N_acetylmuramoyl_pentapeptide_biosynthesis_I__meso_diaminopimelate_containing__g__Bacteroides_s__Bacteroides_ovatus	7.18686098207885	11.6488727725432	1.34714624109589	9.96109918139757	5.20466449939502e-24	11.5547334807692	28.8541181831858	0.500936651392657	7.08670465390635e-15
PWY_6168__flavin_biosynthesis_III__fungi__g__Blautia_s__Blautia_wexlerae	7.18531082078853	12.563977656091	0.563862479452055	0.926963672473845	2.83626606872614e-28	7.61274535576923	17.2871295359783	0.0193925379887059	5.69818227564934e-08
PWY_6126__superpathway_of_adenosine_nucleotides_de_novo_biosynthesis_II_g__Alistipes_s__Alistipes_putredinis_CAG_67	7.18393726917563	8.9005487141998	0.0324385753424658	0.240410686478478	2.55628229562854e-27	6.28945307307692	9.76551807546293	0.0682724069332473	9.11013777838698e-18
PWY_6122__5_aminoimidazole_ribonucleotide_biosynthesis_II_g__Bacteroides_s__Bacteroides_uniformis_CAG_3	7.17479305197133	9.59981599660998	0.0900758369863014	0.330591958835533	8.16396204209666e-33	10.7337102211538	13.6789677401663	0.0925709978797559	4.6865821199744e-23
PWY_6277__superpathway_of_5_aminoimidazole_ribonucleotide_biosynthesis_g__Bacteroides_s__Bacteroides_uniformis_CAG_3	7.17479305197133	9.59981599660998	0.0900758369863014	0.330591958835533	8.16396204209666e-33	10.7337102211538	13.6789677401663	0.0925709978797559	4.6865821199744e-23
COBALSYN_PWY__adenosylcobalamin_salvage_from_cobinamide_I_g__Blautia_s__Blautia_wexlerae	7.16877450896057	12.0698690596214	0.267458739726027	0.476295751710532	2.14257305136578e-32	7.36510505769231	19.1348649118173	0.0036167859723544	4.50553331929503e-11
NONOXIPENT_PWY__pentose_phosphate_pathway__non_oxidative_branch__g__Eubacterium_s__Eubacterium_hallii_CAG_12	7.15669251971326	7.70768707044727	0.439877793150685	0.666581164733226	3.96401083867981e-22	5.76669745192308	9.21189057824648	0.00135182369235535	7.47633269875353e-05
PWY_6609__adenine_and_adenosine_salvage_III_g__Bacteroides_s__Bacteroides_ovatus	7.15551939641577	12.7816242420106	0.957324043835616	6.33007945742662	7.06971107775822e-21	9.19852709615385	27.7045189356767	0.00640221044813496	6.85669520671108e-10
PWY_6121__5_aminoimidazole_ribonucleotide_biosynthesis_I_g__Bacteroides_s__Bacteroides_stercoris	7.15231473189964	13.1885094434348	0.0253051917808219	0.160388358001468	7.59658259558499e-14	6.28055824038462	17.994914698695	0.0122589557678097	8.27539903535301e-08
COA_PWY__coenzyme_A_biosynthesis_I_g__Bacteroides_s__Bacteroides_uniformis	7.14848308387097	9.03689542458405	0.100617016438356	0.397703424325752	1.93827549851202e-32	10.9697461346154	14.0280135923373	0.0679371261217962	1.58560296921616e-23
BIOTIN_BIOSYNTHESIS_PWY__biotin_biosynthesis_I_unclassified	7.14426389964158	12.060595012031	10.6588292054795	14.9021916129434	1.48897712817258e-08	2.39535447115385	3.14868304514516	1.41875746150858e-06	4.88892830788703e-15
1CMET2_PWY__N10_formyl_tetrahydrofolate_biosynthesis_g__Bacteroides_s__Bacteroides_ovatus	7.13171568243728	13.3709752349134	1.42201667123288	10.8436019551209	9.12674096778846e-23	10.8794641634615	26.7592051493472	0.450994240338539	3.76965980746609e-14
PWY_6737__starch_degradation_V_g__Roseburia_s__Roseburia_faecis	7.13011754480287	10.2652058773001	4.73776112328767	14.3720218440224	0.000289533106401286	7.71806485576923	13.4095916327089	0.062345575535475	0.194277023507438
COA_PWY__coenzyme_A_biosynthesis_I_g__Bacteroides_s__Bacteroides_sp_CAG_443	7.12288559856631	21.2740678757224	0	0	4.88051562077635e-06	0.179816634615385	1.22173965619824	2.29527747030144e-06	0.146302664112975
PWY_6609__adenine_and_adenosine_salvage_III_g__Bacteroides_s__Bacteroides_vulgatus	7.12178960573477	11.4278747677189	0.446386136986301	1.28376919418524	1.85628355572605e-26	11.2738197115385	24.0918012768132	0.266438783764773	2.66447374035079e-18
PWY0_1297__superpathway_of_purine_deoxyribonucleosides_degradation_unclassified	7.12084762724014	5.99898975858988	9.22713009589041	9.9170441551778	0.146824414683122	7.36372820192308	10.5238674175523	0.00166043954401143	0.00291529509062486
PWY_5154__L_arginine_biosynthesis_III__via_N_acetyl_L_citrulline__g__Alistipes_s__Alistipes_finegoldii	7.10043937634409	13.0602516907454	0.0157357534246575	0.134446336195667	5.85995297105218e-21	8.07644413461538	23.8048783045614	0.0161321273830638	1.13415489082511e-11
PWY_6386__UDP_N_acetylmuramoyl_pentapeptide_biosynthesis_II__lysine_containing__g__Bacteroides_s__Bacteroides_sp_CAG_443	7.09888050896057	21.4670513881251	0	0	5.94708519541192e-06	0.116755480769231	1.07375977517517	9.32648391265965e-07	0.237975147881347
PWY_724__superpathway_of_L_lysine__L_threonine_and_L_methionine_biosynthesis_II_g__Fusicatenibacter_s__Fusicatenibacter_saccharivorans	7.09820444802867	8.1892549527394	0.26057202739726	0.492315243793152	7.18667337983716e-28	7.04657307692308	10.0193278869454	0.00827207624538981	4.3715632291523e-10
PWY_7220__adenosine_deoxyribonucleotides_de_novo_biosynthesis_II_g__Bacteroides_s__Bacteroides_sp_CAG_443	7.0945326344086	21.041832958819	0	0	2.19183124333243e-06	0.181034903846154	1.20445581341771	8.54070979239319e-07	0.146302664112975
PWY_7222__guanosine_deoxyribonucleotides_de_novo_biosynthesis_II_g__Bacteroides_s__Bacteroides_sp_CAG_443	7.0945326344086	21.041832958819	0	0	2.19183124333243e-06	0.181034903846154	1.20445581341771	8.54070979239319e-07	0.146302664112975
PWY_6122__5_aminoimidazole_ribonucleotide_biosynthesis_II_g__Bacteroides_s__Bacteroides_sp_CAG_443	7.08554006630824	20.8347672037946	0	0	2.68148226389372e-06	0.212340298076923	1.50990037282967	1.09128302607502e-06	0.146302664112975
PWY_6277__superpathway_of_5_aminoimidazole_ribonucleotide_biosynthesis_g__Bacteroides_s__Bacteroides_sp_CAG_443	7.08554006630824	20.8347672037946	0	0	2.68148226389372e-06	0.212340298076923	1.50990037282967	1.09128302607502e-06	0.146302664112975
PWY_3841__folate_transformations_II_g__Alistipes_s__Alistipes_finegoldii	7.08535082831541	12.2418899249954	0.0635254520547945	0.397475861611258	2.00313131314011e-25	8.55620067307692	23.822984176339	0.0702040447001039	2.60668661421774e-14
PEPTIDOGLYCANSYN_PWY__peptidoglycan_biosynthesis_I__meso_diaminopimelate_containing__g__Bacteroides_s__Bacteroides_sp_CAG_443	7.08401172401434	21.1288786784565	0	0	4.00129449841764e-06	0.102495192307692	1.04524997125274	1.80244562508513e-07	0.408615974138526
PWY_7234__inosine_5'_phosphate_biosynthesis_III_g__Alistipes_s__Alistipes_finegoldii	7.08367602508961	12.8862578151606	0.0487126438356164	0.357056633253799	1.17903456041137e-25	8.55148932692308	25.7340940494483	0.0154655612292449	4.88492121811466e-13
PWY_6385__peptidoglycan_biosynthesis_III__mycobacteria__g__Bacteroides_s__Bacteroides_sp_CAG_443	7.07552113620072	21.0939971363758	0	0	4.88051562077635e-06	0.1020875	1.04109230918781	2.34774661984862e-07	0.408615974138526
RHAMCAT_PWY__L_rhamnose_degradation_I_g__Bacteroides_s__Bacteroides_uniformis	7.07130173297491	13.1105351589653	0.145148205479452	0.645602944507238	3.24054385426121e-16	13.0481638557692	22.5466512454007	0.0397245902186266	1.20935557354933e-14
PWY_7400__L_arginine_biosynthesis_IV__archaebacteria__g__Alistipes_s__Alistipes_finegoldii	7.06414794982079	12.9419480964472	0.0216687671232877	0.185138027457783	6.09070405841393e-21	8.11050942307692	23.5131583458697	0.020183809312064	1.16362284358156e-11
PWY_6151__S_adenosyl_L_methionine_cycle_I_g__Bacteroides_s__Bacteroides_vulgatus_CAG_6	7.05787041039427	9.9761212281098	0.388792150684932	1.24321140120621	5.49834765377763e-22	15.3987601923077	25.7886998740552	0.0157426166295497	2.69056777004584e-18
PWY_6121__5_aminoimidazole_ribonucleotide_biosynthesis_I_g__Blautia_s__Blautia_wexlerae	7.05222750896057	12.3283257403713	0.783981730136986	1.18236894607409	9.63116618354976e-25	7.71390402884615	16.9582445004432	0.0437237956718438	1.95199120180057e-06
PWY_7539__6_hydroxymethyl_dihydropterin_diphosphate_biosynthesis_III__Chlamydia__g__Bacteroides_s__Bacteroides_uniformis	7.05196977240143	9.11237333908813	0.0821823835616438	0.352969891618119	3.44725285025853e-32	10.2940316153846	13.0603171191785	0.206221250597012	2.00241907506973e-23
ARGSYN_PWY__L_arginine_biosynthesis_I__via_L_ornithine__g__Alistipes_s__Alistipes_finegoldii	7.0442035483871	12.9262675592304	0.0209971232876712	0.179399500010757	6.09070405841393e-21	8.08743490384615	23.4885207498461	0.0190138531479507	1.16362284358156e-11
PWY_6122__5_aminoimidazole_ribonucleotide_biosynthesis_II_g__Prevotella_s__Prevotella_copri_CAG_164	7.03782356129032	31.1768062581536	42.8434313013699	39.7858176314286	3.68336926405486e-32	14.09727875	52.2199809283374	0.691465413494302	1.82900500423724e-18
PWY_6277__superpathway_of_5_aminoimidazole_ribonucleotide_biosynthesis_g__Prevotella_s__Prevotella_copri_CAG_164	7.03782356129032	31.1768062581536	42.8434313013699	39.7858176314286	3.68336926405486e-32	14.09727875	52.2199809283374	0.691465413494302	1.82900500423724e-18
PWY_6121__5_aminoimidazole_ribonucleotide_biosynthesis_I_g__Bacteroides_s__Bacteroides_sp_CAG_443	7.03347570967742	20.9544861065671	0	0	4.00129449841764e-06	0.0889090673076923	0.835634659046867	5.49461734039578e-07	0.237975147881347
PWY_5686__UMP_biosynthesis_g__Bacteroides_s__Bacteroides_ovatus	7.02879940322581	12.1906317509834	1.42258988493151	10.8028155303104	1.170251063419e-21	7.71894415384615	17.1410916304204	0.130742838055911	8.26200537921584e-14
PWY_7221__guanosine_ribonucleotides_de_novo_biosynthesis_g__Bacteroides_s__Bacteroides_uniformis_CAG_3	7.02739534157706	9.65165476275916	0.103093409589041	0.433269821798233	1.727913162121e-32	10.4917366442308	13.0871757075764	0.0882080374199082	1.09547758965627e-22
PWY_7208__superpathway_of_pyrimidine_nucleobases_salvage_g__Blautia_s__Blautia_obeum	7.01872063799283	7.65689252015584	0.548795301369863	0.863516316177988	5.93440699354027e-23	7.19922071153846	10.1506353970196	0.0120511984899275	4.26901468818394e-06
COA_PWY__coenzyme_A_biosynthesis_I_g__Bacteroides_s__Bacteroides_vulgatus_CAG_6	7.01695518637993	8.41806307480421	0.366376767123288	1.04908618475175	8.69368741530737e-29	11.4121901442308	16.2124483712345	0.497525478742928	5.54437995566984e-19
SER_GLYSYN_PWY__superpathway_of_L_serine_and_glycine_biosynthesis_I_g__Bacteroides_s__Bacteroides_vulgatus_CAG_6	7.01049052258065	7.87533172838066	0.364298593150685	1.02271285865348	4.87335525071713e-28	11.5644557067308	16.9795401963202	0.582548572568646	5.01844486113352e-18
PWY_5695__urate_biosynthesis/inosine_5'_phosphate_degradation_g__Bacteroides_s__Bacteroides_vulgatus	7.00333449749104	9.340585262363	0.511473710958904	1.37361688883737	5.05244259802588e-26	12.1941653846154	21.4071422479425	0.237852656089846	2.84295287190727e-17
ARGININE_SYN4_PWY__L_ornithine_de_novo__biosynthesis_g__Bacteroides_s__Bacteroides_sp_CAG_443	6.99479276774194	21.1147977764622	0	0	4.00129449841764e-06	0.16728125	1.11123759867374	1.80277072529943e-06	0.146302664112975
PWY_7663__gondoate_biosynthesis__anaerobic__g__Alistipes_s__Alistipes_finegoldii	6.99165111111111	12.7758707580808	0.0248080273972603	0.14565337180872	2.04590980261357e-24	8.09064433653846	24.5241135089899	0.100932700515527	4.94622761111655e-16
VALSYN_PWY__L_valine_biosynthesis_g__Bacteroides_s__Bacteroides_uniformis	6.98391775519713	8.77513398018136	0.105036415068493	0.369135040253678	4.71809245502827e-33	11.0279579519231	14.0980192086132	0.0613788595164066	1.12077674732448e-23
ILEUSYN_PWY__L_isoleucine_biosynthesis_I__from_threonine__g__Bacteroides_s__Bacteroides_uniformis	6.9834678483871	8.77549220095476	0.102402756164384	0.369615635695233	1.42645012231677e-32	11.0171709423077	14.1062511237356	0.0692238957410004	4.54494252809025e-23
PWY_6803__phosphatidylcholine_acyl_editing	6.98208370681004	21.9769565461676	34.2155386712329	48.8724109983321	1.75845774085851e-18	2.65003913461538	5.13250784645974	0.090661776662529	7.01103796714619e-17
1CMET2_PWY__N10_formyl_tetrahydrofolate_biosynthesis_g__Bacteroides_s__Bacteroides_sp_CAG_443	6.9805650609319	20.7163677198325	0	0	4.00129449841764e-06	0.236512980769231	1.77177242833703	6.45084850631222e-07	0.237975147881347
PWY_6163__chorismate_biosynthesis_from_3_dehydroquinate_g__Alistipes_s__Alistipes_finegoldii	6.97648901075269	12.1533163101109	0.0566232465753425	0.396781197133389	7.7614020420643e-24	7.22945254807692	21.4539699259736	0.000658982312113817	2.55928631326101e-11
PWY_6703__preQ0_biosynthesis_g__Bacteroides_s__Bacteroides_sp_CAG_443	6.96800065591398	20.8054853154438	0	0	7.2396849796034e-06	0.168405096153846	1.2096963851924	1.31306081941908e-06	0.237975147881347
PWY_5667__CDP_diacylglycerol_biosynthesis_I_g__Bacteroides_s__Bacteroides_sp_CAG_443	6.96690932258065	20.7571871470483	0	0	5.94708519541192e-06	0.204162884615385	1.50871487957397	1.06790051846459e-06	0.237975147881347
PWY0_1319__CDP_diacylglycerol_biosynthesis_II_g__Bacteroides_s__Bacteroides_sp_CAG_443	6.96690932258065	20.7571871470483	0	0	5.94708519541192e-06	0.204162884615385	1.50871487957397	1.06790051846459e-06	0.237975147881347
PWY_6386__UDP_N_acetylmuramoyl_pentapeptide_biosynthesis_II__lysine_containing__g__Prevotella_s__Prevotella_copri_CAG_164	6.96069400716846	32.4172113141147	26.3693941643836	30.4371027292201	3.76484282530617e-27	12.6836716442308	46.3568937288277	0.804214966138559	4.42894884463581e-15
COA_PWY_1__coenzyme_A_biosynthesis_II__mammalian__g__Bacteroides_s__Bacteroides_sp_CAG_443	6.94511874910394	20.9132690684421	0	0	7.2396849796034e-06	0.134393269230769	0.987838042315399	1.29238755317136e-06	0.237975147881347
PWY_5973__cis_vaccenate_biosynthesis_g__Alistipes_s__Alistipes_finegoldii	6.93783221505376	13.0523916227301	0.0257888493150685	0.170661891303607	1.77886580022575e-23	7.89703125961538	23.0261777616791	0.101876132166744	1.02127685311326e-15
PWY_6121__5_aminoimidazole_ribonucleotide_biosynthesis_I_g__Alistipes_s__Alistipes_finegoldii	6.93517382473118	11.8075719000589	0.057263904109589	0.323871005629992	7.01141053582327e-26	7.90274823076923	22.2686619432496	0.0251873298839462	5.61933454276709e-14
COA_PWY_1__coenzyme_A_biosynthesis_II__mammalian__g__Bacteroides_s__Bacteroides_uniformis_CAG_3	6.92867183727599	9.8952716010163	0.0927301780821918	0.338561757667118	2.16256325664109e-32	9.61769649038462	11.9973326669597	0.223952910059659	2.85840130377441e-23
PWY_3841__folate_transformations_II_g__Bacteroides_s__Bacteroides_sp_CAG_443	6.92546332903226	20.5238337146802	0	0	3.27721423200289e-06	0.319723182692308	2.40277869260552	1.46961667544477e-06	0.146302664112975
PWY_5695__urate_biosynthesis/inosine_5'_phosphate_degradation_g__Escherichia_s__Escherichia_coli	6.91112080681004	23.4259339819019	44.1312226452055	92.2577121889137	2.68133970687679e-08	1.49540025961538	4.74694466800063	3.95258008292049e-07	1.25919830543274e-15
PWY_3001__superpathway_of_L_isoleucine_biosynthesis_I_g__Blautia_s__Blautia_obeum	6.90569577419355	6.16154009067419	0.931176904109589	1.27751225046792	2.10028533615898e-22	6.84887565384615	9.14694203279446	0.0284190635882106	6.1653954080529e-06
PWY_5030__L_histidine_degradation_III_unclassified	6.90503128673835	7.3431616487848	1.88989857534247	2.31079921700317	2.00837833217178e-12	7.90219545192308	12.6610840709476	0.31696476040923	3.15565315279783e-06
TEICHOICACID_PWY__teichoic_acid__poly_glycerol__biosynthesis_unclassified	6.90476579283154	4.95788838553595	6.26615942465753	5.3317292296329	0.218968157719083	9.36085334615385	9.83054759674797	0.794082011699028	0.421720830263996
PWY_3841__folate_transformations_II_g__Blautia_s__Blautia_wexlerae	6.88499082795699	12.4372511413839	0.988305232876712	1.43717913798993	7.07779688165513e-18	7.35381382692308	17.2594873519986	0.00164470939930091	0.00313538057655769
PWY_3781__aerobic_respiration_I__cytochrome_c_	6.87932200716846	9.9727889851508	4.01352317808219	7.47743185891918	0.00143384993817574	1.57489942307692	4.91888949512131	2.68574189838245e-22	1.92297481348999e-08
PWY_7219__adenosine_ribonucleotides_de_novo_biosynthesis_g__Bacteroides_s__Bacteroides_uniformis_CAG_3	6.87637359426523	9.40661788629785	0.100900117808219	0.364315607972016	3.16057526987513e-32	10.5544502019231	12.9919858378718	0.0685905079538692	5.41996483120138e-24
RIBOSYN2_PWY__flavin_biosynthesis_I__bacteria_and_plants__g__Prevotella_s__Prevotella_copri_CAG_164	6.87437273799283	31.4517944621488	25.331788890411	31.1691305369131	1.71806616776229e-27	13.2260017884615	46.5241845310008	0.936659196884894	1.04035901681341e-14
PWY_5667__CDP_diacylglycerol_biosynthesis_I_g__Bacteroides_s__Bacteroides_uniformis_CAG_3	6.87036139032258	9.54795962063449	0.0729581191780822	0.268837323656856	4.18137001776913e-33	10.6159611442308	13.2387865496244	0.0750393231747264	4.00788570304798e-22
PWY0_1319__CDP_diacylglycerol_biosynthesis_II_g__Bacteroides_s__Bacteroides_uniformis_CAG_3	6.87036139032258	9.54795962063449	0.0729581191780822	0.268837323656856	4.18137001776913e-33	10.6159611442308	13.2387865496244	0.0750393231747264	4.00788570304798e-22
SER_GLYSYN_PWY__superpathway_of_L_serine_and_glycine_biosynthesis_I_g__Blautia_s__Blautia_obeum	6.86835386021505	7.39233170583462	1.44836475342466	1.95220161029745	2.19601149512089e-17	6.09266530769231	8.89135301578899	0.00687041302781843	0.00593641841796722
COA_PWY_1__coenzyme_A_biosynthesis_II__mammalian__g__Bacteroides_s__Bacteroides_ovatus	6.86092920215054	12.1756498900256	1.18994895890411	8.58050218714443	2.70579124531264e-25	9.33671503846154	21.1785847736195	0.363242727146644	3.81600319746857e-15
COA_PWY_1__coenzyme_A_biosynthesis_II__mammalian__g__Bacteroides_s__Bacteroides_uniformis	6.85185603799283	8.57543795360585	0.10691708630137	0.423678170526019	3.33621534465733e-32	10.1885769038462	12.429914904665	0.0709651278691773	4.37138358674146e-23
PWY_3841__folate_transformations_II_g__Blautia_s__Blautia_obeum	6.84849359498208	6.96543427767574	0.955552438356164	1.23284562802057	6.85883008254999e-22	6.80604879807692	8.80374256578797	0.0334510200220289	2.37750123328564e-05
PANTOSYN_PWY__pantothenate_and_coenzyme_A_biosynthesis_I_g__Bacteroides_s__Bacteroides_vulgatus_CAG_6	6.84688175017921	8.19275227584286	0.36683302739726	1.06220576487042	7.42994469465648e-28	11.561539875	16.3989704224519	0.435822560635631	1.42807217408799e-17
KETOGLUCONMET_PWY__ketogluconate_metabolism	6.83442882078853	18.8355944004894	18.0278027671233	25.1086526160438	1.29793752270886e-06	2.34626207692308	5.90323592267017	3.47309020424401e-08	4.65477679860735e-13
PWY_2942__L_lysine_biosynthesis_III_g__Bacteroides_s__Bacteroides_uniformis_CAG_3	6.82183866666667	9.3387998589905	0.0784541342465753	0.245450091471222	7.69383609436264e-33	10.288885625	12.9518910447655	0.0994067121037945	2.21528165891845e-24
PANTO_PWY__phosphopantothenate_biosynthesis_I_g__Alistipes_s__Alistipes_finegoldii	6.81569053548387	12.0278526963473	0.0491658082191781	0.313216298503733	6.06835541474305e-25	8.19538423076923	23.5677999570571	0.0617493200552895	2.47165134383631e-14
PPGPPMET_PWY__ppGpp_biosynthesis_unclassified	6.81230049354839	7.44203152714214	4.63232526027397	5.81497161421585	0.000595066268439329	5.51719290384615	6.33721274169629	0.00758265595113659	0.459007626894641
PWY_6317__galactose_degradation_I__Leloir_pathway__g__Catenibacterium_s__Catenibacterium_mitsuokai	6.78736098172043	16.697575392117	3.45541436438356	4.03160372750502	5.03315579490813e-07	0.824673278846154	3.57886275573705	2.87350942072808e-05	3.53441406877691e-17
PWY_7357__thiamin_formation_from_pyrithiamine_and_oxythiamine__yeast__g__Bacteroides_s__Bacteroides_uniformis	6.77927463691756	9.09285762428039	0.0886456054794521	0.334340569431058	1.60935373800551e-31	10.7692391730769	14.1092814363754	0.0602927625417664	6.85502332597868e-23
PWY_6124__inosine_5'_phosphate_biosynthesis_II_g__Bacteroides_s__Bacteroides_ovatus	6.76463566953405	11.8031140231515	0.327812489041096	1.53906978470856	6.01703978008818e-24	9.67840573076923	20.6645388489381	0.803392195822707	1.07772834494308e-15
PANTO_PWY__phosphopantothenate_biosynthesis_I_g__Blautia_s__Blautia_wexlerae	6.76418711469534	11.0316495311623	0.355342663013699	0.714875421701603	3.25576322543726e-30	7.26249248076923	15.9965208919839	0.0102287435974458	6.19376749387023e-10
VALSYN_PWY__L_valine_biosynthesis_g__Bacteroides_s__Bacteroides_uniformis_CAG_3	6.76396351146953	9.15785893389399	0.0826857246575342	0.274872757984056	2.52966349684479e-33	10.2067881826923	12.6135639212041	0.0653678674106433	2.63482230073989e-24
ILEUSYN_PWY__L_isoleucine_biosynthesis_I__from_threonine__g__Bacteroides_s__Bacteroides_uniformis_CAG_3	6.76329366451613	9.15835353976988	0.0812771904109589	0.275031537872727	1.68755871100892e-32	10.2031908557692	12.6164739208991	0.0677218367924085	1.62392151381625e-23
HOMOSER_METSYN_PWY__L_methionine_biosynthesis_I_g__Blautia_s__Ruminococcus_torques	6.75494259139785	6.72993706523225	1.74024416438356	3.044859909127	4.55347675004017e-14	4.51903096153846	8.24992907573194	3.64152017753058e-07	0.112929490061585
PWY_7111__pyruvate_fermentation_to_isobutanol__engineered__g__Bifidobacterium_s__Bifidobacterium_adolescentis	6.74816048781362	14.1988785519908	2.38601109589041	5.80920734496764	0.00874663243969804	11.4388290480769	23.4147852651252	0.959422742686915	0.060946559931517
PWY_6163__chorismate_biosynthesis_from_3_dehydroquinate_g__Bacteroides_s__Bacteroides_ovatus	6.7441463609319	11.8618385244748	1.36924510958904	10.4284685975205	5.01724079200506e-25	9.77154875	21.2125914465561	0.327367367209099	1.04597522052982e-13
PWY_6122__5_aminoimidazole_ribonucleotide_biosynthesis_II_g__Alistipes_s__Alistipes_finegoldii	6.73530569892473	11.5116719700427	0.0555929315068493	0.299333046853302	3.03978588526167e-26	7.98327424038462	22.0456020670108	0.0559968265493152	6.17403825412848e-15
PWY_6277__superpathway_of_5_aminoimidazole_ribonucleotide_biosynthesis_g__Alistipes_s__Alistipes_finegoldii	6.73530569892473	11.5116719700427	0.0555929315068493	0.299333046853302	3.03978588526167e-26	7.98327424038462	22.0456020670108	0.0559968265493152	6.17403825412848e-15
COA_PWY_1__coenzyme_A_biosynthesis_II__mammalian__g__Bifidobacterium_s__Bifidobacterium_longum	6.73333864982079	25.6165384953101	0.250706397260274	1.16369966161555	1.64270125541036e-22	3.10209009903846	6.06768359806813	0.0056906149820943	1.44874906445692e-08
HISTSYN_PWY__L_histidine_biosynthesis_g__Bacteroides_s__Bacteroides_uniformis_CAG_3	6.71634088315412	10.5365426032449	0.0863194383561644	0.348151108580862	3.90017331322417e-31	9.84013508653846	12.6223131134487	0.0594465962765194	7.10731195625708e-24
SALVADEHYPOX_PWY__adenosine_nucleotides_degradation_II_g__Escherichia_s__Escherichia_coli	6.69741478853047	22.8757402577947	44.3085435068493	96.0526854428433	2.52289732392538e-06	1.51281204807692	4.88598771991565	1.19931319092284e-06	3.66379558464597e-12
PWY_6936__seleno_amino_acid_biosynthesis_g__Catenibacterium_s__Catenibacterium_mitsuokai	6.69080605017921	16.8617098613593	2.7286971890411	3.25239921015263	8.32213788478084e-07	0.762666663461538	3.26670137716296	2.28597090719996e-05	6.02481285134141e-17
PWY_5097__L_lysine_biosynthesis_VI_g__Bacteroides_s__Bacteroides_uniformis_CAG_3	6.6892799530466	8.69630568960097	0.0689086794520548	0.222875547659362	6.46819220970434e-33	9.86206382692308	12.7765020009521	0.19425621789578	7.23833716775932e-23
PWY66_422__D_galactose_degradation_V__Leloir_pathway__g__Catenibacterium_s__Catenibacterium_mitsuokai	6.68752407885305	16.8384597089626	3.46857667123288	4.05842921151782	2.4316926089504e-07	0.748558	3.27074574318939	8.45727128922402e-05	6.95469441523838e-17
PWY_5695__urate_biosynthesis/inosine_5'_phosphate_degradation_g__Alistipes_s__Alistipes_finegoldii	6.68185438351254	10.3529799308973	0.0930816438356164	0.590157868906875	9.10528035677879e-24	6.42148524038461	15.4267621442225	0.00870280247356504	8.52086194998133e-13
COBALSYN_PWY__adenosylcobalamin_salvage_from_cobinamide_I_g__Bacteroides_s__Bacteroides_uniformis_CAG_3	6.67458838136201	8.8251029243107	0.0864166438356164	0.341682101610765	2.96440449610752e-30	8.77240270192308	11.6561527779445	0.500643082236731	4.81114064747309e-23
PWY_4242__pantothenate_and_coenzyme_A_biosynthesis_III_g__Bacteroides_s__Bacteroides_vulgatus_CAG_6	6.67374674910394	7.96494435438622	0.336488310958904	1.00943801440419	1.63781769294985e-28	10.6998087788462	15.2560410803246	0.609100842070555	9.31899634565939e-18
P461_PWY__hexitol_fermentation_to_lactate__formate,_ethanol_and_acetate_g__Escherichia_s__Escherichia_coli	6.66498811111111	23.2494683194835	43.824397760274	81.5563672463886	5.53610175580388e-09	1.64594401923077	4.7854073380732	1.50388265288261e-06	2.44583009392668e-15
PWY_6123__inosine_5'_phosphate_biosynthesis_I_g__Bacteroides_s__Bacteroides_ovatus	6.63964716523297	11.7813722625661	0.360349467123288	1.74843043916839	1.76559813491893e-23	10.0168960538462	21.6058006626618	0.704601706982554	3.09696245090932e-14
GALACTARDEG_PWY__D_galactarate_degradation_I_g__Escherichia_s__Escherichia_coli	6.63875057168459	22.0084793084155	29.1732816232877	56.3609793722886	2.29866940390449e-07	1.09346132692308	3.57361184079287	4.91502813760974e-08	1.70266970283271e-15
GLUCARGALACTSUPER_PWY__superpathway_of_D_glucarate_and_D_galactarate_degradation_g__Escherichia_s__Escherichia_coli	6.63875057168459	22.0084793084155	29.1732816232877	56.3609793722886	2.29866940390449e-07	1.09346132692308	3.57361184079287	4.91502813760974e-08	1.70266970283271e-15
PWY_6151__S_adenosyl_L_methionine_cycle_I_g__Bacteroides_s__Bacteroides_uniformis_CAG_3	6.63203019247312	8.68138560711609	0.0996756890410959	0.351439083676449	1.17175029150371e-32	11.0764600384615	14.7697011508289	0.0340966644293736	2.38931219867285e-24
PWY_1269__CMP_3_deoxy_D_manno_octulosonate_biosynthesis_I_g__Prevotella_s__Prevotella_copri_CAG_164	6.62723620107527	27.9269237851532	22.4938944109589	27.7440381883754	1.12752624676703e-26	14.8250385576923	53.9972915733162	0.686806976568716	1.06663571822098e-14
PWY_6737__starch_degradation_V_g__Escherichia_s__Escherichia_coli	6.61432652903226	24.4726617981638	35.0341402041096	67.5954019275687	1.02061749377493e-07	1.15951864423077	3.67648343668191	6.87930703115167e-08	4.79582865707453e-16
PWY_6305__putrescine_biosynthesis_IV_g__Escherichia_s__Escherichia_coli	6.61307982759857	22.5969115360804	32.4497947068493	60.1324244260348	1.74639576063101e-07	1.20640044230769	3.72335725454488	3.70713490230734e-07	2.76716549290868e-15
PWY0_881__superpathway_of_fatty_acid_biosynthesis_I__E__coli_	6.60496976702509	16.2995148162664	31.0932702465753	48.6066795194454	4.90000532606254e-07	3.41051913461538	6.28655115096901	0.00133206206120994	3.0609558945177e-09
RIBOSYN2_PWY__flavin_biosynthesis_I__bacteria_and_plants__g__Bacteroides_s__Bacteroides_sp_CAG_443	6.60458085663082	20.1919715256529	0	0	1.90804554489184e-05	0.0912451923076923	0.930522032196899	1.45540565099847e-06	0.408615974138526
PWY_7456__mannan_degradation_unclassified	6.60284282795699	8.14876908804401	13.6004819178082	10.3791607278583	4.86657852850782e-10	7.39292163461538	9.48486411388003	0.826991775224125	1.86186900095843e-06
HISTSYN_PWY__L_histidine_biosynthesis_g__Alistipes_s__Alistipes_finegoldii	6.5921680609319	11.7941876528414	0.0577213698630137	0.390020283066987	1.26625210133892e-23	7.179118125	20.6989865219836	0.0119306889866492	4.65721241538673e-13
PWY_6608__guanosine_nucleotides_degradation_III_g__Escherichia_s__Escherichia_coli	6.58909350179211	22.2980384090613	42.3031153424658	91.8210758967978	1.5357828039111e-08	1.46161080769231	4.68071977078837	2.24233099194305e-06	2.64273086146748e-15
P461_PWY__hexitol_fermentation_to_lactate__formate,_ethanol_and_acetate_unclassified	6.5802006344086	8.54865877857302	13.6786256712329	24.0629266130103	1.60481789057876e-05	6.34308385576923	8.06691157799909	0.186536375998569	9.38633761252788e-05
PWY_5686__UMP_biosynthesis_g__Blautia_s__Blautia_obeum	6.57960747240143	6.12040969530144	0.988636342465753	1.34922803008382	4.18517813533232e-20	6.07633719134615	8.66720066262761	0.00299961477534011	0.00072924565165979
ILEUSYN_PWY__L_isoleucine_biosynthesis_I__from_threonine__g__Alistipes_s__Alistipes_finegoldii	6.5580456702509	11.7672880668283	0.0767666301369863	0.485126553030338	5.50191482646483e-14	6.70080307692308	17.5758490927739	0.0283132965688329	7.76670466819269e-08
HISTSYN_PWY__L_histidine_biosynthesis_g__Bacteroides_s__Bacteroides_ovatus	6.54869739426523	12.6015234894626	1.47368234520548	11.2086965792533	2.20981658988057e-22	10.2871948269231	26.8145615514916	0.593591556085261	1.17888144733446e-14
PANTOSYN_PWY__pantothenate_and_coenzyme_A_biosynthesis_I_g__Bacteroides_s__Bacteroides_sp_CAG_443	6.54459419354839	19.6360403792931	0	0	1.06978678150071e-05	0.150861538461538	1.08739236873006	2.19332420693209e-06	0.237975147881347
GLYCOGENSYNTH_PWY__glycogen_biosynthesis_I__from_ADP_D_Glucose__g__Eubacterium_s__Eubacterium_hallii	6.51713654193548	6.78523888520541	0.388055808219178	0.605624516844221	1.16586226537553e-24	3.91963594423077	5.14656642959687	5.49348712511806e-06	5.32786463381302e-06
PWY_6507__4_deoxy_L_threo_hex_4_enopyranuronate_degradation_unclassified	6.5110345483871	4.50064792103853	7.20660978082192	5.04837756519046	0.280693202682204	7.72036932692308	5.10362445522785	0.0160325445204693	0.324693153452313
HISTSYN_PWY__L_histidine_biosynthesis_g__Bacteroides_s__Bacteroides_sp_CAG_443	6.50753977060932	19.3989814638563	0	0	7.2396849796034e-06	0.153238365384615	1.04109715593752	3.70787630551148e-06	0.146302664112975
PWY_5100__pyruvate_fermentation_to_acetate_and_lactate_II_g__Eubacterium_s__Eubacterium_hallii_CAG_12	6.49045985806452	7.87387133955811	0.373568256164384	0.689002160509642	1.57947211299489e-15	5.51429783653846	8.60330925014756	0.0471642122015218	1.72009147862559e-06
PWY_6168__flavin_biosynthesis_III__fungi__g__Lachnospiraceae_unclassified_s__Eubacterium_rectale	6.48140350537634	8.64319084212224	9.52809410958904	16.3826589962909	0.984515221534591	10.060289875	15.1708998834152	0.715577434327761	0.732118196067708
PWY_5100__pyruvate_fermentation_to_acetate_and_lactate_II_g__Eubacterium_s__Eubacterium_hallii	6.47839835842294	7.89589203038467	0.328765815068493	0.623919939859739	3.45304795062242e-17	5.12971877884615	7.38129280100712	0.0146158205614253	8.55262634086666e-06
FASYN_ELONG_PWY__fatty_acid_elongation____saturated_g__Alistipes_s__Alistipes_finegoldii	6.47150951971326	12.176840572912	0.0167884657534247	0.128200495074673	4.24630681993852e-23	7.29941980769231	22.1867718602594	0.0279326168085872	1.51359543567972e-13
PANTO_PWY__phosphopantothenate_biosynthesis_I_g__Bacteroides_s__Bacteroides_ovatus	6.46518513369176	11.5135990068759	1.31658397808219	10.2595517669908	1.30602184470093e-25	9.02077620192308	18.5884299007298	0.704812031685873	1.0977791556964e-16
PWY_6122__5_aminoimidazole_ribonucleotide_biosynthesis_II_g__Bacteroides_s__Bacteroides_ovatus	6.46427366666667	11.1278459361827	1.15669163972603	8.51591991367949	8.00104139418917e-25	8.99024204519231	17.4735874436998	0.514589223901354	5.84751642537223e-16
PWY_6277__superpathway_of_5_aminoimidazole_ribonucleotide_biosynthesis_g__Bacteroides_s__Bacteroides_ovatus	6.46427366666667	11.1278459361827	1.15669163972603	8.51591991367949	8.00104139418917e-25	8.99024204519231	17.4735874436998	0.514589223901354	5.84751642537223e-16
PWY_6122__5_aminoimidazole_ribonucleotide_biosynthesis_II_g__Bacteroides_s__Bacteroides_stercoris	6.46415926129032	11.9648211715862	0.0260797671232877	0.145025624674718	1.02813142557529e-13	5.93260653557692	17.1524922271931	0.0188118793611238	7.76670466819269e-08
PWY_6277__superpathway_of_5_aminoimidazole_ribonucleotide_biosynthesis_g__Bacteroides_s__Bacteroides_stercoris	6.46415926129032	11.9648211715862	0.0260797671232877	0.145025624674718	1.02813142557529e-13	5.93260653557692	17.1524922271931	0.0188118793611238	7.76670466819269e-08
PWY_5097__L_lysine_biosynthesis_VI_g__Bacteroides_s__Bacteroides_uniformis	6.46288745663082	8.53731525844335	0.0942522328767123	0.371660208675826	3.04060654423128e-32	9.89325788461538	12.3685760777426	0.042148506663005	6.53593763651191e-23
PWY_6121__5_aminoimidazole_ribonucleotide_biosynthesis_I_g__Bacteroides_s__Bacteroides_uniformis_CAG_3	6.45904729247312	8.75740631545395	0.0739614123287671	0.313029878796768	1.66947783310024e-32	8.86350410576923	11.0681429994341	0.192100552120616	5.87151501571698e-23
NONOXIPENT_PWY__pentose_phosphate_pathway__non_oxidative_branch__g__Catenibacterium_s__Catenibacterium_mitsuokai	6.43945943620072	17.197503771565	2.82850228767123	3.43059326810533	1.94025650109391e-07	0.515150096153846	2.21559564836013	6.97500506337288e-05	5.99680714776093e-17
PWY_2942__L_lysine_biosynthesis_III_g__Bacteroides_s__Bacteroides_vulgatus_CAG_6	6.43481723620072	7.14341344748352	0.360492365753425	0.971119297834406	9.71047963394156e-29	11.0468371442308	16.1844102031733	0.532322802895831	6.60895185576859e-18
PWY_6385__peptidoglycan_biosynthesis_III__mycobacteria__g__Bacteroides_s__Bacteroides_uniformis	6.42618812365591	8.09216655210587	0.106595006849315	0.404661423854856	4.76699419486439e-31	11.0011782692308	14.6364233637285	0.0325962209386272	1.542632810018e-23
PHOSLIPSYN_PWY__superpathway_of_phospholipid_biosynthesis_I__bacteria__unclassified	6.42119337275986	5.89730028557839	25.5859023287671	20.4130105143546	9.54443036005372e-26	9.446941125	8.48087968147772	0.0059135533810703	9.29732000325771e-13
PWY_7219__adenosine_ribonucleotides_de_novo_biosynthesis_g__Bacteroides_s__Bacteroides_vulgatus_CAG_6	6.41418802258065	8.7409467417687	0.372309095890411	1.11157355591747	2.14175406751174e-26	10.67145075	17.3771042902952	0.34012105862186	7.17892213980624e-17
NAGLIPASYN_PWY__lipid_IVA_biosynthesis_g__Bacteroides_s__Bacteroides_uniformis_CAG_3	6.41013635770609	8.52321098672392	0.10245908630137	0.426717154135613	2.42755112942974e-32	9.99829201923077	12.5582759210531	0.0913500296397916	2.1790800784452e-23
PWY_5384__sucrose_degradation_IV__sucrose_phosphorylase__g__Bifidobacterium_s__Bifidobacterium_longum	6.40753461290323	14.6954659049832	0.314689378082192	0.966844509852895	2.66357227925385e-24	4.63482695480769	7.76599306354978	0.00516683932248112	1.4249177345529e-09
BRANCHED_CHAIN_AA_SYN_PWY__superpathway_of_branched_amino_acid_biosynthesis_g__Bacteroides_s__Bacteroides_uniformis	6.40048723225806	8.24018715788356	0.0923533904109589	0.33744181271212	1.51783672556827e-32	10.1892247019231	12.646574508472	0.0409269020897882	5.13825175750769e-23
PWY_6897__thiamin_salvage_II_g__Bacteroides_s__Bacteroides_uniformis	6.39362170250896	8.679515819743	0.0608366479452055	0.225341091879356	5.48927108433091e-32	10.133464625	12.8597500624492	0.0370465212539981	3.68425455828564e-23
PWY0_1586__peptidoglycan_maturation__meso_diaminopimelate_containing__g__Prevotella_s__Prevotella_copri_CAG_164	6.38013757096774	28.5381307612775	21.6364187945205	25.2847092790502	1.57579830164151e-27	13.0325692403846	47.1583901855029	0.726178569834671	2.97134734928564e-15
PWY_3001__superpathway_of_L_isoleucine_biosynthesis_I_g__Escherichia_s__Escherichia_coli	6.37681232437276	21.6480832124556	30.9374578712329	60.7997277728653	2.06602614954284e-07	1.08425025	3.35283216998422	2.3207630036659e-07	1.36717020966364e-15
PWY_6151__S_adenosyl_L_methionine_cycle_I_g__Lachnospiraceae_unclassified_s__Eubacterium_rectale	6.36927018960573	9.87317600139325	9.14193337123288	17.9712700210361	0.386183170758001	10.5275121730769	16.6948228118039	0.154229587203841	0.645325221897055
PWY0_1586__peptidoglycan_maturation__meso_diaminopimelate_containing__g__Bifidobacterium_s__Bifidobacterium_pseudocatenulatum	6.3683809734767	21.9614756868456	2.55918449315068	13.305092840843	5.57495325883238e-10	2.11782074038462	9.36300960833175	7.55211484152599e-13	0.756253574959652
PWY_5103__L_isoleucine_biosynthesis_III_g__Blautia_s__Blautia_obeum	6.36092900358423	6.37879995925766	1.83964964383562	2.26801046380186	4.71703066561726e-13	6.41014215384615	9.92927091969135	0.0223367498116654	0.0176088263409563
PWY_6527__stachyose_degradation_g__Roseburia_s__Roseburia_faecis	6.35210507311828	8.98415886818672	5.93714515068493	12.4914967284397	0.819882040140905	7.72957349038461	12.9717513911201	0.361072227896747	0.428506954361145
PYRIDNUCSYN_PWY__NAD_biosynthesis_I__from_aspartate__g__Bacteroides_s__Bacteroides_uniformis_CAG_3	6.34921310537634	8.37113151054248	0.0790494465753425	0.31660164668304	1.18453771631267e-31	9.26337752884615	11.469184704932	0.138574770369087	3.46788852841899e-22
PWY_6163__chorismate_biosynthesis_from_3_dehydroquinate_g__Bacteroides_s__Bacteroides_sp_CAG_443	6.34619186379928	19.098002435011	0	0	1.06978678150071e-05	0.0818928846153846	0.835146833356497	6.62048839187484e-07	0.408615974138526
PWY_7220__adenosine_deoxyribonucleotides_de_novo_biosynthesis_II_g__Bifidobacterium_s__Bifidobacterium_longum_CAG_69	6.34511578494624	16.871253518024	0.285587369863014	0.978801129931145	2.70560265048143e-24	4.57531164711538	8.15463985443736	0.0199831258387578	7.82162629578589e-11
PWY_7222__guanosine_deoxyribonucleotides_de_novo_biosynthesis_II_g__Bifidobacterium_s__Bifidobacterium_longum_CAG_69	6.34511578494624	16.871253518024	0.285587369863014	0.978801129931145	2.70560265048143e-24	4.57531164711538	8.15463985443736	0.0199831258387578	7.82162629578589e-11
GLYCOGENSYNTH_PWY__glycogen_biosynthesis_I__from_ADP_D_Glucose__g__Roseburia_s__Roseburia_faecis	6.3357035125448	8.99530707234916	5.7253581369863	12.2987722147995	0.464442984235271	7.06335769230769	12.284899641802	0.19470099932632	0.498143618739862
PWYG_321__mycolate_biosynthesis_g__Alistipes_s__Alistipes_finegoldii	6.32069970250896	11.9912273208931	0.015614301369863	0.119389091468782	4.1898586755361e-23	7.08828181730769	21.6553709409877	0.0261105297652563	1.51359543567972e-13
ARGININE_SYN4_PWY__L_ornithine_de_novo__biosynthesis_g__Bacteroides_s__Bacteroides_uniformis	6.32011405017921	7.98425439958047	0.0815536164383562	0.264631846626887	1.0746406486715e-32	9.560614875	11.4472651786714	0.0840157928434752	7.39559625039617e-23
PWY_7664__oleate_biosynthesis_IV__anaerobic__g__Alistipes_s__Alistipes_finegoldii	6.31068125448029	11.9121301090744	0.0165228082191781	0.127222967367079	4.36147164025051e-23	7.07023875961538	21.349139506948	0.0268266529711632	1.51359543567972e-13
PWY_6519__8_amino_7_oxononanoate_biosynthesis_I_unclassified	6.30234932616487	10.7116368304061	9.83543753424657	16.2847802487589	4.05661489680419e-08	2.16421693269231	2.89128909399948	2.23751996028676e-06	2.27658328091397e-14
PWY_7371__1_4_dihydroxy_6_naphthoate_biosynthesis_II	6.29904023297491	8.75282957655801	4.16559368493151	8.63416429518879	0.0001070325422614	6.80611889423077	14.0341203665403	0.0591564416669324	0.098587298986483
PWY_5686__UMP_biosynthesis_g__Prevotella_s__Prevotella_copri_CAG_164	6.29845034659498	27.571634402871	25.4033354246575	30.6555559894656	1.70616996680829e-26	13.3368757692308	47.8152130698433	0.853394472298384	2.21827123776032e-14
PWY_1042__glycolysis_IV__plant_cytosol__g__Escherichia_s__Escherichia_coli	6.29401445878136	21.392371414344	38.4095015890411	74.2677336265016	1.67938798089606e-08	1.28257052884615	4.05203517454998	1.44256770877251e-07	3.77620084664604e-16
ARO_PWY__chorismate_biosynthesis_I_g__Alistipes_s__Alistipes_finegoldii	6.27357710394265	10.81500384693	0.0561890547945205	0.395910399592154	7.05243359891959e-22	6.45984163461538	18.8612606149091	0.000564862488751693	3.07776713294755e-10
PWY_6387__UDP_N_acetylmuramoyl_pentapeptide_biosynthesis_I__meso_diaminopimelate_containing__g__Alistipes_s__Alistipes_finegoldii	6.26914608100358	9.99178545343539	0.0684646575342466	0.46200339768797	2.19851125652382e-25	6.97487225	18.268984093036	0.00582220923322856	5.44345666150142e-13
PWY_6282__palmitoleate_biosynthesis_I__from__5Z__dodec_5_enoate__g__Alistipes_s__Alistipes_finegoldii	6.25973760215054	11.9290853899315	0.0150971643835616	0.116710345522463	4.24630681993852e-23	7.02200782692308	21.3385158488091	0.0274117017971735	1.51359543567972e-13
PWY_3001__superpathway_of_L_isoleucine_biosynthesis_I_g__Bifidobacterium_s__Bifidobacterium_adolescentis	6.25818199139785	13.425716542696	2.23886843835616	5.67330012899461	0.00388514521784499	10.7535464326923	21.6946392392385	0.909710011028443	0.0402733668749297
THISYN_PWY__superpathway_of_thiamin_diphosphate_biosynthesis_I_g__Bacteroides_s__Bacteroides_uniformis	6.25613699784946	8.15151378030576	0.0490207109589041	0.174579692874093	6.14708552004379e-31	10.5054718846154	13.7476984673267	0.0289240280475055	4.81114064747309e-23
PWY_4702__phytate_degradation_I	6.25167964516129	18.8754854342742	27.3940327945205	50.7284787043766	9.14257513398801e-08	1.61209403461538	4.12179315624735	2.18217958827066e-05	1.0751045991761e-12
PWY_7234__inosine_5'_phosphate_biosynthesis_III_g__Alistipes_s__Alistipes_putredinis_CAG_67	6.24699113046595	7.22178464718436	0.0415542328767123	0.311025307049501	2.78677174906207e-27	5.897277825	8.76992559426161	0.0609394129471325	5.9965649225267e-17
PWY_7111__pyruvate_fermentation_to_isobutanol__engineered__g__Bacteroides_s__Bacteroides_uniformis_CAG_3	6.24695831756272	8.44696152878562	0.0714943397260274	0.247343320030701	1.0054083292649e-32	9.67569245192308	12.209457563111	0.0542413760794559	1.52650296652018e-23
DTDPRHAMSYN_PWY__dTDP_L_rhamnose_biosynthesis_I_g__Bacteroides_s__Bacteroides_dorei	6.22336076344086	19.4848050210475	0.0904092465753425	0.552198100238638	0.000111978129138605	17.6982809326923	58.0363984502335	8.48935545054217e-06	1.49085410418468e-10
PWY_6606__guanosine_nucleotides_degradation_II_unclassified	6.22109286379928	4.51714470671963	8.6790898630137	7.24079627604234	0.00123863576354825	8.26621385576923	5.51946346868833	0.000573427728078248	0.980980732540268
PWY_6386__UDP_N_acetylmuramoyl_pentapeptide_biosynthesis_II__lysine_containing__g__Alistipes_s__Alistipes_finegoldii	6.21469762508961	10.2046649744009	0.0668605479452055	0.458874746826076	2.17402813184471e-23	6.62371429807692	18.2461854208179	0.000770851030187467	9.33426669213802e-11
SER_GLYSYN_PWY__superpathway_of_L_serine_and_glycine_biosynthesis_I_g__Bifidobacterium_s__Bifidobacterium_adolescentis	6.20844237706093	13.2428763756362	2.30593083424658	5.70263134318709	0.0116044987964147	10.0847580961538	19.8913633279365	0.812607279895953	0.107412195434121
PEPTIDOGLYCANSYN_PWY__peptidoglycan_biosynthesis_I__meso_diaminopimelate_containing__g__Alistipes_s__Alistipes_finegoldii	6.20548925017921	9.9916819389516	0.0648130136986301	0.447807653049477	4.87776479345766e-25	6.82168029807692	18.2191445975588	0.00562754977497755	5.44345666150142e-13
PWY_6385__peptidoglycan_biosynthesis_III__mycobacteria__g__Bacteroides_s__Bacteroides_uniformis_CAG_3	6.19474736989247	9.3989980429875	0.074204202739726	0.285154295590817	4.30489656190672e-32	9.67346613461538	12.4134572510207	0.0245118231890429	4.28221177612486e-24
PWY_2942__L_lysine_biosynthesis_III_g__Fusicatenibacter_s__Fusicatenibacter_saccharivorans	6.19439843369176	7.03098403084425	0.283515232876712	0.510701694785347	1.39755941674142e-27	6.34684952884615	8.85132313269763	0.0136458197139146	1.08238730062424e-09
PWY_6892__thiazole_biosynthesis_I__E__coli__g__Bacteroides_s__Bacteroides_ovatus	6.18913985591398	12.1127469489733	1.38330820273973	10.313880470206	2.7151709273016e-23	9.45537604807692	26.550144245569	0.794443595371412	8.02295980896444e-15
PWY_5030__L_histidine_degradation_III_g__Bacteroides_s__Bacteroides_ovatus	6.18286587992832	12.7413284537472	1.34327418630137	10.2940987358867	1.34404631388736e-22	10.6413034134615	27.7921412219305	0.63403086160236	2.19104090775064e-15
PWY0_1415__superpathway_of_heme_biosynthesis_from_uroporphyrinogen_III	6.17933733333333	14.7054043212325	22.9803330547945	28.7043269971287	2.12711183104232e-11	2.79669631730769	4.77883023780272	0.00108153631016893	1.30082678910809e-13
PWY_4984__urea_cycle_g__Alistipes_s__Alistipes_finegoldii	6.17234136666667	11.932187080487	0.0235086575342466	0.150138572671791	6.05934047013379e-23	7.41040689423077	21.9784723704495	0.0568359180935943	1.37511550451806e-12
PWY_5686__UMP_biosynthesis_g__Bacteroides_s__Bacteroides_uniformis	6.16142205412186	7.92543953236485	0.089371901369863	0.335620615378521	1.86514242076145e-32	9.79501041346154	12.2866971161466	0.0563529018695848	2.33351281065339e-24
PWY_6897__thiamin_salvage_II_g__Blautia_s__Ruminococcus_torques	6.15991631899642	7.01406938554302	2.69595881506849	3.23649347587566	4.92255598933749e-05	4.89950893269231	7.71570236959498	0.000365093863995991	0.698326825475537
PWY_6609__adenine_and_adenosine_salvage_III_g__Catenibacterium_s__Catenibacterium_mitsuokai	6.1536984516129	13.9205728879708	2.27551410684931	2.55141548067227	3.30619473113806e-05	1.18431423076923	5.13872942002254	5.45393941840417e-06	1.39073406764735e-16
PWY_6387__UDP_N_acetylmuramoyl_pentapeptide_biosynthesis_I__meso_diaminopimelate_containing__g__Bacteroides_s__Bacteroides_uniformis_CAG_3	6.15068865125448	8.94909562244464	0.0731437191780822	0.274246919720838	2.83504628836218e-32	9.55816239423077	12.4432087382518	0.0556573219539572	4.56279423831603e-24
BRANCHED_CHAIN_AA_SYN_PWY__superpathway_of_branched_amino_acid_biosynthesis_g__Bacteroides_s__Bacteroides_uniformis_CAG_3	6.14877290501792	8.35252796728955	0.0799029794520548	0.29360677964255	2.4099952465761e-32	9.41932520192308	11.5352337541105	0.0598541513196151	2.01592164142565e-23
RIBOSYN2_PWY__flavin_biosynthesis_I__bacteria_and_plants__g__Bacteroides_s__Bacteroides_uniformis	6.14535939032258	7.9298614910806	0.0802693835616438	0.281486598283097	1.88093516150738e-32	10.1606001923077	12.6799854358453	0.029190514180308	2.02878151174389e-23
PEPTIDOGLYCANSYN_PWY__peptidoglycan_biosynthesis_I__meso_diaminopimelate_containing__g__Bacteroides_s__Bacteroides_uniformis	6.13552413620072	7.69952129772108	0.102148328767123	0.385871323457058	4.55468920274709e-31	10.4876299615385	13.8495967650204	0.0320097547314906	1.542632810018e-23
PANTO_PWY__phosphopantothenate_biosynthesis_I_g__Bacteroides_s__Bacteroides_sp_CAG_443	6.12758245878136	18.3553382253841	0	0	5.94708519541192e-06	0.138105192307692	0.999494017054689	1.01006615752373e-06	0.237975147881347
PWY_6936__seleno_amino_acid_biosynthesis_g__Escherichia_s__Escherichia_coli	6.1249878218638	19.9756908829799	36.6720335068493	74.3664777901383	5.09700315917116e-08	1.303845125	3.83088669733499	8.09589772394392e-07	1.26046365375168e-14
COA_PWY__coenzyme_A_biosynthesis_I_g__Bacteroides_s__Bacteroides_ovatus	6.12458434193548	12.0317825268471	1.18903556438356	8.58021060901678	1.31470540741333e-23	8.91821148269231	22.4806784941336	0.492181240832996	1.16139101552541e-14
PWY_5989__stearate_biosynthesis_II__bacteria_and_plants__g__Alistipes_s__Alistipes_finegoldii	6.12343201792115	11.715395899517	0.0156539178082192	0.121441130360644	4.30350782907295e-23	6.86240472115385	20.9615143499455	0.0303433549140743	1.51359543567972e-13
PWY0_862___5Z__dodec_5_enoate_biosynthesis_g__Alistipes_s__Alistipes_finegoldii	6.12051114695341	11.5861280684206	0.0162124931506849	0.125989041423266	4.47972806848997e-23	6.80112974038462	20.4150808878775	0.0256191296905927	1.51359543567972e-13
PWY_7111__pyruvate_fermentation_to_isobutanol__engineered__g__Bacteroides_s__Bacteroides_sp_CAG_443	6.11835595304659	18.1363545226577	0	0	2.19183124333243e-06	0.233264519230769	1.69474290515883	8.87746612982148e-07	0.146302664112975
VALSYN_PWY__L_valine_biosynthesis_g__Bacteroides_s__Bacteroides_sp_CAG_443	6.11835595304659	18.1363545226577	0	0	2.19183124333243e-06	0.233264519230769	1.69474290515883	8.87746612982148e-07	0.146302664112975
PWY_5097__L_lysine_biosynthesis_VI_g__Bifidobacterium_s__Bifidobacterium_adolescentis	6.10924460430108	13.0618610842664	2.19934839726027	5.45250437702312	0.00579919194534583	9.48592288461538	18.999247283991	0.720406840152579	0.0774676444867269
SER_GLYSYN_PWY__superpathway_of_L_serine_and_glycine_biosynthesis_I_g__Bacteroides_s__Bacteroides_uniformis_CAG_3	6.10400497132617	9.373490134996	0.0633969698630137	0.211503464627792	3.30469888026824e-33	9.38528478846154	11.8811165117935	0.0465188706066248	1.80751115313527e-24
GLUTORN_PWY__L_ornithine_biosynthesis_g__Alistipes_s__Alistipes_finegoldii	6.10220664874552	12.0185696781221	0.00809643835616438	0.069175999638801	5.35461960758328e-21	6.85452865384615	21.830575025174	0.01689949747381	1.13415489082511e-11
PWY_5097__L_lysine_biosynthesis_VI_g__Alistipes_s__Alistipes_finegoldii	6.10212783154122	10.1778672428043	0.04931	0.340861592238249	7.38167251369539e-25	7.16605546153846	20.2420057206531	0.00476410391659086	1.36918176134435e-11
PWY_1042__glycolysis_IV__plant_cytosol__g__Roseburia_s__Roseburia_faecis	6.09787831541219	8.61401580281192	6.6871894109589	13.1376723265434	0.740061813118926	7.95036444230769	13.4248031976989	0.423288781264108	0.297259414851359
PWY_5188__tetrapyrrole_biosynthesis_I__from_glutamate__g__Blautia_s__Blautia_obeum	6.0932335734767	6.22975459390503	1.01718332876712	1.45417634708391	1.52263375584264e-18	5.91235547115385	9.03517979528508	0.0099184227497287	0.000404615234652444
PWY_7221__guanosine_ribonucleotides_de_novo_biosynthesis_g__Prevotella_s__Prevotella_copri_CAG_164	6.08303905268817	28.0104268594506	27.799487109589	29.3340079391479	1.04904539539129e-31	13.8121345673077	49.9753235547231	0.726088552554514	6.5105672370995e-17
PWY_5686__UMP_biosynthesis_g__Roseburia_s__Roseburia_faecis	6.07050255555556	8.7788120329628	5.49624297260274	12.8055197772127	0.37818379188997	6.94391208653846	11.9737376037513	0.206349476089461	0.639274791211225
P441_PWY__superpathway_of_N_acetylneuraminate_degradation_unclassified	6.07024848387097	4.29251023525592	9.96851835616438	6.10755089904224	1.55938219825298e-08	6.68850130769231	6.45603543658989	0.458235969949367	9.64223941840032e-05
PHOSLIPSYN_PWY__superpathway_of_phospholipid_biosynthesis_I__bacteria__g__Escherichia_s__Escherichia_coli	6.06291866200717	19.2862681640768	32.4103264246575	63.5864571279861	6.50501206778789e-08	1.01798663461538	3.08843466696762	3.81004441097554e-07	3.06778883945384e-15
P124_PWY__Bifidobacterium_shunt_g__Bifidobacterium_s__Bifidobacterium_longum	6.02708034193548	15.9620572106834	0.184151561643836	0.625414479835506	1.49538829783341e-23	3.14009693076923	5.73009317421175	0.000728404454708879	5.27973513426082e-09
HISDEG_PWY__L_histidine_degradation_I_g__Bacteroides_s__Bacteroides_ovatus	6.02428081397849	13.356886971267	1.31122236849315	10.2191960814707	3.9196162894419e-22	9.09383959807692	25.4173179098829	0.895249366121085	6.73473473716593e-15
PWY4FS_7__phosphatidylglycerol_biosynthesis_I__plastidic__unclassified	6.01914566308244	6.24964994927286	32.3567301369863	21.1067712547472	1.36660564123902e-30	7.95988324038461	7.52183540315245	0.0144162542539004	6.28607130171716e-20
PWY4FS_8__phosphatidylglycerol_biosynthesis_II__non_plastidic__unclassified	6.01903974910394	6.24969733169803	32.3563616438356	21.1061201502849	1.36660564123902e-30	7.95988189423077	7.5218357762283	0.0143747987624902	6.28607130171716e-20
GLUCOSE1PMETAB_PWY__glucose_and_glucose_1_phosphate_degradation_g__Bifidobacterium_s__Bifidobacterium_longum	6.01181505985663	18.2331575556964	0.223602054794521	0.828616740944809	6.84233271126995e-24	3.18295203846154	5.79331287211535	0.00268193386971919	4.9857145203269e-10
PWY_6700__queuosine_biosynthesis_g__Prevotella_s__Prevotella_copri_CAG_164	6.01154338136201	27.2423683616743	24.7563271506849	28.6203455657777	2.90405776644487e-30	13.1032081730769	49.0572948559928	0.867735288176825	3.95658750169782e-16
PYRIDNUCSYN_PWY__NAD_biosynthesis_I__from_aspartate__g__Blautia_s__Blautia_obeum	5.99861217204301	5.82608689489769	0.713519650684932	1.07190613363461	4.44495190462998e-22	5.15090525	7.51236965481341	0.00274177014261875	8.51086537430075e-05
COA_PWY__coenzyme_A_biosynthesis_I_g__Bacteroides_s__Bacteroides_uniformis_CAG_3	5.99705093620072	9.36089475041807	0.0863425479452055	0.312195547568304	8.24147889651847e-33	9.074753625	11.7361502196145	0.0945813673943511	1.39664987087515e-23
PWY_6123__inosine_5'_phosphate_biosynthesis_I_g__Bacteroides_s__Bacteroides_uniformis_CAG_3	5.97992594587814	8.78295300034881	0.0973328753424657	0.441449495026813	4.81316582904431e-30	9.36793225961538	12.6734790523455	0.18365609294243	1.61228105147432e-22
UDPNAGSYN_PWY__UDP_N_acetyl_D_glucosamine_biosynthesis_I_g__Bifidobacterium_s__Bifidobacterium_longum_CAG_69	5.97670646200717	16.3706584034435	0.231301630136986	0.731381494559658	2.93195133044304e-24	4.08376981730769	7.60353238109778	0.00978626131726947	6.25902489196659e-10
PWY_6124__inosine_5'_phosphate_biosynthesis_II_g__Bacteroides_s__Bacteroides_uniformis_CAG_3	5.96343289032258	8.7231077660372	0.106315815068493	0.44428835928478	1.12499030401648e-29	9.54521967211539	12.6911358192768	0.142630806818099	1.10610753561226e-21
ASPASN_PWY__superpathway_of_L_aspartate_and_L_asparagine_biosynthesis_g__Escherichia_s__Escherichia_coli	5.95951632473118	20.7991544474736	36.0920290643836	68.8441386051833	1.47360943980452e-07	1.42462037403846	4.41887222432927	1.45108746673007e-06	8.57848863832264e-14
VALSYN_PWY__L_valine_biosynthesis_g__Bifidobacterium_s__Bifidobacterium_longum	5.95602464014337	15.939878877864	0.257142164383562	0.946092430371235	9.89556621036394e-26	3.88356211538462	6.80926269195186	0.00830510814646261	4.87913509792174e-11
ILEUSYN_PWY__L_isoleucine_biosynthesis_I__from_threonine__g__Bifidobacterium_s__Bifidobacterium_longum	5.95500699784946	15.9402586428009	0.254660095890411	0.946532030000939	6.54516572035423e-25	3.87552815384615	6.81373689784278	0.00765384012981524	3.81105394457254e-10
PWY_5103__L_isoleucine_biosynthesis_III_g__Bacteroides_s__Bacteroides_uniformis	5.95468128637993	7.74312881169631	0.0844639808219178	0.31654734122124	1.8002318082954e-32	9.57783229807692	11.9079881209287	0.0346199959743034	4.98310138234993e-23
PWY_6151__S_adenosyl_L_methionine_cycle_I_g__Bacteroides_s__Bacteroides_vulgatus	5.95387008602151	9.63833283964251	0.518654006849315	1.44018018529622	6.2377745179444e-19	11.8969831057692	19.5818076072924	0.00313569584278544	1.83892964873529e-16
NONOXIPENT_PWY__pentose_phosphate_pathway__non_oxidative_branch__g__Roseburia_s__Roseburia_faecis	5.95119138172043	8.43455262663928	6.21761979452055	13.2995256723259	0.88008920210827	7.10352199038461	11.7217726604054	0.404762726298347	0.487218029183381
PANTOSYN_PWY__pantothenate_and_coenzyme_A_biosynthesis_I_g__Bacteroides_s__Bacteroides_uniformis_CAG_3	5.95025173405018	8.92430348433488	0.0795566575342466	0.327505123339918	6.6046431354553e-32	9.00838044230769	11.7302839084475	0.137637958185152	9.52925619867546e-23
PWY_7219__adenosine_ribonucleotides_de_novo_biosynthesis_g__Bifidobacterium_s__Bifidobacterium_adolescentis	5.94751746953405	12.6269411420736	2.22926517808219	5.3764190345109	0.0132525957157511	11.2690670480769	23.036408465701	0.996056291939964	0.0749636508911208
PWY_2942__L_lysine_biosynthesis_III_g__Bifidobacterium_s__Bifidobacterium_adolescentis	5.9467016734767	12.8404073909592	2.1502560739726	5.38197563207762	0.0103833783812375	9.50967775	19.0994749178822	0.825406866814975	0.0960300576274351
TCA__TCA_cycle_I__prokaryotic__g__Escherichia_s__Escherichia_coli	5.929343490681	20.9724950013086	30.7305423835616	60.030171551831	9.90039470128541e-07	1.14188540384615	3.48885010442602	7.09469506163961e-07	1.58286633595241e-13
ASPASN_PWY__superpathway_of_L_aspartate_and_L_asparagine_biosynthesis_g__Prevotella_s__Prevotella_copri	5.91994213082437	26.6819037806172	34.9121694520548	34.6956422379646	3.70504367336789e-32	14.0747422211538	53.5579752458227	0.740240160267093	4.28778126372201e-17
PWY_6387__UDP_N_acetylmuramoyl_pentapeptide_biosynthesis_I__meso_diaminopimelate_containing__g__Bacteroides_s__Bacteroides_uniformis	5.91926774229391	7.49225977771264	0.0965493753424658	0.368413729818719	4.98911979557954e-31	10.2572229807692	13.534249423707	0.0209854288476765	6.43342410236613e-24
DAPLYSINESYN_PWY__L_lysine_biosynthesis_I_g__Bifidobacterium_s__Bifidobacterium_adolescentis	5.90880447096774	12.6282974480461	2.18250809589041	5.39540604126142	0.00783684484383401	9.30418136538461	18.6556863980331	0.798481250629559	0.0791636491797116
PWY_2942__L_lysine_biosynthesis_III_g__Alistipes_s__Alistipes_finegoldii	5.89391266308244	9.75698431513802	0.0468791095890411	0.319374968080345	6.7955173709561e-25	7.07928301923077	19.8631109530793	0.00742386751200791	6.75238523197911e-12
PWY_7111__pyruvate_fermentation_to_isobutanol__engineered__g__Bacteroides_s__Bacteroides_uniformis	5.89330387598566	7.51614634343764	0.0849732205479452	0.312960570431028	1.64028495319466e-32	9.41568799038462	11.7859307572959	0.0458848149590628	6.19876185147376e-24
COA_PWY_1__coenzyme_A_biosynthesis_II__mammalian__g__Bifidobacterium_s__Bifidobacterium_adolescentis	5.89083318637993	12.573309909172	2.18250328630137	5.41677656343039	0.0176284791435927	10.5484424615385	21.5360799445542	0.888200601888416	0.0749697837904159
PWY_6147__6_hydroxymethyl_dihydropterin_diphosphate_biosynthesis_I_g__Bacteroides_s__Bacteroides_fragilis	5.89031287096774	10.3592243867668	0.0783047945205479	0.534689681630382	7.57588641297884e-19	6.82198725961538	19.3504788208129	0.000237725976017017	3.81342875814116e-08
PWY_724__superpathway_of_L_lysine__L_threonine_and_L_methionine_biosynthesis_II_g__Bifidobacterium_s__Bifidobacterium_adolescentis	5.87883281577061	12.6226495686936	2.08572532876712	5.26979440153293	0.00356616219940782	9.29984289423077	18.6464584546602	0.732863176043515	0.0577255338082804
PWY_6737__starch_degradation_V_g__Bifidobacterium_s__Bifidobacterium_longum_CAG_69	5.87535345663082	16.0674107288009	0.27008504109589	0.896716279247007	1.29971062063639e-23	4.13114766346154	7.83319535782815	0.0128148312485238	5.40982584681254e-10
PYRIDNUCSYN_PWY__NAD_biosynthesis_I__from_aspartate__g__Bacteroides_s__Bacteroides_uniformis	5.84738249713262	7.5427259414607	0.0835424739726027	0.353150024389263	9.18529256097587e-32	8.68004646153846	10.8021084588421	0.133827014733223	2.65094199486749e-22
PWY_7388__octanoyl_[acyl_carrier_protein]_biosynthesis__mitochondria__yeast__g__Escherichia_s__Escherichia_coli	5.83242632078853	20.0222675976936	35.0102484657534	67.6697249480387	8.21759207149658e-09	1.17599395192308	3.76922472838759	4.95142141380662e-06	3.23822792854745e-15
HISDEG_PWY__L_histidine_degradation_I_g__Bacteroides_s__Bacteroides_uniformis	5.82396318064516	8.43582310255114	0.055959701369863	0.177122243694954	3.44688615376175e-30	10.86460925	15.249672457664	0.00417203390092688	4.93399917481603e-23
PANTOSYN_PWY__pantothenate_and_coenzyme_A_biosynthesis_I_g__Bacteroides_s__Bacteroides_ovatus	5.81275761075269	10.8382054288735	1.22541268219178	9.38906234175208	1.6783069546778e-24	7.56777304807692	13.9509989377509	0.449664428451203	1.45397076946993e-14
PWY_4242__pantothenate_and_coenzyme_A_biosynthesis_III_g__Bacteroides_s__Bacteroides_uniformis	5.81060176057348	7.15897910410729	0.0824442123287671	0.330935988225924	7.13331017463241e-32	9.11429880769231	11.5167867834028	0.0701960306925282	1.11232861889587e-22
COA_PWY__coenzyme_A_biosynthesis_I_g__Bifidobacterium_s__Bifidobacterium_adolescentis	5.80982984587814	12.3723149911444	2.08339913835616	5.32255099997142	0.0130364498958879	9.85828070192308	20.0139417361226	0.947983660729148	0.0711750176214477
SER_GLYSYN_PWY__superpathway_of_L_serine_and_glycine_biosynthesis_I_g__Bacteroides_s__Bacteroides_ovatus	5.8076539734767	11.5237214773682	1.28496536164384	9.90241352689674	4.41456239539058e-25	9.27648553076923	26.126442177741	0.47097673125904	1.82288815805145e-15
THISYNARA_PWY__superpathway_of_thiamin_diphosphate_biosynthesis_III__eukaryotes__g__Bacteroides_s__Bacteroides_vulgatus_CAG_6	5.80634825555556	6.95609509225313	0.302676095890411	0.870635484421455	1.25406138572547e-27	10.4983754807692	15.9584902268668	0.425177631033916	1.24450778717165e-17
1CMET2_PWY__N10_formyl_tetrahydrofolate_biosynthesis_g__Bacteroides_s__Bacteroides_uniformis_CAG_3	5.79363505268817	9.00741575651078	0.0650821589041096	0.233046081978667	8.54031093108641e-32	9.44410767307692	12.484997051445	0.0490407804178356	1.28991460166982e-21
PWY_6151__S_adenosyl_L_methionine_cycle_I_g__Bifidobacterium_s__Bifidobacterium_longum	5.75506583548387	17.3161100040385	0.23803	0.991245496608994	1.60154655641606e-23	3.33311663173077	6.51220336045658	0.0038059169287804	4.41267116958425e-10
PWY_5103__L_isoleucine_biosynthesis_III_g__Bacteroides_s__Bacteroides_uniformis_CAG_3	5.75054423727599	7.93846070647882	0.0717528835616438	0.262566707533889	2.03258993289783e-32	8.8848125	10.8462970785429	0.0541716096352782	2.01592164142565e-23
CITRULBIO_PWY__L_citrulline_biosynthesis_g__Alistipes_s__Alistipes_finegoldii	5.74980488960573	10.9375128314769	0.0238242602739726	0.152225094727259	2.14127503220759e-22	6.76408226923077	20.4955838043537	0.0054468090296386	1.52625936137682e-10
PWY_7111__pyruvate_fermentation_to_isobutanol__engineered__g__Roseburia_s__Roseburia_faecis	5.73674816774194	8.05260753930986	5.83413176712329	11.2074802701602	0.484021138543887	7.19573600961538	11.5713983533547	0.688717083993483	0.252523040975117
THISYNARA_PWY__superpathway_of_thiamin_diphosphate_biosynthesis_III__eukaryotes__g__Roseburia_s__Roseburia_faecis	5.73298907526882	8.20674540532585	4.7819488630137	11.3020116390243	0.224645472573816	6.33140061538462	11.0144569651458	0.207364755581676	0.780911996112456
PWY_7229__superpathway_of_adenosine_nucleotides_de_novo_biosynthesis_I_g__Blautia_s__Ruminococcus_torques	5.72917633333333	8.16348926422378	0.123018835616438	0.593914403811507	2.18578379199255e-17	3.488700375	7.49179970804571	2.16126425152033e-05	4.62625866498409e-07
PWY_4041___gamma;_glutamyl_cycle_g__Bifidobacterium_s__Bifidobacterium_longum	5.72905607849462	17.9589599307526	0.219531082191781	0.672943207788426	5.71382882694794e-22	3.63663253846154	7.5344633928413	0.00828287043136651	4.46916809370059e-09
PWY_6151__S_adenosyl_L_methionine_cycle_I_g__Bifidobacterium_s__Bifidobacterium_adolescentis	5.72395782114695	12.3843246404985	2.2263268630137	5.43585219501735	0.0179538540749048	9.83777486538462	19.8915087817388	0.889642061838188	0.121732994835079
CALVIN_PWY__Calvin_Benson_Bassham_cycle_g__Eubacterium_s__Eubacterium_hallii	5.70959958422939	7.15896744225567	0.301981575342466	0.540028034127445	9.01514330068634e-21	4.05711791730769	5.79048045669181	0.00110141618235194	5.41756565534732e-06
PYRIDNUCSYN_PWY__NAD_biosynthesis_I__from_aspartate__g__Bacteroides_s__Bacteroides_ovatus	5.69900432867384	10.6605186799898	1.42010453424658	10.7204866505628	1.00422439033732e-22	8.09774673076923	18.2519378885309	0.447232620348261	5.92574465742223e-14
PWY_5913__TCA_cycle_VI__obligate_autotrophs__g__Escherichia_s__Escherichia_coli	5.69272833189964	20.2136247681823	33.5013445383562	63.4671833940783	5.97174787343313e-09	1.01430461538462	3.18653864870394	2.23754822969031e-06	1.06912610538701e-15
VALSYN_PWY__L_valine_biosynthesis_g__Bifidobacterium_s__Bifidobacterium_longum_CAG_69	5.68625008637993	15.1268132158556	0.2501134	0.831695516905537	4.94341305963515e-25	3.55515770576923	6.35519119732129	0.00346138786868733	2.2566068149588e-10
ILEUSYN_PWY__L_isoleucine_biosynthesis_I__from_threonine__g__Bifidobacterium_s__Bifidobacterium_longum_CAG_69	5.68408856666667	15.127616899425	0.244992301369863	0.832339844331473	1.12740044471414e-24	3.55092895192308	6.35754362980276	0.00347394079191721	5.14894074622736e-10
THISYNARA_PWY__superpathway_of_thiamin_diphosphate_biosynthesis_III__eukaryotes__g__Bacteroides_s__Bacteroides_uniformis_CAG_3	5.68352767598566	7.29488215782184	0.0818677698630137	0.298452419141828	3.77249523686295e-32	9.02588949038462	11.6720274254875	0.0638177181448725	1.20102788112745e-23
PWY_6703__preQ0_biosynthesis_g__Bacteroides_s__Bacteroides_uniformis_CAG_3	5.67183883082437	9.19762445160222	0.0628235369863014	0.217940831209693	2.58109011940988e-29	9.46265043269231	11.6039428638241	0.00210834897464433	8.48537877267713e-23
PWY_6386__UDP_N_acetylmuramoyl_pentapeptide_biosynthesis_II__lysine_containing__g__Bacteroides_s__Bacteroides_ovatus	5.66540761182796	9.53497895394638	1.22951921643836	9.19191758987627	1.11423174409954e-22	9.96653725	26.7668621843784	0.648574237757071	8.16131356993369e-14
THISYNARA_PWY__superpathway_of_thiamin_diphosphate_biosynthesis_III__eukaryotes__g__Blautia_s__Ruminococcus_torques	5.66156355017921	5.96175664510892	3.07135779452055	3.62703391776544	0.00101912168571863	5.08322913461538	7.68119867909068	0.0049557516872237	0.709369352846175
PEPTIDOGLYCANSYN_PWY__peptidoglycan_biosynthesis_I__meso_diaminopimelate_containing__g__Bacteroides_s__Bacteroides_uniformis_CAG_3	5.6537218297491	8.46531204612954	0.0689161246575342	0.263164787136223	7.24398043569971e-32	8.86358583653846	11.335325336865	0.0236900977145488	1.12049578209759e-23
THISYN_PWY__superpathway_of_thiamin_diphosphate_biosynthesis_I_g__Bacteroides_s__Bacteroides_ovatus	5.65065420430108	10.8332583988485	1.40430483561644	10.814239323785	6.09811128673722e-23	7.49608091346154	15.9869146466817	0.162532577898976	4.66426641580142e-12
NONMEVIPP_PWY__methylerythritol_phosphate_pathway_I_g__Bifidobacterium_s__Bifidobacterium_adolescentis	5.64674815770609	12.0874054007682	1.9936202739726	5.00581782069164	0.00287143303722389	9.07208310576923	18.462700692243	0.821787578078742	0.041624241864027
ARGININE_SYN4_PWY__L_ornithine_de_novo__biosynthesis_g__Bacteroides_s__Bacteroides_uniformis_CAG_3	5.64594953691756	7.58815963377343	0.0823954287671233	0.313823634572002	1.19841896358121e-32	9.19754022115385	11.6541039791463	0.0531951212102086	6.05634004294069e-23
GLUTORN_PWY__L_ornithine_biosynthesis_g__Lachnospiraceae_unclassified_s__Eubacterium_rectale	5.64470245770609	7.30401805794709	8.10333409452055	12.9569944410032	0.84058086037961	9.33431109615385	13.87487538569	0.674543427238258	0.554211273239671
PWY_6703__preQ0_biosynthesis_g__Blautia_s__Ruminococcus_torques	5.63628205949821	6.58530687822968	2.31557591780822	3.41556090721684	5.64010804043145e-07	3.64727961538462	6.6830527409161	1.68305409163818e-06	0.713782842147965
PWY_7220__adenosine_deoxyribonucleotides_de_novo_biosynthesis_II_g__Escherichia_s__Escherichia_coli	5.62453660215054	22.0685898307373	49.6900915205479	97.6833009864842	9.59256769705495e-13	1.47049681730769	4.51054159730717	1.66811335061584e-05	1.67756517032894e-16
PWY_7222__guanosine_deoxyribonucleotides_de_novo_biosynthesis_II_g__Escherichia_s__Escherichia_coli	5.62453660215054	22.0685898307373	49.6900915205479	97.6833009864842	9.59256769705495e-13	1.47049681730769	4.51054159730717	1.66811335061584e-05	1.67756517032894e-16
PYRIDOXSYN_PWY__pyridoxal_5'_phosphate_biosynthesis_I_g__Bacteroides_s__Bacteroides_ovatus	5.61901124014337	11.6056456423938	1.37829534383562	10.7806996885648	1.00595042155376e-21	9.19676231730769	25.8964536032496	0.309803388305643	3.97763198162216e-12
PWY_7221__guanosine_ribonucleotides_de_novo_biosynthesis_g__Blautia_s__Blautia_obeum	5.61653907311828	5.52908802169981	1.27166792465753	1.47439589908919	2.08554693187174e-15	5.41141354615385	8.55941013769767	0.00962366596383645	0.0149215166130735
PWY_3841__folate_transformations_II_g__Catenibacterium_s__Catenibacterium_mitsuokai	5.61509834408602	12.616913940047	1.9907597260274	2.28739989067854	0.000589791345389744	1.06924869230769	4.47973908741231	1.14935152735867e-05	5.18299156731503e-14
PWY_5686__UMP_biosynthesis_g__Bifidobacterium_s__Bifidobacterium_adolescentis	5.60427926523298	12.1827563332157	2.05885483561644	5.06737576584072	0.00574484762538377	9.665450375	19.4631256280571	0.749610047449464	0.0810880572507543
THRESYN_PWY__superpathway_of_L_threonine_biosynthesis_g__Escherichia_s__Escherichia_coli	5.60275042903226	18.9927202978949	27.950148090411	54.9777538577831	1.75932877044141e-07	0.923592036538462	2.92857426903577	1.246786713032e-07	1.29456705384134e-15
ASPASN_PWY__superpathway_of_L_aspartate_and_L_asparagine_biosynthesis_g__Bacteroides_s__Bacteroides_uniformis	5.60187808351254	7.48167943072062	0.0766780219178082	0.265692396647192	1.50585569822902e-31	8.46071317596154	10.4936389933264	0.0662331853215641	9.03103777290137e-24
PWY_6609__adenine_and_adenosine_salvage_III_g__Alistipes_s__Alistipes_finegoldii	5.5908161	8.9039155861175	0.0837527123287671	0.517695785025243	3.1334710143783e-23	5.31698483653846	12.7450075070554	0.0176874925422949	8.52086194998133e-13
PWY_7111__pyruvate_fermentation_to_isobutanol__engineered__g__Bifidobacterium_s__Bifidobacterium_longum_CAG_69	5.5904480781362	13.7230694558866	0.226855835616438	0.741197982835764	3.41306541100993e-25	3.51569570192308	6.39093466739522	0.00211441550431132	4.9857145203269e-10
VALSYN_PWY__L_valine_biosynthesis_g__Bacteroides_s__Bacteroides_caccae	5.58887821182796	10.0390760089511	0.24226894109589	0.842619855487887	4.53825618446214e-19	6.28602665384615	13.4979636130444	0.841451488297864	2.41032651681714e-13
ILEUSYN_PWY__L_isoleucine_biosynthesis_I__from_threonine__g__Bacteroides_s__Bacteroides_caccae	5.58586995878136	10.0407339123632	0.239024164383562	0.8434257404697	1.21233221187999e-18	6.28602665384615	13.4979636130444	0.952834519787788	3.29974605592581e-14
BRANCHED_CHAIN_AA_SYN_PWY__superpathway_of_branched_amino_acid_biosynthesis_g__Bacteroides_s__Bacteroides_caccae	5.58399883799283	10.2562691967549	0.239472452054795	0.846622329465218	1.57185856785253e-18	6.20269521153846	13.3739594580639	0.841928762632444	4.88993901949985e-14
PANTO_PWY__phosphopantothenate_biosynthesis_I_g__Bacteroides_s__Bacteroides_uniformis	5.56480928100358	8.11365959698003	0.0981256273972603	0.380077066143065	5.80615982462077e-32	8.40441904807692	9.86886823719907	0.0153912701166304	6.95963621753169e-24
PWY_4242__pantothenate_and_coenzyme_A_biosynthesis_III_g__Bifidobacterium_s__Bifidobacterium_adolescentis	5.56117033691756	11.9870682077663	1.98757108219178	5.11101145082387	0.00394533575262921	9.69140548076923	19.8092198726809	0.936446725030345	0.0258891736380822
THRESYN_PWY__superpathway_of_L_threonine_biosynthesis_g__Bifidobacterium_s__Bifidobacterium_adolescentis	5.55421677956989	12.0338366450548	2.06626346575342	5.22389523127799	0.00548872239851046	9.54147632692308	19.1841386294188	0.897551559886367	0.053963834025266
PWY_6353__purine_nucleotides_degradation_II__aerobic__g__Escherichia_s__Escherichia_coli	5.55328362365591	19.275803375251	31.3000082739726	64.1777948009127	6.8418364252338e-06	1.05648923076923	3.65284583180927	1.04373285910174e-06	2.79219680306726e-12
PWY_7221__guanosine_ribonucleotides_de_novo_biosynthesis_g__Bacteroides_s__Bacteroides_caccae	5.54755798960573	9.7068183379245	0.224377547945205	0.84647876582531	1.08446719714788e-19	5.86037660576923	13.227520598413	0.61319507240338	3.92060591501092e-14
GLUTORN_PWY__L_ornithine_biosynthesis_g__Escherichia_s__Escherichia_coli	5.5424805702509	20.774574869389	28.9605164794521	54.1090976137087	3.59758456111558e-08	1.01533214423077	3.04024611563799	4.29429585392473e-07	2.55265668754344e-15
PWY_6527__stachyose_degradation_g__Catenibacterium_s__Catenibacterium_mitsuokai	5.53290815053763	13.5087731331876	1.71235876712329	2.52836846668215	0.0256287519020318	0.672546471153846	2.91976545319853	7.80180370335454e-05	4.63950148469449e-09
PANTOSYN_PWY__pantothenate_and_coenzyme_A_biosynthesis_I_g__Bacteroides_s__Bacteroides_uniformis	5.52433181863799	7.31362955280289	0.0873322917808219	0.359695884819347	2.98225885556444e-31	8.70997013461538	10.6539625702221	0.0286293290997093	1.63419397336909e-23
ARGSYNBSUB_PWY__L_arginine_biosynthesis_II__acetyl_cycle__g__Bifidobacterium_s__Bifidobacterium_longum_CAG_69	5.52193807096774	15.4185689269677	0.199009534246575	0.664620379924491	4.3365174889216e-24	3.20690959615385	5.85401184543093	0.00226836874137648	1.29340546903246e-09
PWY_6163__chorismate_biosynthesis_from_3_dehydroquinate_g__Roseburia_s__Roseburia_faecis	5.52120134408602	7.95081787420138	4.68528678082192	10.8777833619004	0.259831996875054	5.607920375	9.52648257540609	0.0880603342582161	0.496963083130473
PWY_5100__pyruvate_fermentation_to_acetate_and_lactate_II_g__Bifidobacterium_s__Bifidobacterium_longum	5.51991992759857	15.5040059854188	0.218285328767123	0.781726875777827	4.74579450499759e-24	3.17157855865385	5.76740557385866	0.0023484774488277	3.09199098438555e-09
PWY_7220__adenosine_deoxyribonucleotides_de_novo_biosynthesis_II_g__Bifidobacterium_s__Bifidobacterium_longum	5.51102443584229	15.2928202065032	0.283165273972603	0.973188659181183	7.96325747338937e-24	4.10505813846154	7.20536448014683	0.0345828756263697	9.11005515977834e-11
PWY_7222__guanosine_deoxyribonucleotides_de_novo_biosynthesis_II_g__Bifidobacterium_s__Bifidobacterium_longum	5.51102443584229	15.2928202065032	0.283165273972603	0.973188659181183	7.96325747338937e-24	4.10505813846154	7.20536448014683	0.0345828756263697	9.11005515977834e-11
PWY_7315__dTDP_N_acetylthomosamine_biosynthesis_unclassified	5.49753468207885	8.57719093908542	9.25776905479452	18.6428122704108	0.017276877366605	6.59776684615385	8.60925163513506	0.456232038561638	0.202200617129523
PWY_7111__pyruvate_fermentation_to_isobutanol__engineered__g__Dorea_s__Dorea_longicatena_CAG_42	5.49552299354839	5.93359648639854	1.83818553424658	1.67461114756036	7.66313149627419e-08	4.90362632307692	6.14902860676581	0.0372696478422241	0.18494477905228
PWY0_1586__peptidoglycan_maturation__meso_diaminopimelate_containing__g__Bacteroides_s__Bacteroides_vulgatus	5.4943587516129	8.51082776718713	0.439909616438356	1.24481868003851	4.81439341783831e-24	7.68379623076923	15.0329987931809	0.490212792593423	1.75926787626159e-15
PWY_3001__superpathway_of_L_isoleucine_biosynthesis_I_g__Bifidobacterium_s__Bifidobacterium_longum	5.49412993655914	15.3803973956124	0.247944465753425	0.878750165572089	7.48976539915539e-24	3.64220411538462	6.36510982158157	0.0103644800730252	1.27198926880399e-09
PWY_6386__UDP_N_acetylmuramoyl_pentapeptide_biosynthesis_II__lysine_containing__g__Bifidobacterium_s__Bifidobacterium_adolescentis	5.49274774910394	11.9097562338254	2.03698790410959	5.08770949016282	0.00756792206008152	8.83690620192308	18.2669940328977	0.979909022401516	0.0515258082764235
PWY0_1061__superpathway_of_L_alanine_biosynthesis_g__Bifidobacterium_s__Bifidobacterium_adolescentis	5.48388586379928	11.9100044671221	2.04581057534247	5.14830036001738	0.00714234271282048	8.88249509615385	18.1391039293845	0.742293727688919	0.0910838269639576
PWY_5667__CDP_diacylglycerol_biosynthesis_I_g__Bacteroides_s__Bacteroides_uniformis	5.48209111218638	6.78399967653566	0.0849810287671233	0.278598427973828	3.74569619559738e-32	8.55241097115385	11.0769808821012	0.0823457342637162	1.80137954428866e-21
PWY0_1319__CDP_diacylglycerol_biosynthesis_II_g__Bacteroides_s__Bacteroides_uniformis	5.48209111218638	6.78399967653566	0.0849810287671233	0.278598427973828	3.74569619559738e-32	8.55241097115385	11.0769808821012	0.0823457342637162	1.80137954428866e-21
PWY_6385__peptidoglycan_biosynthesis_III__mycobacteria__g__Bifidobacterium_s__Bifidobacterium_adolescentis	5.46765905376344	11.8824371568052	2.02652676712329	5.08278737465649	0.00543903822449629	8.81846301923077	18.239225119344	0.991516406024617	0.0383400584468196
PANTO_PWY__phosphopantothenate_biosynthesis_I_g__Roseburia_s__Roseburia_faecis	5.45771534767025	7.93732207479948	4.83896798630137	11.520664659633	0.357472231755416	5.89165823076923	10.1326714199846	0.185846753197372	0.591228157346552
ARGININE_SYN4_PWY__L_ornithine_de_novo__biosynthesis_unclassified	5.45056889247312	8.94473193895125	2.86640766986301	4.85680266627329	0.0278264205937153	3.20484084615385	5.07497377653474	0.000263325077488966	0.217201652559231
PWY_6122__5_aminoimidazole_ribonucleotide_biosynthesis_II_g__Alistipes_s__Alistipes_putredinis_CAG_67	5.44135518494624	7.17299814657872	0.0314288835616438	0.208270023668136	7.52766698645746e-28	5.77965095673077	9.60092290145799	0.138543423652754	2.09269055545948e-17
PWY_6277__superpathway_of_5_aminoimidazole_ribonucleotide_biosynthesis_g__Alistipes_s__Alistipes_putredinis_CAG_67	5.44135518494624	7.17299814657872	0.0314288835616438	0.208270023668136	7.52766698645746e-28	5.77965095673077	9.60092290145799	0.138543423652754	2.09269055545948e-17
DTDPRHAMSYN_PWY__dTDP_L_rhamnose_biosynthesis_I_g__Eubacterium_s__Eubacterium_hallii	5.44033645519713	5.66667847359584	0.36150667260274	0.460637575569081	8.23063589604926e-23	2.87790388653846	4.20369928878267	2.11129053898355e-08	0.00184991360582051
PWY_6121__5_aminoimidazole_ribonucleotide_biosynthesis_I_g__Bacteroides_s__Bacteroides_ovatus	5.43862689032258	9.70528352714324	1.18290533561644	8.78351845619893	4.45396418498432e-24	6.60879102019231	14.4689442287758	0.0435726835492002	4.54940057003716e-13
METH_ACETATE_PWY__methanogenesis_from_acetate_unclassified	5.42998503584229	4.70666514313454	4.70264012328767	5.89658833097536	0.0291628497787681	9.59851583653846	11.6086203617051	0.0867228970757582	0.0126836188821859
THRESYN_PWY__superpathway_of_L_threonine_biosynthesis_g__Bifidobacterium_s__Bifidobacterium_longum	5.42944317204301	15.625360113911	0.272445794520548	0.897664771770852	3.57486646136958e-23	3.76054319903846	6.45935338314164	0.0197401691791287	1.92182131437166e-09
PWY_6609__adenine_and_adenosine_salvage_III_g__Prevotella_s__Prevotella_copri	5.42655566666667	25.4489112435161	21.1842552191781	25.1177152231773	1.22903718318441e-28	10.7768746153846	34.6590124180874	0.724958792226759	1.06631011208378e-15
PWY_621__sucrose_degradation_III__sucrose_invertase__g__Roseburia_s__Roseburia_faecis	5.42491144802867	7.82876495062088	0.544058273972603	1.51692478655883	1.18640046763769e-14	5.33424257692308	9.08337843074084	0.146663139302209	2.15031524181102e-08
HSERMETANA_PWY__L_methionine_biosynthesis_III_g__Fusicatenibacter_s__Fusicatenibacter_saccharivorans	5.42205590322581	9.61280843792732	0.105846082191781	0.303640511215463	8.09089125995971e-21	3.48747349038462	6.71616973470447	1.84765077359315e-06	3.3123258200362e-05
FAO_PWY__fatty_acid__beta;_oxidation_I_g__Escherichia_s__Escherichia_coli	5.41690454121864	19.2306395187944	35.489385860274	67.5661916121311	2.24251969248518e-09	1.26368051923077	4.02387072278108	1.71474264503995e-05	5.11818994299895e-15
PWY_7199__pyrimidine_deoxyribonucleosides_salvage_g__Blautia_s__Ruminococcus_torques	5.4081913655914	5.64508070337267	0.842623945205479	1.49529466399002	7.7954540570419e-18	3.96896073076923	6.50837599181045	5.61450470394127e-06	0.00281656817661881
ARGSYNBSUB_PWY__L_arginine_biosynthesis_II__acetyl_cycle__g__Gemmiger_s__Gemmiger_formicilis	5.40507983870968	7.31415308393327	5.27946361643836	7.06431740632824	0.460314587330654	7.13426246153846	9.87640393381765	0.97114033199773	0.810358693782007
PWY_1269__CMP_3_deoxy_D_manno_octulosonate_biosynthesis_I_g__Bacteroides_s__Bacteroides_uniformis_CAG_3	5.40111744731183	7.93002763659123	0.0691995301369863	0.250784515097035	1.79130046506201e-31	8.67371873076923	10.9955545391427	0.0212718114642607	7.67274016313733e-24
1CMET2_PWY__N10_formyl_tetrahydrofolate_biosynthesis_g__Roseburia_s__Roseburia_faecis	5.401064	7.75229876083106	4.600999	10.2722684911291	0.260384569769322	5.68554717307692	9.81252609651172	0.0993291529657008	0.566576442263955
COA_PWY_1__coenzyme_A_biosynthesis_II__mammalian__g__Roseburia_s__Roseburia_faecis	5.39598656989247	7.65956467935715	4.62543712328767	10.3510168590202	0.30937885640561	5.49159952884615	9.36826374748223	0.143172642982277	0.585015482411257
ILEUSYN_PWY__L_isoleucine_biosynthesis_I__from_threonine__g__Catenibacterium_s__Catenibacterium_mitsuokai	5.38848292114695	11.85281025605	2.08106819452055	2.37142802891906	0.000117825466496971	1.05243900961538	4.28181309321188	1.17141220882887e-05	2.7875956017946e-15
VALSYN_PWY__L_valine_biosynthesis_g__Catenibacterium_s__Catenibacterium_mitsuokai	5.38848292114695	11.85281025605	2.08844964383562	2.36549935868427	3.75605175669987e-05	1.05243900961538	4.28181309321188	1.17141220882887e-05	3.42835157296686e-16
PWY_5686__UMP_biosynthesis_g__Prevotella_s__Prevotella_copri	5.38640204802867	27.2601708174574	45.3833446575342	44.4660019700797	1.19936124479025e-34	11.1251375673077	39.7513651347571	0.818275378475116	2.97419857693865e-19
P124_PWY__Bifidobacterium_shunt_unclassified	5.38209416845878	10.7095136093075	10.2879973287671	10.314432401373	1.48523057378354e-11	3.68092595192308	8.23451572308387	0.0216209328572336	1.56299305514541e-12
FASYN_ELONG_PWY__fatty_acid_elongation____saturated_g__Escherichia_s__Escherichia_coli	5.37610508602151	19.3833913670703	26.3193725342466	49.8031396364832	2.34963088118024e-08	1.11698652884615	3.45435695184941	1.55962797611428e-06	6.68966812459265e-15
PWY4FS_7__phosphatidylglycerol_biosynthesis_I__plastidic__g__Escherichia_s__Escherichia_coli	5.37559001433692	17.0826947120444	29.0356896438356	56.847870149865	2.4118099697682e-08	0.931141740384615	2.87452408045077	1.81130336580611e-07	8.58562750896803e-16
PWY4FS_8__phosphatidylglycerol_biosynthesis_II__non_plastidic__g__Escherichia_s__Escherichia_coli	5.37559001433692	17.0826947120444	29.0356896438356	56.847870149865	2.4118099697682e-08	0.931141740384615	2.87452408045077	1.81130336580611e-07	8.58562750896803e-16
ARGSYN_PWY__L_arginine_biosynthesis_I__via_L_ornithine__g__Gemmiger_s__Gemmiger_formicilis	5.37553866666667	7.28102270679089	5.1090188630137	6.84077000573051	0.383550572187088	7.19925800961538	10.0007854498495	0.878045918814541	0.713161319476531
PWY_6387__UDP_N_acetylmuramoyl_pentapeptide_biosynthesis_I__meso_diaminopimelate_containing__g__Bifidobacterium_s__Bifidobacterium_adolescentis	5.37432003225806	11.7273838169033	1.99632075342466	4.99797248467586	0.0074425044328255	8.54725275961538	17.7204374287473	0.972767974218269	0.0523373125451277
SER_GLYSYN_PWY__superpathway_of_L_serine_and_glycine_biosynthesis_I_g__Bacteroides_s__Bacteroides_uniformis	5.37214591397849	6.27532234467102	0.0857743643835616	0.320454884143415	2.3975003884984e-32	8.51201270192308	10.6185630692412	0.0409431294707728	1.0717578493192e-24
PWY_5347__superpathway_of_L_methionine_biosynthesis__transsulfuration__g__Escherichia_s__Escherichia_coli	5.36559699247312	19.015433434369	33.4184863315068	66.2734498854818	6.52887844280188e-08	1.00031474038462	3.07657391497786	1.83922843892204e-06	5.8522306351441e-15
PANTOSYN_PWY__pantothenate_and_coenzyme_A_biosynthesis_I_g__Roseburia_s__Roseburia_faecis	5.36413037634409	7.75235876442454	4.53896305479452	10.6769287001729	0.232246221329254	5.43960315384615	9.4056933433528	0.113450592951038	0.645105998040715
GLYCOGENSYNTH_PWY__glycogen_biosynthesis_I__from_ADP_D_Glucose__g__Bifidobacterium_s__Bifidobacterium_longum	5.35352112222222	15.4316175160588	0.201929456164384	0.740214324281086	5.75434206095603e-24	2.97696425	5.45639068089579	0.00271440705632796	2.50358793491489e-10
PWY_7400__L_arginine_biosynthesis_IV__archaebacteria__g__Gemmiger_s__Gemmiger_formicilis	5.35114745878136	7.25613614868682	5.07410063013699	6.79575304041683	0.379299429780557	7.17127058653846	9.97335078612338	0.879703724473598	0.708653623808839
PWY_4242__pantothenate_and_coenzyme_A_biosynthesis_III_g__Bacteroides_s__Bacteroides_ovatus	5.35016967562724	10.0487241848892	1.02738033013699	7.49330207882791	8.4116196610599e-24	7.08544453846154	16.1809085072063	0.228109725017071	7.73307362255184e-13
ILEUSYN_PWY__L_isoleucine_biosynthesis_I__from_threonine__g__Bacteroides_s__Bacteroides_xylanisolvens	5.34779065949821	11.0301901344392	0.173158905479452	0.55490361431538	8.17170447415848e-11	11.6319392307692	27.1093217951461	0.0210997379127983	9.72966299939441e-13
VALSYN_PWY__L_valine_biosynthesis_g__Bacteroides_s__Bacteroides_xylanisolvens	5.34779065949821	11.0301901344392	0.186222115068493	0.552859866950022	2.23008871332823e-09	11.6365449519231	27.1073464936722	0.0150375144945248	4.053252655308e-12
COBALSYN_PWY__adenosylcobalamin_salvage_from_cobinamide_I_g__Bacteroides_s__Bacteroides_uniformis	5.34548525698925	7.18008987924163	0.055017298630137	0.194648020847629	1.10462882570094e-31	7.71203015384615	9.77467819409837	0.138589598000494	1.94042697483447e-23
COA_PWY__coenzyme_A_biosynthesis_I_g__Roseburia_s__Roseburia_faecis	5.32151473835125	7.54497370433501	4.50683201369863	10.0342996001928	0.268248186917021	5.28978873076923	8.9371538680979	0.133534357087673	0.64984316947538
RIBOSYN2_PWY__flavin_biosynthesis_I__bacteria_and_plants__g__Bacteroides_s__Bacteroides_uniformis_CAG_3	5.31858364301075	7.17639665000463	0.0658472369863014	0.191851222141249	7.98648739551136e-33	7.90141261538461	9.90650082845764	0.111658361087112	6.95262556649182e-23
PWY_6737__starch_degradation_V_g__Eubacterium_s__Eubacterium_hallii_CAG_12	5.3172792078853	6.79045019118793	0.175774657534247	0.396524140942341	2.51671509236786e-17	3.74180319230769	6.11716711480502	0.00672390315818893	8.21382618073959e-08
PWY_7400__L_arginine_biosynthesis_IV__archaebacteria__g__Bifidobacterium_s__Bifidobacterium_longum_CAG_69	5.31718087240143	12.8944278472748	0.179470219178082	0.586640046020254	6.67570138150598e-24	3.35563984615385	6.18612456145147	0.00185841467619443	2.44950018343312e-09
1CMET2_PWY__N10_formyl_tetrahydrofolate_biosynthesis_g__Blautia_s__Blautia_wexlerae	5.31311531899642	12.053281937248	0.996293246575342	1.56948162621557	1.08308387702757e-09	5.29229732692308	13.142606596303	0.000628433997341987	0.0691781201934258
PWY_6608__guanosine_nucleotides_degradation_III_g__Faecalibacterium_s__Faecalibacterium_prausnitzii	5.30345174551971	8.64818342634067	4.13703132876712	5.0443632914128	0.364114213014488	5.821514125	8.86789579219076	0.655101762754258	0.292684678580018
PEPTIDOGLYCANSYN_PWY__peptidoglycan_biosynthesis_I__meso_diaminopimelate_containing__g__Bifidobacterium_s__Bifidobacterium_adolescentis	5.30343637634409	11.5566359062754	1.97184794520548	4.95539880106221	0.00536894458125464	8.64182449038462	17.8814275997059	0.995981396754869	0.0380257938130555
ARGSYN_PWY__L_arginine_biosynthesis_I__via_L_ornithine__g__Bifidobacterium_s__Bifidobacterium_longum_CAG_69	5.28963702580645	12.8437241307162	0.178584328767123	0.584050022700873	6.85616794054394e-24	3.34257125961538	6.16574836178309	0.0019117221563543	2.34901018825161e-09
PWY_2942__L_lysine_biosynthesis_III_g__Catenibacterium_s__Catenibacterium_mitsuokai	5.28436799641577	11.8188366547923	1.74076739863014	2.1148939676789	0.000634532099818923	0.954096663461538	4.05882167008143	9.86599556529446e-06	2.09212085734554e-14
PWY_6151__S_adenosyl_L_methionine_cycle_I_g__Roseburia_s__Roseburia_faecis	5.27892128673835	7.55825776406454	4.82233238356164	11.1899212438473	0.390870598633251	6.12436250961539	10.408362840039	0.374526651454966	0.758766395556804
PWY_6151__S_adenosyl_L_methionine_cycle_I_g__Catenibacterium_s__Catenibacterium_mitsuokai	5.26956240501792	11.3848557187051	1.78056527808219	2.05068994308916	0.000234529965337536	1.03619931730769	4.26899033658745	1.12055354801373e-05	3.48790457258993e-15
PWY_6385__peptidoglycan_biosynthesis_III__mycobacteria__g__Alistipes_s__Alistipes_finegoldii	5.26339652939068	9.09889387506323	0.0538130273972603	0.375917135520508	8.17204165185277e-23	5.97671974038462	16.9236388046924	0.00130967300874692	2.93232562829702e-10
PWY_1269__CMP_3_deoxy_D_manno_octulosonate_biosynthesis_I_g__Bacteroides_s__Bacteroides_ovatus	5.26227215878136	11.895785776072	1.25517340958904	9.64467116811664	1.83064561609232e-23	9.30424004711538	27.9431703363062	0.530429301713926	7.20941684288992e-14
BRANCHED_CHAIN_AA_SYN_PWY__superpathway_of_branched_amino_acid_biosynthesis_g__Bifidobacterium_s__Bifidobacterium_longum	5.26135043978495	14.0537962725741	0.223919712328767	0.811019873003421	9.83121012891164e-25	3.43655696153846	6.0378795664092	0.00679814782630242	3.97896624609096e-10
PWY_6936__seleno_amino_acid_biosynthesis_g__Roseburia_s__Roseburia_faecis	5.26115706451613	7.62637136898285	4.51148543835616	10.8088027154674	0.178959917619942	6.03633888461538	10.3586892780991	0.223455617670303	0.952685345680343
PWY_7385__1_3_propanediol_biosynthesis__engineered_	5.25839395268817	14.137230470649	12.3201583424658	16.4158610141153	2.24396564289328e-10	2.27102681730769	5.90118333499744	0.00024535033582553	8.63883075712365e-14
PWY_6386__UDP_N_acetylmuramoyl_pentapeptide_biosynthesis_II__lysine_containing__g__Roseburia_s__Roseburia_faecis	5.25629752329749	7.56667210379785	4.00647283561644	10.3633385209074	0.0315423354456469	5.16630597115385	8.84948982860708	0.076794402856995	0.929819237810206
VALSYN_PWY__L_valine_biosynthesis_g__Roseburia_s__Roseburia_faecis	5.25386590752688	7.43280484771576	5.29316187671233	10.4914270366725	0.949236573792121	6.57429925	10.8334551214427	0.428964803020029	0.428506954361145
CALVIN_PWY__Calvin_Benson_Bassham_cycle_g__Escherichia_s__Escherichia_coli	5.24236532616488	17.1026446548913	37.0083416986301	78.9417001345783	5.75847893080238e-06	1.43048317307692	4.39151358774961	2.18264079396111e-06	1.31051722594771e-11
COMPLETE_ARO_PWY__superpathway_of_aromatic_amino_acid_biosynthesis_g__Roseburia_s__Roseburia_faecis	5.24101153763441	7.52266356585772	4.4881808630137	10.2539740904537	0.313913315947989	5.40667948076923	9.26237010103659	0.0681133423940457	0.385019466587553
HISTSYN_PWY__L_histidine_biosynthesis_g__Bifidobacterium_s__Bifidobacterium_adolescentis	5.23802340430108	11.4979001712884	1.89070667123288	4.8550777925822	0.00731206960063741	8.67696359615385	17.770813241827	0.836023804962619	0.0775923684926263
BRANCHED_CHAIN_AA_SYN_PWY__superpathway_of_branched_amino_acid_biosynthesis_g__Bifidobacterium_s__Bifidobacterium_longum_CAG_69	5.23772257455197	14.133944721781	0.206768328767123	0.699080884658227	7.40938867370041e-25	3.30068255769231	6.10079028953927	0.00347394079191721	4.62548271885218e-10
ARO_PWY__chorismate_biosynthesis_I_g__Roseburia_s__Roseburia_faecis	5.23591818996416	7.5337807167575	4.50292209589041	10.3378073992074	0.300159632976336	5.400869875	9.28619922189775	0.0634992937891508	0.37834946008046
PWY_5686__UMP_biosynthesis_g__Catenibacterium_s__Catenibacterium_mitsuokai	5.23574943369176	11.5236204273068	1.94087415068493	2.39974809638464	0.000518457160769919	1.00889384615385	4.20317377022292	5.38263945143929e-06	9.24433539406367e-15
PWY_6700__queuosine_biosynthesis_g__Fusicatenibacter_s__Fusicatenibacter_saccharivorans	5.2345710609319	6.3102195639273	0.118639150684932	0.287363918441053	2.41995559855448e-28	4.76498598076923	7.41790923198885	0.000410077638314848	1.09136676678119e-09
PWY_5723__Rubisco_shunt_g__Escherichia_s__Escherichia_coli	5.23434859139785	17.8488446317484	33.5801065479452	65.9894051744803	2.58757165891359e-06	0.963550961538462	3.20861102821328	4.43536173011888e-07	2.41524077210772e-13
PWY_4242__pantothenate_and_coenzyme_A_biosynthesis_III_g__Alistipes_s__Alistipes_putredinis_CAG_67	5.23426402867384	6.05377410657741	0.0385163589041096	0.295071413601018	1.13360438120055e-26	5.29377475961538	8.45389147938013	0.0863801377654963	5.35631772309492e-17
PWY_5973__cis_vaccenate_biosynthesis_g__Bacteroides_s__Bacteroides_vulgatus	5.23051201792115	10.4317245727458	0.0724997671232877	0.397941801803442	1.71736872786744e-13	8.08200604807692	17.1449891737515	0.942589267054093	2.40701185253108e-10
PWY_5686__UMP_biosynthesis_g__Bifidobacterium_s__Bifidobacterium_longum	5.22834199892473	12.8603135384452	0.246424767123288	0.963024830768159	3.65618286801984e-23	3.60932346153846	6.37847571349354	0.00661638386303726	1.18162271564961e-09
PWY_2723__trehalose_degradation_V_g__Bifidobacterium_s__Bifidobacterium_longum	5.22759901899642	13.8410983023239	0.188946547945205	0.659348105405404	1.56352646484003e-23	2.73718301923077	5.08846226632803	0.000886233722720495	1.4062486354361e-09
METSYN_PWY__L_homoserine_and_L_methionine_biosynthesis_g__Escherichia_s__Escherichia_coli	5.22470029247312	18.8171003396394	33.771841269863	67.3536150582297	5.68180295381412e-08	0.988244913461538	3.00253785904902	2.03619422363301e-06	6.68966812459265e-15
GLYCOGENSYNTH_PWY__glycogen_biosynthesis_I__from_ADP_D_Glucose__g__Catenibacterium_s__Catenibacterium_mitsuokai	5.21491662473118	13.5886852228805	2.18593580821918	2.69999851516924	1.10486511912439e-06	0.444946	1.94961857945259	7.36495197139005e-05	5.46601114810636e-16
FUCCAT_PWY__fucose_degradation_unclassified	5.21272691397849	4.08153986311415	2.89002517808219	3.99660616316104	4.09515490078529e-12	6.57403313461538	5.25974730358161	0.0254938370131538	1.64995589987817e-10
PEPTIDOGLYCANSYN_PWY__peptidoglycan_biosynthesis_I__meso_diaminopimelate_containing__g__Roseburia_s__Roseburia_faecis	5.21134358781362	7.45545212832199	4.38228897260274	10.2784457319808	0.2823708527899	5.24975878846154	8.89086631919938	0.120385372973712	0.506662956513932
PWY_5103__L_isoleucine_biosynthesis_III_g__Bifidobacterium_s__Bifidobacterium_longum	5.20815824265233	13.9907698012213	0.211694615068493	0.774669116224087	6.8174037770117e-25	3.34124617307692	5.95379967270849	0.00535709578684415	3.81105394457254e-10
FERMENTATION_PWY__mixed_acid_fermentation_g__Escherichia_s__Escherichia_coli	5.20402636057348	18.4755538617879	30.6049001643836	60.2863722799202	2.95363484757008e-07	1.00543084615385	3.2045893997825	9.1913417532608e-06	2.03374193220036e-13
PWY_7221__guanosine_ribonucleotides_de_novo_biosynthesis_g__Bifidobacterium_s__Bifidobacterium_longum	5.20259718243728	13.2081513839817	0.214366712328767	0.758539908785118	2.19720693595561e-24	3.45014093269231	6.36559373793864	0.0019093440676049	2.24695366993464e-09
PWY_6387__UDP_N_acetylmuramoyl_pentapeptide_biosynthesis_I__meso_diaminopimelate_containing__g__Roseburia_s__Roseburia_faecis	5.19669076344086	7.43352192232639	4.37509468493151	10.1539509123559	0.291707707490434	5.30013493269231	9.00089968781418	0.156548637435404	0.5656297916745
HSERMETANA_PWY__L_methionine_biosynthesis_III_g__Roseburia_s__Roseburia_faecis	5.19319404480287	7.44855928733948	4.32302568493151	9.91571796967931	0.217555370248722	5.64565788461538	9.45252099492853	0.253323707035281	0.85675409106711
GLYCOCAT_PWY__glycogen_degradation_I__bacterial__g__Bifidobacterium_s__Bifidobacterium_longum	5.19164304623656	10.427670689491	0.234640794520548	0.785093775883191	4.166075709887e-24	4.04540005769231	7.4240518290345	0.00749250724727193	1.8498038785331e-10
PWY_1042__glycolysis_IV__plant_cytosol__g__Bacteroides_s__Bacteroides_caccae	5.1910744483871	8.92257069760083	0.207931589041096	0.838481180519026	4.15572044033618e-19	5.64751025	12.6596306993346	0.563491384119676	1.17734326403871e-13
PWY_7221__guanosine_ribonucleotides_de_novo_biosynthesis_g__Prevotella_s__Prevotella_copri	5.18967682078853	25.8484030453909	47.708290630137	47.3114899689789	4.60187455772045e-35	9.92656553846154	36.9102525958688	0.583920567571638	3.76337978947828e-20
ARGSYNBSUB_PWY__L_arginine_biosynthesis_II__acetyl_cycle__g__Roseburia_s__Roseburia_faecis	5.18650969641577	7.3859697875342	4.80992145205479	10.4066018389315	0.513864489784773	6.07610703846154	10.1849209141232	0.321868187143753	0.660808784429209
PWY_7199__pyrimidine_deoxyribonucleosides_salvage_g__Bacteroides_s__Bacteroides_uniformis_CAG_3	5.18641987741935	8.33482252140838	0.0908055479452055	0.445582596373059	2.06710702852099e-28	7.89959376923077	12.1701968934125	0.267687092497054	4.42165793603536e-23
PWY_5030__L_histidine_degradation_III_g__Alistipes_s__Alistipes_putredinis_CAG_67	5.1835035078853	6.3310191071399	0.0329253561643836	0.233487480005077	6.8241204176201e-27	5.40131385576923	8.29963793322178	0.175254318215516	5.00747103441724e-17
PWY_6527__stachyose_degradation_g__Faecalibacterium_s__Faecalibacterium_prausnitzii	5.18275540143369	6.29699528690286	4.8948787260274	6.0127721106141	0.613934859681666	5.21850992307692	6.554815973289	0.674674232722698	0.967678471864039
PWY_6703__preQ0_biosynthesis_g__Bacteroides_s__Bacteroides_uniformis	5.17692745053763	9.33187606743271	0.0675827534246575	0.29196596930235	4.11116734882141e-29	8.43407763461538	12.3332772326174	0.013239669824514	1.51449201400651e-22
PWY_6901__superpathway_of_glucose_and_xylose_degradation_unclassified	5.17383162365591	3.93656940571949	11.5453345205479	13.0494264270335	7.79851621695817e-11	7.64890336538462	8.78980293956103	0.180594508311238	0.00209742545702534
PWY_7237__myo___chiro__and_scillo_inositol_degradation_g__Agathobaculum_s__Agathobaculum_butyriciproducens	5.16148849820789	7.05557241767223	5.27334450684932	8.05806586725588	0.0491265078035395	14.0563880769231	23.8351398049385	0.070867283554647	0.0267236833469265
PWY_4242__pantothenate_and_coenzyme_A_biosynthesis_III_g__Roseburia_s__Roseburia_faecis	5.15554697132616	7.40859610364292	4.25085323287671	9.93690410731861	0.178737021326296	5.03795448076923	8.81538626018128	0.0534773342663503	0.534293950054912
PWY_5097__L_lysine_biosynthesis_VI_g__Catenibacterium_s__Catenibacterium_mitsuokai	5.15017065591398	11.5072997046198	1.70115790958904	2.07044996474572	0.00159522859836699	0.955166365384615	4.17153044829491	1.0056686279853e-05	1.53313870859846e-13
PWY_6606__guanosine_nucleotides_degradation_II_g__Escherichia_s__Escherichia_coli	5.14612544086022	17.3767041869715	24.0774245068493	46.3105304586547	1.7780576117651e-06	0.955943625	3.41816406430143	1.23205328199365e-06	2.76001381752039e-13
PWY_7282__4_amino_2_methyl_5_phosphomethylpyrimidine_biosynthesis__yeast__g__Bacteroides_s__Bacteroides_uniformis_CAG_3	5.14163760501792	7.23629250210936	0.0488053150684932	0.174239404871245	2.95941256367461e-31	8.44160115384615	11.3355366009227	0.0819867555977033	3.32207283948625e-21
PWY_2942__L_lysine_biosynthesis_III_g__Bacteroides_s__Bacteroides_ovatus	5.13896213799283	10.5389897166151	0.138920890410959	0.554795951659166	7.94594276636371e-24	8.27526496153846	23.0980544356873	0.808761444173388	7.32973534625977e-16
TCA__TCA_cycle_I__prokaryotic__unclassified	5.12924851971326	5.12708494045751	37.6687469863014	28.2255620246229	8.60542245438474e-30	6.09111230769231	6.73515204468465	0.860719758698757	4.8031437671984e-21
PWY_6385__peptidoglycan_biosynthesis_III__mycobacteria__g__Roseburia_s__Roseburia_faecis	5.12823115770609	7.38025727555376	3.91137528767123	10.1406181283982	0.0361444012758367	5.01571216346154	8.60298153432783	0.0667611259584623	0.995060929951034
PWY_7220__adenosine_deoxyribonucleotides_de_novo_biosynthesis_II_g__Blautia_s__Blautia_wexlerae	5.12765411577061	3.92184312737744	2.10116863013699	2.19591403209497	1.2211837473586e-11	6.39744406730769	5.66676237337094	0.286643163697827	8.8789458108678e-07
PWY_7222__guanosine_deoxyribonucleotides_de_novo_biosynthesis_II_g__Blautia_s__Blautia_wexlerae	5.12765411577061	3.92184312737744	2.10116863013699	2.19591403209497	1.2211837473586e-11	6.39744406730769	5.66676237337094	0.286643163697827	8.8789458108678e-07
PWY_3841__folate_transformations_II_g__Roseburia_s__Roseburia_faecis	5.1263218265233	7.3195421098331	4.41719504109589	9.57231823656246	0.470270573604227	5.366774625	9.28602386595062	0.0944394528488584	0.351668137975245
ASPASN_PWY__superpathway_of_L_aspartate_and_L_asparagine_biosynthesis_g__Blautia_s__Ruminococcus_torques	5.12153017204301	5.58371313175651	0.525527424657534	0.895034534162415	4.46870493214064e-21	3.83826593269231	7.2078343831881	4.13486340022808e-06	0.000182798195573474
RIBOSYN2_PWY__flavin_biosynthesis_I__bacteria_and_plants__g__Bifidobacterium_s__Bifidobacterium_longum	5.11634490681004	28.9282715136367	0.118165616438356	1.00960746941707	0.00388111850745639	0	0	9.84067818833608e-05	0.23716072471822
PWY_6151__S_adenosyl_L_methionine_cycle_I_g__Dorea_s__Dorea_longicatena	5.10424120358423	5.94026700129981	1.33789430136986	1.35565470440159	6.09904715334654e-08	4.29491707884615	6.01526694805453	0.00306013146366305	0.30259461482098
PWY_5104__L_isoleucine_biosynthesis_IV_g__Escherichia_s__Escherichia_coli	5.10127771792115	17.4911281424721	26.5543422465753	52.2401607017065	6.05016177900887e-05	0.672712980769231	2.22523233627102	4.72896423138701e-08	1.76245407494618e-12
[truncated: 24,426 more rows]

## Sheet: All detected paths Non-industri
Paths (HUMAnN 3.0)	Mean relative abundance cpm (Non-Industrialized)	Standard deviation (Non-Industrialized)	Mean relative abundance cpm (Nunavik)	Standard deviation (Nunavik)	Wilcoxon-Mann-Whitney p-value ( Non-industrialized, Nunavik)	Mean relative abundance (Industrialized)	Standard deviation (Industrialized)	Wilcoxon-Mann-Whitney p-value (Industrialized, Nunavik)	Wilcoxon-Mann-Whitney p-value (Non-industrialized, Industrialized)
[truncated: 26,047 more rows]

[truncated: 1 more sheets: All detected paths Industrial]
